# Supplementary material for: Epididymal epithelium propels early sexual transmission of Zika virus in the absence of interferon signaling
Source: Nat Commun. 2021 Apr 29;12:2469. doi: 10.1038/s41467-021-22729-5 (PMC8084954; doi:10.1038/s41467-021-22729-5)
Supplement: Supplementary file 4 — Supplementary Data 1 [file 41467_2021_22729_MOESM4_ESM.xlsx]

## Sheet: Sheet1
Virus-Inoculum				Serum 1 dpi				Ejaculate (FRS)				Epididymis-10 dpi				Testis-10 dpi				Vas deferens 10 dpi				SV/P-10 dpi				Brain-10 dpi
Barcode	# reads	frequency		Barcode	# reads	frequency		Barcode	# reads	frequency		Barcode	# reads	frequency		Barcode	# reads	frequency		Barcode	# reads	frequency		Barcode	# reads	frequency		Barcode	# reads	frequency
TTCTTCAAGTC	7508	0.00681895		TTCTTCAAGTC	6339	0.00775016		TCACCAAGTGT	793801	0.647771		ATTTAAGCCTC	144456	0.177137		AAGGCTCCCCC	883810	0.928784		TCACCAAGTGT	459098	0.435871		TTGCCTCGGAA	313895	0.241995		TCAGTTACAAG	299695	0.204178
CAATTGCGTCA	543	0.000493166		GGAGCTCCTCT	1411	0.00172511		ACACGCACTAA	297417	0.242703		CGACAAGAGAA	131387	0.161111		AACCCTCCCCC	1337	0.00140503		ACACGCACTAA	287380	0.272841		ACACGCACTAA	281051	0.216675		AACCCATCTCC	146459	0.0997806
CAACATCGGCT	457	0.000415058		CAAGCCCTCCG	1156	0.00141334		TCACCACGAGT	3157	0.00257623		TTCTTCAAGTC	75180	0.0921883		ACGCCTCCCCC	1317	0.00138402		TGAAGCCGGAT	132395	0.125697		CCGTTACCGTC	232259	0.179059		ATTTATCGCTG	135617	0.092394
AATGCATACCA	397	0.000360565		CACTAGTCAAC	1132	0.001384		TCACCCACTGT	2025	0.00165247		AATATAGTACA	65975	0.0809008		AAGCCCCCCCC	1257	0.00132096		CGAGCCATCCT	78252	0.0742931		TCACCAAGTGT	132816	0.102394		GACGACAAGGA	94302	0.0642467
GAAGCCGGTTA	330	0.000299714		AAGTGAGCAGC	1014	0.00123973		TCACCCAGAGT	1965	0.00160351		CGTTCAGTAAT	51429	0.063064		CAGCCTCCCCC	1144	0.00120221		TCACCAAGCGC	2141	0.00203268		AACTACTGTGC	59884	0.0461672		AAACCATTTGA	91011	0.0620046
ACCGTGACACA	329	0.000298806		CCGGACCCAAG	999	0.00122139		TCACCATGTGC	1959	0.00159862		ACACGCACTAA	41755	0.0512014		AAGGCCTCCCC	1053	0.00110658		TCACCACGCGT	2108	0.00200135		CAATCCAATGC	59618	0.0459621		CAATTACCATA	88375	0.0602087
ACGAGAACGCA	318	0.000288815		AAAACAGCAAA	964	0.0011786		TCACCAAGCGC	1943	0.00158556		CACCGATAGCA	36739	0.0450506		ACGGCCCCCCC	984	0.00103407		TCACCATGTGC	1365	0.00129594		CACTTCCGCAT	57742	0.0445159		AACACCTTCCG	70791	0.048229
CCTGTTATCCC	314	0.000285182		CCTCAAGCCGA	928	0.00113459		TCACCCTGTGT	1876	0.00153088		TCACCAAGTGT	32434	0.0397717		AAGGTTCTCCC	980	0.00102987		TCACCCAGCGT	1097	0.0010415		TCGCGATAGCC	53098	0.0409356		GCATGAACCTG	43055	0.0293328
ATTAATATCAC	309	0.000280641		ACCACCCGAGA	928	0.00113459		TCACCCAGTGC	1680	0.00137094		GGTACCTCACA	23956	0.0293757		ACGGCTCTCCC	947	0.000995189		TCACCAATCGT	1041	0.000988334		CGCACGATCTT	9331	0.00719368		TGCTCCACTCC	41788	0.0284696
GGCGCCGCTGC	303	0.000275192		TATCCCTGGTT	899	0.00109913		TCACCATGCGT	1504	0.00122732		AAGGCTCCCCC	15789	0.019361		CAGGCCCCCCC	783	0.000822844		TCACCCACTGT	841	0.000798452		TCTGCACTACT	867	0.000668408		AAGATCTATTG	39728	0.0270662
ATCCCATAAAT	303	0.000275192		CTCGTTCCCCA	880	0.0010759		TCACTATGTGT	1364	0.00111307		CAGTTATCCAC	11929	0.0146277		AACGCCCCCCC	775	0.000814437		TACCCCAGCAC	831	0.000788958		TACCCCAGCAC	843	0.000649906		TCTCACAACAA	35028	0.0238641
TCATGAGCCAA	301	0.000273375		CCTCCCGTGCA	880	0.0010759		TACCCCAGCAC	1242	0.00101352		CACCAACATAG	11050	0.0135499		CAGGCTCACCC	770	0.000809182		ACCCGCACTAC	796	0.000755729		CCGCTACCGCC	798	0.000615213		AGTTTGAATCA	34653	0.0236086
GTCGCCTTAGG	284	0.000257936		ATAAGATACAA	875	0.00106979		TCACCAATAGT	1165	0.000950683		CCTATAGAGCG	9911	0.0121532		ACGGTTCCCCC	714	0.000750333		TCACCCAGTGC	783	0.000743386		TCGCTACCGTC	742	0.00057204		AACTGCACGTT	30559	0.0208194
ACGGTGGCGTG	279	0.000253394		AACCGGAGACA	872	0.00106612		TCCCCATGTGT	1127	0.000919673		GACGACATATC	7801	0.00956585		CAGGCTCCCAC	679	0.000713552		TCACCAACTGC	765	0.000726297		TTGCTTCGGTA	678	0.0005227		TCTCAGCATCG	27153	0.018499
GAACTCCAGAA	278	0.000252486		ACACATCAACT	869	0.00106245		TCCCCCAGTGT	1086	0.000886216		CATCCACTCTA	6038	0.007404		AAGGCCCTCCC	674	0.000708297		TCCCCATGTGT	673	0.000638952		TTGCCTCGGCC	620	0.000477985		AACCAGCCTAG	21005	0.0143104
ACCTGACGCGA	274	0.000248853		ACAGTGGCAAA	865	0.00105756		TCCCTCTCATG	1053	0.000859287		ATCTGGGAACT	5265	0.00645612		AATTCTCCCCC	648	0.000680974		ACACGCTCTAC	657	0.000623761		TAGCCTCGGAC	549	0.000423248		GCACGCGTATC	20469	0.0139453
CTCGCCGATTT	274	0.000248853		AAATCGCATTC	846	0.00103433		TCACCATCTGT	1026	0.000837254		TGGCGTCACGC	5249	0.0064365		CATGCTCCCCC	641	0.000673618		ACACGCCCTCA	627	0.000595279		ACCCGCACTAC	539	0.000415539		CTACAGGAAGT	19595	0.0133498
GTTTACCGGCT	265	0.000240679		CATTCCACAGA	845	0.00103311		TCACCAAGCAT	1002	0.000817669		TAACAAAAGAC	5230	0.0064132		ACGGCTCCCCA	627	0.000658906		TCACCAACAGT	627	0.000595279		ACCCGCTCTAA	529	0.000407829		AAACCCAGTCG	17146	0.0116813
ATCTTATCCCC	263	0.000238863		AGAGATCGGAA	838	0.00102455		TCTGCACTACT	977	0.000797268		TCACCTCATTC	4856	0.00595459		AAGGCTCTCCT	596	0.000626328		TCACCCTGTGT	621	0.000589582		CCGCTATCGTC	523	0.000403204		GTCTATTGGAA	16500	0.0112412
CCCCAACCGTA	256	0.000232505		CATAAAGAGTG	837	0.00102333		TCACCACGTGA	939	0.000766259		GACCAAATTCC	4269	0.00523479		CAGGTTCCCCC	550	0.000577987		TCACCACCTGT	618	0.000586734		TTCCCTCGGCA	497	0.000383159		TAACCTCTGAA	16402	0.0111745
GTCCAACGAGT	251	0.000227964		TCCTTATAGCC	822	0.00100499		CCACCACGTGT	906	0.000739329		ATCAACACGCG	4263	0.00522744		AAGGCCCCCAC	531	0.00055802		TCACCAAGCAT	592	0.00056205		CCGTCACCGCC	474	0.000365427		CTAGCCTCCAT	16325	0.011122
GTCCCATTGCT	248	0.00022524		TCAAAAGTCTC	821	0.00100377		TCACCTCGTGT	890	0.000726273		GAACACACAAA	3595	0.00440831		AAGTCTCTCCC	527	0.000553817		CCACGCACTAC	574	0.00054496		TCACCACGAGT	473	0.000364657		TTTCCTCGAAA	16284	0.0110941
ACAACCCTCAA	244	0.000221607		GTACAGTTCGT	820	0.00100254		TCACACAGTGT	856	0.000698527		TGAAGCCGGAT	3576	0.00438501		AAGGTTTCCCC	516	0.000542257		TCCCTCTCATG	565	0.000536415		ACACGCTCTAC	455	0.00035078		CTAGGTAGGCC	15318	0.0104359
TGGGGATGCAT	242	0.00021979		GTAATCGCTTC	815	0.000996431		TCACCAAGACT	817	0.000666702		CAGTAACCTAC	3338	0.00409317		AAGCCTCCCAC	512	0.000538054		TCCCCCAGTGT	551	0.000523124		TCACCCACTAA	445	0.00034307		TCGATACGACA	13559	0.00923757
CCATCCCTGCC	236	0.000214341		AGGCGCATCGA	814	0.000995209		ACCCGCTCTAA	816	0.000665886		CCCGCGCATAA	3176	0.00389452		AAGGTCCCCCC	510	0.000535952		TCACTATGTGT	544	0.000516478		ACACCCACTCA	444	0.000342299		CTACACCCAGG	9656	0.0065785
AGACGTTCGCC	236	0.000214341		CCTCCGTCTTA	811	0.000991541		TCACCACGTCT	800	0.000652829		CAGGCCATCTG	3136	0.00384547		AAGGCTCTCAC	481	0.000505476		ACACCCACTCA	514	0.000487996		CCGCTCCCGTC	441	0.000339986		CAACCTAGTGT	9109	0.00620584
TACGGGAGTCC	235	0.000213433		GGAGGAATTGC	805	0.000984205		TCACCCACTAA	788	0.000643037		ACCATTTCGAG	2522	0.00309256		AAGCTTCCCCC	477	0.000501273		TCCCCAAGCGT	496	0.000470906		ACACTCTCTAA	440	0.000339215		TCCCTCTCATG	1105	0.000752822
TCACTGACACG	234	0.000212524		AGAACTAACAC	802	0.000980537		CCACCAAGCGT	776	0.000633245		GTTTGACTACT	2215	0.00271611		ACGGCTCCCAC	475	0.000499171		TCACCACGTCT	484	0.000459513		CCACGCACTAC	428	0.000329964		TCAGTTTCATG	884	0.000602257
GTAACATGATC	234	0.000212524		CCAGTAAGAAC	800	0.000978092		TCACAAAGTGC	706	0.000576122		CCCGACTCCTA	2149	0.00263518		AAGGCCCCTCC	475	0.000499171		ACACCCACTAC	479	0.000454766		TTGCATCGGAC	426	0.000328422		TCCGTTACATG	560	0.000381521
AAGTACGCCGC	233	0.000211616		ATCATGTCTTT	800	0.000978092		TCACCACTTGT	671	0.000547561		CGAGCCATCCT	2049	0.00251255		AAGGCCCCCCA	460	0.000483408		TCACTAAGCGT	478	0.000453817		ACACGCCCTCA	392	0.00030221		TCAGCTACACG	489	0.000333149
CCTACCGATTT	233	0.000211616		ATAACCCGCTT	799	0.000976869		TCACAAAGCGT	667	0.000544297		GTGGTACTGTT	1693	0.00207601		TCGGCTCCCCC	446	0.000468695		TCACCATGAGT	472	0.000448121		CGGCGTCGAGC	386	0.000297584		TCACTCACAAG	464	0.000316117
GAATCGTATCG	232	0.000210708		CCGGCTACGTT	796	0.000973202		TCATCACGTGT	645	0.000526344		ATTACGGTCCC	1341	0.00164438		AAGGCGCACCC	437	0.000459237		ACCCGCTCTAA	459	0.000435778		CCGCCACCGTC	358	0.000275998		TCAGTTCCACG	463	0.000315436
CAAACCAAAGC	229	0.000207983		AGTACGGCATG	786	0.000960975		ACACTCTCTAA	624	0.000509207		CTGAAGCCATT	1325	0.00162476		AAGCCTCCACC	435	0.000457135		TGAACCCGGCT	458	0.000434829		CAGCTACCGTC	347	0.000267518		CGAGCGCGGCA	395	0.000269108
TCGCACACACG	227	0.000206167		CAAGGATGTTA	779	0.000952417		ACACCCACTCA	620	0.000505943		AGGACAATCTA	1286	0.00157694		CAGGCTCCACC	430	0.000451881		TCCCCAAGTGC	419	0.000397802		TCACCACGTGC	338	0.000260579		TACCCCTCTCC	385	0.000262295
GACATACCCCA	226	0.000205259		ACACAATAAAC	778	0.000951194		ACCCGCACTAC	618	0.000504311		GAAGGTTTTGA	1228	0.00150582		ACAGCTCCCCC	425	0.000446627		GTATCCACACG	413	0.000392105		CTGTCAGACAA	338	0.000260579		TCAGTTACACT	352	0.000239813
CACGCGACACT	224	0.000203442		GTAAATTGGCA	774	0.000946304		TCCCTCTCAGT	617	0.000503495		CTGCAACACGC	1155	0.0014163		AACGCTCACCC	420	0.000441372		TCACCCACTAA	401	0.000380713		TTGCCTCGACA	322	0.000248244		TCACCTACAAG	338	0.000230275
CTAGTCCACAA	222	0.000201626		TGCCACACCAA	763	0.000932855		TCCCCAAGCGT	599	0.000488806		ATTAGCCTCCG	1082	0.00132679		CAGGCTTCCCC	412	0.000432965		TCACCAAGACT	397	0.000376915		ACACCAACTAA	322	0.000248244		AACCTCTCTCC	335	0.000228231
TACACCAAACG	222	0.000201626		CAACGAAGTCG	763	0.000932855		CCACGCACTAC	592	0.000483094		CGAATATCCTC	1078	0.00132188		AAGGCTTTCCC	382	0.000401438		CCACCAAGCGT	380	0.000360775		CCCACTTACTG	320	0.000246702		AACCCCTTTGA	324	0.000220737
ATCCACCACCA	222	0.000201626		TTTAGCTCCAA	755	0.000923074		ACACCAACTAA	585	0.000477382		CGAGATAGCGT	1062	0.00130226		AAGGTTCCACC	374	0.000393031		ACACTCTCTAA	377	0.000357927		TCACCCAGAGT	311	0.000239764		GACGCCACGGA	312	0.000212561
CGAGCGACGCA	222	0.000201626		CCCCCACCGCA	753	0.000920629		TAACCCAGTGT	581	0.000474117		AAACAGTCACC	1023	0.00125444		AAGCCTTCCCC	368	0.000386726		TGACGCCGGCT	374	0.000355079		TTCCCTCGGAC	307	0.00023668		TCCGTTACAAC	297	0.000202342
CGCGCTCGAAC	221	0.000200717		TATCACATACT	751	0.000918184		TCACCCAGTAT	577	0.000470853		AGACGATTCAA	995	0.0012201		AAGGTTCCCCT	367	0.000385675		CGTCGAGCCAC	363	0.000344635		CTGCCTCGGAC	297	0.00022897		TCCGTTTCAAG	293	0.000199617
TCTTTGCCATC	221	0.000200717		CAGGTGGCACA	730	0.000892509		TAACCAAGTGC	577	0.000470853		CCGTATCAACT	932	0.00114285		AAGGTTCCCTC	367	0.000385675		TCACCAACTCT	357	0.000338939		ACACACACTAC	294	0.000226658		CTTTCTCGCTG	291	0.000198254
GCTTCCGCAAA	219	0.000198901		CGGAATTCCTC	727	0.000888841		CCACCAAGTGC	569	0.000464325		TCATCGCCTTA	881	0.00108031		TAGGCTCGCCC	365	0.000383573		TCACAAAGTGC	354	0.00033609		TCACCCTGTGT	293	0.000225887		TACGTTACAAG	285	0.000194167
ACCCCTAGACG	219	0.000198901		TTTTGATTTTT	722	0.000882728		TCACCAAGAGA	567	0.000462693		TCTTCCTGCCA	845	0.00103617		AAGGCTTCACC	353	0.000370963		TCACCACGTGA	345	0.000327546		CCGCTACAGTC	288	0.000222032		CATCACAAAAC	274	0.000186673
TCCACCATACC	219	0.000198901		GCAAATCACGA	720	0.000880283		ACACGCTCTAC	567	0.000462693		CTTAAAACGAT	815	0.000999381		AAGCCTCCCCA	352	0.000369912		ACACGACCTAA	315	0.000299064		GTATCCACACG	286	0.00022049		GGCCAGTAGCC	264	0.00017986
TTACTGGCGCT	217	0.000197085		AACAGCCCTCA	718	0.000877838		CCACCCAGTGT	534	0.000435764		GTAACAACCTC	775	0.000950331		ACGGCTACCCC	350	0.00036781		TCACTTAGTGT	295	0.000280075		ACCCCCACTAA	277	0.000213552		CTGTCAGACAA	264	0.00017986
AGCCCATGTGC	216	0.000196176		ACCGTCCTACC	718	0.000877838		CATCACAAAAC	525	0.000428419		AAGGAGCAATC	692	0.000848554		AAGGCTCCACG	348	0.000365708		TAACCACGTGT	294	0.000279126		TTGCCTCGCAC	274	0.000211239		TAAGTTACAAC	255	0.000173728
GACCTGTCATA	214	0.00019436		CACGCGACACT	710	0.000868057		TAACCATGTGT	499	0.000407202		CTTCGCCCCAC	672	0.000824029		ACGGCTCCTCC	347	0.000364657		TCACCAAGAGG	287	0.00027248		CTGCCTCGGCA	272	0.000209697		TCACTTACATG	249	0.00016964
ACGTACTACAC	214	0.00019436		CTCGCCATAGC	707	0.000864389		ACGCCCACAAA	473	0.000385985		GTGAAATCTTC	613	0.000751681		GGTCGGCCACG	344	0.000361505		TAACCAAGCGT	287	0.00027248		CACTCCTATGC	266	0.000205071		CACTTATCATA	246	0.000167597
CCACAACGCCT	214	0.00019436		TCCGACTATAA	705	0.000861944		TCACTTAGTGT	457	0.000372929		ACTAAGGCACC	613	0.000751681		CAGGCTCCCCA	341	0.000358352		ACCCGCACTCA	283	0.000268682		ACACGACCTAA	265	0.0002043		AACCCCTTCCC	243	0.000165553
ACTGTTCATCC	213	0.000193452		CCCTTACTCTT	701	0.000857053		ACACGCCCTCA	451	0.000368033		CGCCAAGAGAC	612	0.000750455		ATGGCACCCCC	325	0.000341538		TGCCGCCGGAT	283	0.000268682		TCACCCAGTGC	265	0.0002043		TCAGCTACAAT	240	0.000163509
CTATAACTATC	213	0.000193452		CGGTCCCCTTG	699	0.000854608		TCACCATGTTT	428	0.000349264		CAAACATTCTT	595	0.000729609		ATGTCTCCCCC	322	0.000338385		TCACCCAGTAT	277	0.000262986		CTGCCTCGCAA	265	0.0002043		TACCCCAGCAC	232	0.000158058
GCCTTTCCCAC	212	0.000192543		CTGCGTTCACT	698	0.000853385		CTGTCAGACAA	426	0.000347632		TCCACAGGTCC	555	0.00068056		AATGCGCCCCC	321	0.000337334		TCACCAAGTAC	277	0.000262986		TCGCTTCGGAA	264	0.000203529		AACCAATATCC	229	0.000156015
GTCGTGTGTGG	212	0.000192543		CAGTCATCACA	694	0.000848495		TCACCAACTGA	425	0.000346816		CGACAAGCGCA	503	0.000616796		AATGTTCCCCC	315	0.000331029		ACACCCACCAA	275	0.000261087		TCGCCTCGTAA	261	0.000201216		ACCCCCTCTCC	218	0.00014852
CTCCACAGAAC	212	0.000192543		CACGTAACAGT	694	0.000848495		TAACCAAGCGT	424	0.000346		CGCCAAGCGAA	499	0.000611891		AAGGATCACCC	314	0.000329978		TAACCAAGTGC	272	0.000258239		ACACCCACAAA	258	0.000198904		TCTGCACTACT	216	0.000147158
GTTCCACCTTC	211	0.000191635		ACGTAGATATC	691	0.000844827		ACACCCACTAT	421	0.000343551		GTCATATACCG	490	0.000600855		AAGGCTTCCTC	311	0.000326826		ACCCTCACTAA	262	0.000248745		CCACGCCCTAA	253	0.000195049		GACGCCCAGGA	214	0.000145795
ACCGAGTAGAG	208	0.000188911		CGGGTACCGTA	681	0.000832601		ACACGACCTAA	407	0.000332127		CGACAAGCGAC	450	0.000551805		AAGCCTCACCC	289	0.000303706		CCCCGCACTAA	257	0.000243998		TCCCTCTCATG	249	0.000191965		TCACTTACAAC	209	0.000142389
CGCCAAGAGTT	208	0.000188911		ATCTTTCAATC	679	0.000830156		TCATCCAGTGT	402	0.000328047		GAGGTGTACTT	448	0.000549353		GAGTCTCCCCC	283	0.000297401		ACACGCACCAC	255	0.000242099		TCACCAAGCGC	246	0.000189652		TCAGTTCCAAC	209	0.000142389
AGAGGAGGAGG	208	0.000188911		GCCCCACCATC	670	0.000819152		TCAGTTACAAG	398	0.000324783		CGCCAAGAGCA	430	0.000527281		AAGGCTCACCA	280	0.000294248		ATACGCACTAC	254	0.00024115		TCACCTCGGAA	243	0.000187339		CTTTATCGCTC	209	0.000142389
GGACCCGGCAA	207	0.000188002		TAGGTATTACT	670	0.000819152		TCACCAAGTAA	387	0.000315806		TACGGCTAGAC	403	0.000494172		AACGCTCCCTC	268	0.000281637		TCACCATATGT	253	0.0002402		CTGTTACCGAC	242	0.000186568		CCAGTTACAAC	208	0.000141708
CCCTACGATCA	205	0.000186186		ACCGAATACCC	668	0.000816707		TCACAACGTGT	379	0.000309278		AACAACAGAAG	388	0.000475779		GAGGCGCCCCC	267	0.000280587		ACACGCACTCC	245	0.000232605		TTGCCTCTGCA	238	0.000183485		TCAGCTACCAG	202	0.00013762
AAACACGCTAA	204	0.000185278		AACCGGTTGAT	665	0.000813039		GTATCCACACG	378	0.000308462		AATCTCTGACG	378	0.000463516		AATGCTTCCCC	257	0.000270078		CCACGCTCTAA	245	0.000232605		GGCCAGTAGCC	234	0.000180401		TCAGTTACCAC	197	0.000134213
TAAGCCACCTA	204	0.000185278		ATGCGGACATC	662	0.000809371		TCTCCACGTGT	371	0.00030275		CGCCACGAGAA	343	0.000420598		AGTGCTCCCCC	254	0.000266925		TCACAACGTGT	242	0.000229757		TTGGCTCGGCA	234	0.000180401		ACGCTCTATTG	194	0.00013217
AACCCCTAATA	203	0.000184369		CGAGCGACGCA	661	0.000808148		TCACCAACTAT	370	0.000301934		CCGGAAGTGCC	314	0.000385037		GCGTTTATCCT	253	0.000265874		GCACCCACACG	241	0.000228807		TTCCCTCGCAA	226	0.000174233		AACCCATTTGC	192	0.000130807
CGGACCAGTCC	202	0.000183461		CAGGTCACCGT	653	0.000798368		TGACCACGTGT	366	0.000298669		CGACACGCGAA	311	0.000381359		CGGGCTCCCCC	243	0.000255365		CCACCAAGTGC	234	0.000222161		TGGCCTCGGCA	225	0.000173462		GACGCCAAGCA	191	0.000130126
CCTCGTCCCTC	201	0.000182553		TGGGTCCAACC	652	0.000797145		TCCCCAAGTGC	353	0.000288061		CTTTAATCCTC	285	0.000349477		TACCCCAGCAC	229	0.000240653		TGCAGCCGGCT	232	0.000220263		TCACCATGCGT	217	0.000167295		AACCCCTCTAC	188	0.000128082
TGCCACATTCC	201	0.000182553		GATTCCCCTTA	646	0.000789809		AATGAAATAAC	341	0.000278269		TTCTTCACGCC	256	0.000313916		AATGCTCTCCC	228	0.000239602		GCACGCACTCA	228	0.000216465		ACACGAACTAC	214	0.000164982		TCCCTTACAAG	186	0.000126719
CCCCGTGAAGG	200	0.000181645		CCTAGCCAGCA	638	0.000780028		ACACCATGTGT	336	0.000274188		GACACAACAGG	250	0.000306559		AAGGCTACCCA	222	0.000233297		ACACGAACTAC	226	0.000214566		TCGTTATCGTC	213	0.000164211		ACACGCACTAA	185	0.000126038
GTCGCAAGCTA	200	0.000181645		AAACTCATCCC	636	0.000777583		CAACCAAGTGT	329	0.000268476		ATTTCCGCCTC	231	0.00028326		TAGGCTCCCTC	217	0.000228042		CCACCACGTGT	225	0.000213617		CCGTTACAGCC	213	0.000164211		AACCCATTTCA	184	0.000125357
CAATACCCAAT	199	0.000180737		ATGATATGTTC	632	0.000772693		TCACCTAGCGT	323	0.00026358		AATCTAGCACA	220	0.000269771		AATGCTCCACC	209	0.000219635		CGCGCCTTCCT	222	0.000210769		TCACCTCGTGT	209	0.000161127		GACGACACGTA	181	0.000123313
AGCACGTTCAC	199	0.000180737		CCGTACTCAGC	631	0.00077147		TACCCAAGTGT	319	0.000260316		TCCACTTCACA	217	0.000266093		AAGGCTACCAC	204	0.000214381		TGAAGCTGGTT	218	0.000206971		TCCCCATGTGT	209	0.000161127		TCAGCCACAAG	181	0.000123313
TAGGCTGCTCA	199	0.000180737		CGAGAATTCGA	626	0.000765357		TCACTCTCTTG	317	0.000258684		ATTTCACCCTC	215	0.00026364		AAGGCTCATCC	196	0.000205974		TGACCCCGGAT	207	0.000196527		TTACCTCGTAA	208	0.000160356		AACCCCTTCAG	179	0.00012195
TAAGAAGAAGT	198	0.000179828		GCAGACCAGGA	625	0.000764134		ACACACACTAC	314	0.000256236		ATTCTAAATTA	210	0.000257509		TACGCTCCCCC	187	0.000196516		ACACCAACTAA	204	0.000193679		ACAACCACTAA	206	0.000158814		GCAGTTACACG	178	0.000121269
CGCTAAATACA	198	0.000179828		CGAGCATACAG	625	0.000764134		GGCCAGTAGCC	312	0.000254603		CGCCAATAGAA	209	0.000256283		TACCCCCCCCC	184	0.000193363		TCATCAAGTGC	200	0.000189882		TCCCCCAGTGT	204	0.000157273		GTATCCACACG	171	0.0001165
TAACCGTGTGC	197	0.00017892		GCACAGATTAC	624	0.000762912		TCACCCACACT	306	0.000249707		CCAATATAGCC	209	0.000256283		AAGTCTCCTCC	183	0.000192312		ACACGTACTCA	187	0.000177539		ACACCCCCTAA	203	0.000156502		GCCGACACGGA	171	0.0001165
CCACCCCCTGC	197	0.00017892		CGAAATAGCGC	619	0.000756799		TCACCTAGTGA	305	0.000248891		CGTTAAGCCTC	207	0.00025383		AATGCTCCCCA	182	0.000191261		TCACCATGTTT	185	0.00017564		CACCCCCGCAT	202	0.000155731		TCACCAAGTGT	164	0.000111731
ATGCATACCAA	197	0.00017892		TACATTCGACC	616	0.000753131		TCAGCAAGAGT	305	0.000248891		CTTTCAGCCTC	197	0.000241568		ACGGTTCTCCT	181	0.00019021		CGACGCACTAA	183	0.000173742		CTGTCACCGTC	200	0.000154189		CCAGCTACAAG	161	0.000109687
GTATAAACCCA	196	0.000178012		GACGTGTTCTT	615	0.000751908		TCACCACTACT	299	0.000243995		TTAAAATTCCA	196	0.000240342		ATGGCTGCCCC	180	0.000189159		TCACCTCGTGT	182	0.000172792		ACCCGCACTCA	197	0.000151876		ACCCCCTTCCG	161	0.000109687
GAATATTTGAC	196	0.000178012		CGATACACTCA	610	0.000745795		TCACGCTCTAA	298	0.000243179		TCACCACGCGT	191	0.000234211		GAGGCTACCCC	179	0.000188109		AAGGCTCCCCC	179	0.000169944		TACCCTCGGAA	193	0.000148792		GACAAGGAATG	161	0.000109687
GTTGTTACGAA	196	0.000178012		TTCCTCTCCCT	609	0.000744573		TCACCAAATGC	293	0.000239099		TTCCTCACGTC	190	0.000232984		AAGGCTCACTC	177	0.000186007		TCACGAACTGT	178	0.000168995		CAGTTACAGTC	193	0.000148792		GACGCCAAGGC	159	0.000108325
GGTCCAGAGTT	196	0.000178012		TTCACGAACTC	609	0.000744573		ACACCCAGTAA	289	0.000235835		TACCCCAGCAC	186	0.00022808		ATGGATCCCCC	175	0.000183905		TCTCCACGTGT	178	0.000168995		CCGGTACTGTC	187	0.000144167		AATGAAATAAC	155	0.000105599
CCCTCTTACAC	195	0.000177104		CTTGGGACAGC	607	0.000742127		ACCCCCACTAA	288	0.000235019		ATTTAATACTC	185	0.000226853		AAGGCACCCTC	171	0.000179702		ACACCCCCTAA	175	0.000166146		ACACGCACTCC	187	0.000144167		CAAGTTACAAG	152	0.000103556
TCCCCACCTCC	195	0.000177104		GGGCAACACCG	605	0.000739682		CGGCGTCGAGC	287	0.000234203		ATTTAATCATC	183	0.000224401		TAGGCACCCCC	161	0.000169193		TCCCCAACTGT	175	0.000166146		TCACTATGTGT	186	0.000143396		AACCCATCTGA	149	0.000101512
TGCATGCCCCA	194	0.000176195		CTGAACTGGAA	605	0.000739682		GCACCAAGAGT	287	0.000234203		CGTCCAGCAAT	180	0.000220722		ATACCACTCCA	161	0.000169193		TGAACCCGCAT	174	0.000165197		TCACCAATAGT	184	0.000141854		TCAGTTCCCAG	148	0.00010083
AACGATGTCCC	194	0.000176195		AACTACCGCGT	601	0.000734792		ATACCCACTAA	271	0.000221146		CGTCGAGCCAC	175	0.000214591		AAGTCTACCCC	159	0.000167091		CCACCAACTGT	169	0.00016045		TTGCCTTGGTA	183	0.000141083		CACTTCCCATA	147	0.000100149
CCTTAACGGAA	193	0.000175287		CTACATCTGAG	600	0.000733569		TCACTAAGAGT	269	0.000219514		ATTTACTCCTC	173	0.000212138		ATCGCTCCCCC	156	0.000163938		TCATCATGTGT	168	0.000159501		AAACGCACTAC	182	0.000140312		AAACCCTCTGA	146	9.94678e-05
CACATGATTAT	193	0.000175287		GAACCGCATAA	594	0.000726233		ACGCAAGACAC	267	0.000217882		CGACAATCGAA	172	0.000210912		AACGCTCCTCC	153	0.000160786		ACATGCACTAC	166	0.000157602		TCGCCTCGGTA	180	0.00013877		ACAGTTACTAG	145	9.87866e-05
TAAGTGAAACG	193	0.000175287		TGACAACTACA	592	0.000723788		CCGCTCCCTTC	266	0.000217066		CGTTCAGCACT	166	0.000203555		CGTCGAGCCAC	151	0.000158684		CGCCCCATCCT	166	0.000157602		GCGTTACCGCC	179	0.000137999		CACCCCTTCCG	144	9.81053e-05
CGGAGCTCGGA	193	0.000175287		CGACACCGTTG	590	0.000721343		ACACGCACTCC	266	0.000217066		CATCTAGTACA	166	0.000203555		AAGGAACCCCC	150	0.000157633		TGACGCCGCAT	165	0.000156652		CCGTTACCGCA	177	0.000136457		GACCCCAAGGA	143	9.7424e-05
CACCCTACCCT	193	0.000175287		AGAAATTACGC	590	0.000721343		TCACTAACTGT	263	0.000214618		ATGGACATGGC	164	0.000201102		AAGGATCCCAC	148	0.000155531		TCAACCAGTGT	163	0.000154753		TTGCCTCAGAC	177	0.000136457		ACACCATCTCC	141	9.60614e-05
TAATGACCCAG	193	0.000175287		GAGACCCACCT	588	0.000718898		TCAAAAAGTGT	262	0.000213802		ACTCTAGTACA	159	0.000194971		ATGGCTCCACC	148	0.000155531		TCATCAAGCGT	162	0.000153804		TCGCGCTCGCC	176	0.000135686		ATTCACCGCTG	140	9.53801e-05
TACATCCTCTC	192	0.000174379		CCCCGCTCTCA	583	0.000712785		CAACGCACTAA	256	0.000208905		AATATATCACA	158	0.000193745		AAGGCGCCACC	147	0.00015448		TGAAGTCGGCT	160	0.000151905		TCACCCACTGT	175	0.000134915		TCCGTTACCAG	138	9.40176e-05
GATGATATTCC	191	0.000173471		TCCTACCGACA	575	0.000703004		TCACTCTCTGT	254	0.000207273		CGACAATAGCA	157	0.000192519		AACGATCCCCC	145	0.000152378		TCACGCACTAT	158	0.000150006		CAACGCACTAA	175	0.000134915		ACGCCCACAAA	137	9.33363e-05
CCACGGGCCCC	191	0.000173471		TGGCCTTTCCC	574	0.000701781		TCACCAAGTCC	253	0.000206457		CCACGCGAAAG	157	0.000192519		TAGGCTCCCCT	138	0.000145022		TCACAAAGAGT	154	0.000146209		ATACCCACTAA	175	0.000134915		AAACCCTTTGC	137	9.33363e-05
ACGAGCCTTCA	191	0.000173471		TTGTATTGTAC	570	0.000696891		AAACGCACTAC	246	0.000200745		CTGAATTAACT	155	0.000190066		ATGGCTCCCTC	136	0.00014292		TCACCAGTTGT	151	0.000143361		CCGTTACCTGC	175	0.000134915		CACCCATATCC	136	9.2655e-05
CCTTCTGACGG	190	0.000172563		CATAGTACCAC	568	0.000694445		CCACGCCCTAA	243	0.000198297		GTATCCACACG	155	0.000190066		AAGGCTCCTAC	130	0.000136615		TGCACCCGGAT	150	0.000142411		TTCCTTCGGAA	175	0.000134915		GCCGCCAAGGA	134	9.12924e-05
AAACGATCTCA	190	0.000172563		CCGGGGCATAA	567	0.000693223		TCACCAAACGT	242	0.000197481		ATTTACGCTTC	153	0.000187614		AACGCTACCCC	129	0.000135564		ATTTAAGCCTC	150	0.000142411		CCGCTACCGTA	173	0.000133373		TCAGCTCCAAG	134	9.12924e-05
ATTGGTATCCC	190	0.000172563		ACTTTCTGCAT	567	0.000693223		ACACGAACTAC	242	0.000197481		ACTATAGCACA	152	0.000186388		AAGTCGCCCCC	127	0.000133463		AACCGCACTAA	149	0.000141462		CACCTCTGCAT	172	0.000132602		TAAGTTACACG	134	9.12924e-05
GGGCAACACCG	190	0.000172563		GACCGCAATCC	566	0.000692		TCCCAAAGTGT	242	0.000197481		CTTTACGCCTC	150	0.000183935		AAGGCTCCTCA	121	0.000127157		TCCCAAAGTGT	146	0.000138614		TTGCTTTGGAA	170	0.00013106		CAATTACACTA	132	8.99298e-05
GAGTCATGTCG	189	0.000171654		TCGACCAGCCA	564	0.000689555		TTGCCTCGGAA	240	0.000195849		CGACACGAGAC	149	0.000182709		AAGGCACCCCT	119	0.000125055		CCACCCAGTGT	145	0.000137664		TCACCAAGCAT	170	0.00013106		CACTTACCATC	131	8.92485e-05
AGCAAGTCCTC	189	0.000171654		AAGTACAATAT	563	0.000688332		ACACCAACTGT	236	0.000192585		TTACACTTGCA	149	0.000182709		AATGCTCCCAC	118	0.000124005		TCACCAAGTCA	143	0.000135765		CCGCTACCTTC	167	0.000128748		ATTTCTCGCTT	131	8.92485e-05
TGAAAAATCCA	189	0.000171654		CATAACCCGAC	560	0.000684664		TCATCAAGTGC	234	0.000190953		TTCCTCAAGCC	148	0.000181483		ATGGCTCACCC	118	0.000124005		TACCCAAGTGT	143	0.000135765		CCGTTCTCGTC	160	0.000123351		AAACCATCTCA	130	8.85673e-05
AAATCGCATTC	188	0.000170746		CCCCCAAAGTT	559	0.000683442		ACCCGCACTCA	227	0.00018524		GAGCCGTACGC	148	0.000181483		AAAGCACCCCC	117	0.000122954		TCACCTATTGT	140	0.000132917		TTGCCTAGGAC	160	0.000123351		AACCCCTCTCA	130	8.85673e-05
TTGTGCCGACA	188	0.000170746		CGCCTTGCCTC	557	0.000680997		CCCACTTACTG	224	0.000182792		CGACAAGACAC	147	0.000180256		GTATCCACACG	117	0.000122954		TCACCAGCCGT	133	0.000126271		TTGCATCGGCA	159	0.00012258		ACACCATCTGA	129	8.7886e-05
CGTTTACGTGC	188	0.000170746		ACGTAAGCTAG	556	0.000679774		TCACCTACAGT	221	0.000180344		ATTTAACCCCC	147	0.000180256		GAGGGTCCCCC	117	0.000122954		TGAAGCCGACT	132	0.000125322		TCACCACGTCT	156	0.000120267		AACCCCTCACC	129	8.7886e-05
CCTGATTGGCC	188	0.000170746		CTATCTTGCGT	555	0.000678551		ACACCAAGTAT	220	0.000179528		CGACCAGAGCA	146	0.00017903		ATGGCTCCCCT	116	0.000121903		TGACGACGGAT	131	0.000124372		ACGTTACCGAC	156	0.000120267		AAGCTCTATTC	128	8.72047e-05
TACACGTGCCC	188	0.000170746		CGCTCAAGGAA	552	0.000674883		TCACCAGATGT	220	0.000179528		TAATGGGAGTA	142	0.000174125		AAGGCCACACC	115	0.000120852		GGTCGGCCACG	131	0.000124372		AACCGCACTAA	155	0.000119496		AAGCTCTCTTG	127	8.65234e-05
GGACAGCCTCG	186	0.00016893		GGCGCTCAACC	548	0.000669993		TCACCCACAGG	218	0.000177896		CTTTAAGCATC	141	0.000172899		GAGGCTCTCCC	106	0.000111394		TCACCAAGGGA	131	0.000124372		TTTCCTCTGAA	154	0.000118725		TCCCCATCTCC	125	8.51608e-05
CAACCAACCAA	185	0.000168021		GGCTAATATCA	547	0.00066877		ACACCAAGTGA	212	0.000173		CTTCAAGCCTC	140	0.000171673		AAGGCTCCCAA	105	0.000110343		TGACGCAGGAT	130	0.000123423		TACCCTCGCAC	153	0.000117954		TACCTCTCTTG	122	8.3117e-05
CCTCAGCGCGT	185	0.000168021		TTCTCCACTAC	545	0.000666325		ACACGCTATAA	211	0.000172184		CGACAAGCTAA	139	0.000170447		AAGGATGCCCC	103	0.000108241		TCACGCACTGA	129	0.000122474		ACACGCTATAA	152	0.000117183		ATTTATCTCTT	122	8.3117e-05
AGCTGACGGTC	185	0.000168021		GAAATTTGCTA	542	0.000662657		ACACCCCCTAA	211	0.000172184		GGTCGGCCACG	139	0.000170447		TAGGCTCCTCC	102	0.00010719		TCACCACCACT	127	0.000120575		CCGTCACAGTC	150	0.000115642		GACGACTAGTA	121	8.24357e-05
CGCAGCATCCC	185	0.000168021		TAAGCGCTGTG	540	0.000660212		ACACTTACTAA	209	0.000170552		TCACCAAGCGC	138	0.00016922		AAGGCAGCCCC	102	0.00010719		ACACGCTCTTA	125	0.000118676		CCCCTACCGTC	150	0.000115642		TCAGTTACTAA	119	8.10731e-05
ATATACTGCCA	185	0.000168021		TCGCATCCCAG	537	0.000656544		ACAACCACTAA	209	0.000170552		CGACCAGCGAA	138	0.00016922		CAGCCACCCAC	100	0.000105089		TGACGCCCGAT	124	0.000117727		TTGCCTCGTGA	149	0.000114871		AACTCCTCTCC	118	8.03918e-05
TCATATGCGTA	184	0.000167113		AACTGACCTAC	535	0.000654099		ACACGCAATAC	206	0.000168104		CTTTAAGACTC	135	0.000165542		AAGGCTACTCC	99	0.000104038		ACACGCCCTAT	123	0.000116777		CCCCGCACTAA	146	0.000112558		TCACTTTCAAG	118	8.03918e-05
ACTTCCAAGCC	184	0.000167113		AACCTTTGACG	531	0.000649209		TCATCAAGCGT	203	0.000165655		AACGCTGTGCA	134	0.000164315		AAGGCACGCCC	98	0.000102987		TCAACACGTGT	122	0.000115828		ATGCCTCGTAA	145	0.000111787		GACGACTAGGC	118	8.03918e-05
CGCCGTGCACC	184	0.000167113		ATCGGGTCAAA	530	0.000647986		AACCCATCTCC	203	0.000165655		CGACAAGAGCC	133	0.000163089		GAGGCTCCCCG	97	0.000101936		TCACACAGTGT	122	0.000115828		TTGCCCCGGCA	144	0.000111016		GACGTCTAGGA	117	7.97105e-05
TGTCCCTAAGG	184	0.000167113		TTGGCCCCACT	529	0.000646763		TTACCAAAGCC	202	0.000164839		CGACACGAGCA	132	0.000161863		ATGGCTCTCCA	96	0.000100885		ATACCCACTAA	121	0.000114878		TCGCCTCGGAT	143	0.000110245		TTAGCTACAAG	116	7.90292e-05
TCCTATTCGTC	184	0.000167113		CCACCTATTTC	528	0.000645541		ACACGCTCTTA	201	0.000164023		TTCTTCAATAC	131	0.000160637		ATGCCTCTCCC	94	9.88e-05		ACACTTACTAA	121	0.000114878		ACACCCACTAT	143	0.000110245		AACCAATTTGA	116	7.90292e-05
ACTGGATTCCC	182	0.000165297		TAGCGCGCAAA	526	0.000643095		TCCCCAACTGT	198	0.000161575		CACCGCTCGCA	129	0.000158184		AAGGCTAACCC	93	9.77e-05		TAACCCAGTGT	120	0.000113929		CCGTAATCGTC	142	0.000109474		AGCTTGTATCA	116	7.90292e-05
AGTTGGTATCG	182	0.000165297		AGGCATGTAAT	525	0.000641873		ATACGCCCTAA	194	0.000158311		CGACAATAGAC	129	0.000158184		AAGTCTCCCTC	91	9.56e-05		TGCAGCCGGAC	120	0.000113929		TTGCCCAGGAA	141	0.000108703		CAACTCCCATA	115	7.8348e-05
GCCAATGCGAC	181	0.000164389		CAACAAACCCA	524	0.00064065		TCACTAAGTGA	191	0.000155863		TTCTTCACTTC	129	0.000158184		AAGTCTCCCCT	88	9.25e-05		ACACGCCCCAA	119	0.00011298		TCACCACTTGT	139	0.000107161		ACACCATTTTA	114	7.76667e-05
CTCCCACTATC	181	0.000164389		TCTCACAGAGC	523	0.000639428		TCACCAAGGTT	188	0.000153415		ACCCGCACTAC	126	0.000154505		AGGCGTCCCCC	86	9.04e-05		TCACCTAGTGA	119	0.00011298		CACCCCAATGC	138	0.00010639		ACCCCATCTCA	114	7.76667e-05
CCGGTCCTTAT	180	0.00016348		CAGCCGATTCC	523	0.000639428		GCACGCACTCA	188	0.000153415		GCGTTTATCCT	125	0.000153279		AACCCCACCCC	85	8.93e-05		TCACCAACCAC	118	0.00011203		CCACCACGTGT	136	0.000104848		CACCCATCCCC	113	7.69854e-05
TGTACATCTAT	180	0.00016348		CAATTATCGCT	520	0.00063576		TCCCGCACTAA	188	0.000153415		AATCTAGTCCA	125	0.000153279		AAGGATCCTCC	83	8.72e-05		TGACGCCGGAC	117	0.000111081		AACTCCTGCGC	136	0.000104848		TCGGTTCCAAG	113	7.69854e-05
CTGCATCTGGC	180	0.00016348		TAAGAACCGTA	518	0.000633315		TCACCCTCAGT	187	0.000152599		AAATTCACACT	124	0.000152053		AAGCTCTCCCC	83	8.72e-05		TGAAGCCTGCT	116	0.000110131		TTCCCTTGGAA	136	0.000104848		GACCACAAGGC	113	7.69854e-05
GCGGTCAGCTC	179	0.000162572		ATCCGTCTCTC	517	0.000632092		CTACCAGACAA	185	0.000150967		TTCTTCTCGTC	124	0.000152053		AAGGATCCCCA	83	8.72e-05		CCACGCACCAA	115	0.000109182		TCACGCTCTAA	135	0.000104077		ATTCATCGCTC	113	7.69854e-05
TCCATTAGTCA	178	0.000161664		GTGACCAGACC	514	0.000628424		TCACCAACATT	185	0.000150967		TCTTAAGCCTC	120	0.000147148		AGGGCGCCCCC	83	8.72e-05		ACACGCACACA	115	0.000109182		AACCCCTGTGC	133	0.000102536		AACCCCTCCCG	112	7.63041e-05
ACGAATAATCG	177	0.000160756		TCTCGATCGGC	513	0.000627201		TCACTATCAGT	184	0.000150151		ATTTATGTCTC	120	0.000147148		AAAACTCCCCC	82	8.62e-05		TCCCCAAGTCT	114	0.000108233		TTGCCTCACAA	130	0.000100223		TCAGTTCTAAG	112	7.63041e-05
AATATAAGATC	177	0.000160756		AAGTCTTAGGC	512	0.000625979		TAACAAAGTGT	177	0.000144439		CAATATTTAAC	118	0.000144696		TCCCTCTCATG	81	8.51e-05		ACACTCACTAT	113	0.000107283		ATACGCCCTAA	130	0.000100223		AACCTATCTTC	112	7.63041e-05
AATTATTTTAG	177	0.000160756		TTGTTCCCATG	512	0.000625979		TCATCAACTGT	176	0.000143622		CGACCAGAGAC	114	0.000139791		AATCGTCCCCC	80	8.41e-05		TCACCACGCCC	112	0.000106334		TCGGCACTGCT	130	0.000100223		ATTTCTAGCTG	112	7.63041e-05
GTCACACACAT	177	0.000160756		ACCAGCACACC	511	0.000624756		CGACGTCGTGC	176	0.000143622		AGACAAGCGAA	112	0.000137338		AACCCCCGCCC	80	8.41e-05		GCGTTTATCCT	112	0.000106334		TCTCCTCTACT	125	9.64e-05		GCATGCTCCTG	109	7.42602e-05
GACTTATCCCG	177	0.000160756		TCAGCCCTTGG	510	0.000623534		TCCCCCAGCGC	175	0.000142806		CGCCAAGATAA	110	0.000134886		AAGGCTCTACC	79	8.3e-05		TCACCTAGTCT	111	0.000105384		CAGCACAAGAC	124	9.56e-05		TACCTATCTCC	108	7.3579e-05
GGCATAAACCA	176	0.000159847		GTCACTCAAAG	509	0.000622311		ACACCCACCAA	174	0.00014199		CGTTCCGTACT	109	0.00013366		GATCCGCCCCC	79	8.3e-05		TCACGACGAGT	109	0.000103485		CCACTCACTAA	124	9.56e-05		ATTTATTGATG	108	7.3579e-05
ACCGAGACCTC	176	0.000159847		CATTCCAGCTC	508	0.000621088		ACAGGTACTAA	173	0.000141174		ACTTAATCCTC	109	0.00013366		TAGGCCACCCC	78	8.2e-05		TCACCAATTAT	109	0.000103485		TCACCAAGACT	123	9.48e-05		CATTTACTATA	106	7.22164e-05
TCCAACCCACT	175	0.000158939		TGATATAAGTC	508	0.000621088		AACCGCACTAA	172	0.000140358		ACACGCCCTCA	108	0.000132433		GAGGCCCCACC	78	8.2e-05		GCACCAAGAGT	108	0.000102536		CAATCCACTCC	123	9.48e-05		TCTTATCGCTG	106	7.22164e-05
GCTACCCAACC	174	0.000158031		TATACAAAGCC	508	0.000621088		TCACCCTCATG	171	0.000139542		TGAAATCAATT	106	0.000129981		GAAGCCACACG	73	7.67e-05		TGAATCCTGAT	108	0.000102536		TCGTTACTGTC	121	9.33e-05		TCCGCTACAAG	105	7.15351e-05
GCCTCATTGAT	174	0.000158031		TTACATTCCCC	507	0.000619866		AAACCCAGTCG	170	0.000138726		CATATAGCACA	105	0.000128755		AAGACTGCCCC	71	7.46e-05		TCACTAATTGT	108	0.000102536		TAGCGCTAGCC	120	9.25e-05		ATTTATCCATG	105	7.15351e-05
ACTGGTTGGCG	174	0.000158031		ATCGTCGGGTG	507	0.000619866		TCACCCAGCAC	169	0.00013791		TTCTTCCAGCC	104	0.000127528		AAGTATCCCCC	68	7.15e-05		CGACAAGAGAA	108	0.000102536		TTGCTCCGGAA	120	9.25e-05		TCAGTTACAGC	104	7.08538e-05
CCAAAAACCGG	174	0.000158031		TCGTCCCCGCA	507	0.000619866		CCTTTTAGATA	168	0.000137094		CGTCAAGTGAA	104	0.000127528		AAGGTTATCCT	67	7.04e-05		TACCCCACTAC	107	0.000101587		CACTCCCGCCT	120	9.25e-05		ATTTCTCTCTG	104	7.08538e-05
AAAAGCAACGC	174	0.000158031		ATAGTAATGCT	506	0.000618643		ACACCATTTGA	168	0.000137094		CGTCCAGTCAT	103	0.000126302		AAGGTCTCCTC	64	6.73e-05		TCACGAACTAA	107	0.000101587		TCAGTTACAAG	120	9.25e-05		GACGACAAGAC	104	7.08538e-05
ACCAGCAAAGA	173	0.000157123		ACGCGCCCACT	506	0.000618643		TCAACATGTGT	166	0.000135462		ACACCCACTCA	100	0.000122623		CACTCTCCCCC	63	6.62e-05		TGACCAGGTGT	106	0.000100637		TCACACAGTGT	118	9.1e-05		CAACTATCATA	102	6.94912e-05
ACTACGCCACT	173	0.000157123		TACCCTTCTTA	506	0.000618643		CTACCAGGCGT	163	0.000133014		CGCCCAGTAAT	100	0.000122623		GAAGCTCCCCC	62	6.52e-05		TCCCCCAGCGC	106	0.000100637		TTCCCCCGGAA	118	9.1e-05		AACTCGCTACA	102	6.94912e-05
CTGAAGCCATT	172	0.000156215		TCTATCGCCCA	506	0.000618643		CAGCACAAGAC	162	0.000132198		TCACCACGTGC	99	0.000121397		AATCCACCCCC	62	6.52e-05		TGAACCAGGAT	105	9.97e-05		ACACGCTCTTA	117	9.02e-05		AACCCATCACA	102	6.94912e-05
GGGACTCACTA	172	0.000156215		GCACAAACTAG	505	0.000617421		TCACGCACTAT	161	0.000131382		TTCTTTATGTC	99	0.000121397		ACCCCCCCCCC	62	6.52e-05		CCACTCACTAA	105	9.97e-05		CACTTCTGCTT	117	9.02e-05		GACGCAAAGGA	102	6.94912e-05
GTCTTACGCCT	172	0.000156215		ACTGACATGCA	505	0.000617421		TCACTCTGAGT	158	0.000128934		ATTTCAGTCTC	98	0.000120171		CGGCCTCCCAC	61	6.41e-05		TGCAGCTGGAT	105	9.97e-05		CAGTTACCGCC	117	9.02e-05		ACACCCTTTGA	102	6.94912e-05
TATAAAACCAC	172	0.000156215		GATGAATCCAA	505	0.000617421		GCATCAAGTGT	158	0.000128934		ATTTATCCCTC	97	0.000118945		AGGCCACCCCC	61	6.41e-05		AAACGCTCTAA	105	9.97e-05		CACTCCACTGC	116	8.94e-05		AACCCCACGTT	102	6.94912e-05
CAACCACTATC	172	0.000156215		TACCACCGCAT	504	0.000616198		TCACTACGTGC	158	0.000128934		CGCCCAGAGAA	97	0.000118945		ATTTAAGCCTC	60	6.31e-05		CGACCCCTCCT	104	9.87e-05		ACGCAAGACAC	116	8.94e-05		TCAGTTACCTG	101	6.88099e-05
GACGAAAGTAT	171	0.000155306		CCTACACCATA	504	0.000616198		TCCCTCTGTGT	153	0.000124854		TGCCAAGAGAA	97	0.000118945		AAGACACCCCC	60	6.31e-05		TCACTAAGTTT	104	9.87e-05		TCGTCACCGTC	116	8.94e-05		CGGCGTCGAGC	101	6.88099e-05
CGGCAGTCTCC	171	0.000155306		CATACTGTATA	504	0.000616198		TCTCCAAGAGT	153	0.000124854		CGACATGTGAA	97	0.000118945		AAGGCTCCATC	59	6.2e-05		TGAATCCGGTT	103	9.78e-05		ACACACACGAA	115	8.87e-05		AAACAATTTGC	101	6.88099e-05
ATTTTCACTCC	171	0.000155306		GTGTTAGGCAC	503	0.000614975		GCACAAAGTGT	153	0.000124854		ATTTAAGTCTA	95	0.000116492		CGTCCTCCCCC	59	6.2e-05		TCCCCACCCTC	103	9.78e-05		ACACGCAATAC	115	8.87e-05		ATCCATCGCTG	99	6.74474e-05
CACAATAAGCA	171	0.000155306		GGACACTCCGG	503	0.000614975		TCACAAAATGT	152	0.000124038		ACACGCCCTAC	93	0.00011404		AAGGCTTCCCT	59	6.2e-05		TCACTTATCGT	102	9.68e-05		CCTTAATCCTG	114	8.79e-05		CAACCACCATA	99	6.74474e-05
CACTCCCCTAC	171	0.000155306		TGCCCGCATAA	500	0.000611307		CAACCCAGTGC	150	0.000122406		ATTTCAGCATC	92	0.000112814		TAGCCTACCCC	58	6.1e-05		CTATCCATCCT	102	9.68e-05		ACACTTACTAA	114	8.79e-05		AACCAATCTAC	99	6.74474e-05
ACACCCCCATC	171	0.000155306		TTCGAATCGCC	498	0.000608862		TGACCAAGAGT	148	0.000120773		ATTCAACCCTC	92	0.000112814		ATTGTACCGCA	58	6.1e-05		CCCGTGGCTTG	100	9.49e-05		CAACCCACTGC	113	8.71e-05		ATTTATTCCTG	99	6.74474e-05
TCCTCCGTCAC	171	0.000155306		CACAGACTTAC	497	0.00060764		TAACCCAGCGC	147	0.000119957		ACTTAAGCTTC	91	0.000111587		AGGGCTCGCCC	58	6.1e-05		TCACCACCCGC	100	9.49e-05		TCGCCTCCGAA	112	8.63e-05		AAACACTTTGA	99	6.74474e-05
AACACCTTCAC	170	0.000154398		TCCGATGTTCA	497	0.00060764		TCCCCCTCTGT	147	0.000119957		TTCTCCAAGCC	91	0.000111587		AACGCGTCCCC	58	6.1e-05		TCACCCAGCAC	99	9.4e-05		TCGCCCTAGCC	112	8.63e-05		TTTCATCGCTG	99	6.74474e-05
AGTCCACAACG	170	0.000154398		TGAGGGCGTTT	496	0.000606417		CCACGAACTAA	142	0.000115877		ATAGTATCTTG	90	0.000110361		AACGCTCCCCT	58	6.1e-05		TCACCCACACT	99	9.4e-05		CCACGCACTCA	112	8.63e-05		CACCCATCTCA	99	6.74474e-05
AACTACTCTAT	170	0.000154398		GCTTGAAAGCC	496	0.000606417		CCACACACTAA	142	0.000115877		TCACCAATCGT	89	0.000109135		TAGCCCCGCCC	57	5.99e-05		AATCTCTCAGA	99	9.4e-05		CTGTTACCGTA	111	8.56e-05		TCACTTACTAG	97	6.60848e-05
CGCGTCTCGAC	170	0.000154398		ATGCTGGACCC	496	0.000606417		TCAGTTACAGT	141	0.000115061		CACCGCTAGCC	89	0.000109135		AACCCCCCCAC	55	5.78e-05		AGACGCGCTAA	99	9.4e-05		TTGCCTCCGTA	111	8.56e-05		AACCCCTTACG	96	6.54035e-05
ACTCGCCGATT	170	0.000154398		CGTACTCAGCC	494	0.000603972		CATCACACTAC	140	0.000114245		ACCCGCTCTAA	88	0.000107909		ATGACCCCCCC	55	5.78e-05		TCACGCCCTAA	97	9.21e-05		TTGCCTTGTAA	110	8.48e-05		TACGCCAAGGA	95	6.47222e-05
TGTCGATCATG	169	0.00015349		TCGAGCTACTC	494	0.000603972		TCACCATGATG	139	0.000113429		TCCCTCTCATG	88	0.000107909		AAGGCACTCCA	55	5.78e-05		TCACTAAGTGA	97	9.21e-05		CTGCCTCAGAA	110	8.48e-05		AACTCCACGCT	95	6.47222e-05
TAACAGTGCCC	169	0.00015349		CCCCATTCCTC	494	0.000603972		TCAGCACTAGT	139	0.000113429		GGCCCCTCACA	88	0.000107909		TACGCCCGCCC	54	5.67e-05		CAATATTTAAC	97	9.21e-05		CCGGTACCGAC	110	8.48e-05		CCTTAATCCTG	95	6.47222e-05
ATCGCGGCATT	169	0.00015349		GACTCTAACCC	493	0.000602749		TCACAAAGTCT	138	0.000112613		ATTTAATCCTA	88	0.000107909		TCGCCACCCCC	54	5.67e-05		ATACGCACTCA	97	9.21e-05		CCTTTACCGCC	110	8.48e-05		TAAGTTCCAAG	95	6.47222e-05
CTAGACCGAAA	169	0.00015349		CACATGTGCGC	493	0.000602749		TCACGCACTGA	137	0.000111797		CCTATAGTACA	87	0.000106682		CAATATTTAAC	52	5.46e-05		CAGGCCATCCT	95	9.02e-05		TACCCCACTAC	110	8.48e-05		TCTGTTATAAG	95	6.47222e-05
TCACCTTACCC	169	0.00015349		GTCGGGCCTTA	492	0.000601527		GCACCCACACG	136	0.000110981		AATCTATTACA	87	0.000106682		AAGGGGCCCCC	52	5.46e-05		ACCCGCACCAA	95	9.02e-05		GCACCCACTCG	109	8.4e-05		GCACGCTCATC	94	6.40409e-05
TCCTGAAAACA	169	0.00015349		GTGATGAGCTA	492	0.000601527		CCGTTACCGTC	136	0.000110981		CCACGCACTAC	86	0.000105456		AAAGCTCGCCC	52	5.46e-05		ACACGCTATAA	95	9.02e-05		CCACCAAGTGC	109	8.4e-05		ACAGTTACAAA	93	6.33597e-05
CTATACCGCTA	169	0.00015349		CGCCCTCACAC	491	0.000600304		CGACCTCGAGC	135	0.000110165		ATACCACTCCA	86	0.000105456		AAGCCCACCAC	52	5.46e-05		CGGGCCCTCCT	95	9.02e-05		CCGTTATCGCC	109	8.4e-05		GCACGCACCTG	93	6.33597e-05
TTTGACGAACG	169	0.00015349		ACGCATAATGC	491	0.000600304		TCACCACGGGC	133	0.000108533		TTCCTCAACTC	86	0.000105456		AAATCCCCCCC	52	5.46e-05		ACCCGTACTAA	93	8.83e-05		ATACGTACTAA	109	8.4e-05		TCTTTTACAAG	93	6.33597e-05
CCGCCAATCAC	169	0.00015349		TGTACGCTGGA	490	0.000599081		CTACCAAGCGA	131	0.000106901		CGACAATATAA	86	0.000105456		TACCCTCGCCC	52	5.46e-05		TGCAGCCGCAT	93	8.83e-05		CCACCAAGCGT	108	8.33e-05		CCAGTTCCAAG	92	6.26784e-05
CCACTCACCTC	169	0.00015349		ACCTGACGCGA	490	0.000599081		ACACTTTGCCT	131	0.000106901		CGTTCATCAAT	85	0.00010423		AAGGCCACCCG	51	5.36e-05		TCAACCCGGAT	92	8.73e-05		TCCCGCTAGCC	107	8.25e-05		TCAGTTATACG	92	6.26784e-05
GTACGTTCGCC	169	0.00015349		TCACTCCTGGC	489	0.000597859		ACACGCACCAC	131	0.000106901		ATTTAAGCATA	85	0.00010423		AAGGCTCCCTT	51	5.36e-05		TCAAGCCGTAT	92	8.73e-05		TTGCGTCGTAA	106	8.17e-05		TCATTATCCTG	92	6.26784e-05
TCCTTTCATCG	169	0.00015349		ACAAAATGTAC	489	0.000597859		ACACTCACTTA	130	0.000106085		TCACCCAGCGT	82	0.000100551		AAGGGTCCCCG	51	5.36e-05		ACACCAAGTGA	91	8.64e-05		TCGCCTAGGAA	106	8.17e-05		CTTTATAGCTG	92	6.26784e-05
GACATGACACG	168	0.000152582		GATTCACACGT	488	0.000596636		TCACCTTGCTT	128	0.000104453		GGTCCCTCCCA	82	0.000100551		TAGACTCCCCC	50	5.25e-05		TGAAGCTGGAC	91	8.64e-05		TTGGTTCGGAA	106	8.17e-05		CTTTATCGATG	92	6.26784e-05
ATGCTGATAAC	168	0.000152582		CCTTACTCGAC	487	0.000595413		TCACCAATTCT	125	0.000102005		CGTTCCGCAAT	82	0.000100551		AGGCTCCCCCA	49	5.15e-05		TGAAGCTCGAT	91	8.64e-05		TTGTCTCGGTA	105	8.09e-05		CCAGTTACATG	91	6.19971e-05
GGGCACCGTCG	168	0.000152582		CCACAGTCGTT	486	0.000594191		TACCCCAGTGC	125	0.000102005		GCAACCTCACA	81	9.93e-05		ACACGCACTAA	49	5.15e-05		GCACCATGTGT	90	8.54e-05		TTGCCTCGGTG	105	8.09e-05		TCAGATACAAC	90	6.13158e-05
CGCCCCACACG	168	0.000152582		GTATGTCACTA	485	0.000592968		TCCCCAAGTTT	125	0.000102005		AGACAAGAGCA	81	9.93e-05		AAGCCACTCCC	48	5.04e-05		TGAACACGGAT	89	8.45e-05		TTGCTTCCGAA	105	8.09e-05		CAATTCTCATA	90	6.13158e-05
TCAACCATGAA	168	0.000152582		AGCATACTGCA	485	0.000592968		TTACCTAGTGT	125	0.000102005		CTACAAGCGAA	81	9.93e-05		TAGGTTCACCC	48	5.04e-05		ACATGCACTCA	88	8.35e-05		CCGTTATAGTC	105	8.09e-05		CACCTACCATA	90	6.13158e-05
TCCAGGTAGAT	168	0.000152582		AGAGATGTGGA	485	0.000592968		TTAACATAAAT	123	0.000100373		AATATCGCACA	80	9.81e-05		ATGGCCACCCC	48	5.04e-05		ACTCGCCCTAA	88	8.35e-05		TTGCCCCGGAC	104	8.02e-05		AGATTGACTCA	90	6.13158e-05
ATTGAATTCTT	167	0.000151673		CCCGTCCGACA	485	0.000592968		TCTCCTAGTGT	123	0.000100373		TTCTCCACGTC	80	9.81e-05		AAGGTACCCCA	47	4.94e-05		TTCTTCAAGTC	87	8.26e-05		ACGCGCCCTAA	103	7.94e-05		AACCCCTATCC	89	6.06345e-05
TCAACTTTAAA	167	0.000151673		CCGTAAGCCCA	485	0.000592968		CATCACAGAGC	123	0.000100373		CTTTAAGCCTA	79	9.69e-05		AAGGCCAGCCC	46	4.83e-05		TGACCAAGGGT	87	8.26e-05		TCGCCACGGAA	103	7.94e-05		AAACCCTTTCA	89	6.06345e-05
CCGCCCACAAT	167	0.000151673		TTCATTGGCGC	484	0.000591746		TAATCAAGTGT	122	9.96e-05		CGTCAAGAGTA	78	9.56e-05		GCCCGTCCCCG	46	4.83e-05		TCACCATGCGA	86	8.16e-05		CACTCCAGCAT	103	7.94e-05		CAGCTCTATTG	89	6.06345e-05
AACCAACCCTA	167	0.000151673		AAGATGCACCT	484	0.000591746		TCACCGAGGGT	122	9.96e-05		CCCGATTGAAG	77	9.44e-05		ATTTCTCCCTC	46	4.83e-05		TGAAGCCGGTC	85	8.07e-05		TTACCTCGGAT	103	7.94e-05		AACCCATCCAC	89	6.06345e-05
CAAGTGTCCAG	166	0.000150765		CACTCCCACAT	483	0.000590523		ATTTATCGCTG	120	9.79e-05		ATTTTATCCTC	76	9.32e-05		AAAGCCACCCC	45	4.73e-05		TAACAAAGTGT	84	7.98e-05		TAACCAAGTGC	102	7.86e-05		AACCTCTCATG	88	5.99532e-05
GACGTGTTCTT	166	0.000150765		TGTAGATCCAC	483	0.000590523		TCACTCTCATT	119	9.71e-05		ACTTATGCCTC	75	9.2e-05		ATAGCCCCCCC	44	4.62e-05		ACATCCACTAA	84	7.98e-05		TCCCCAAGCGT	101	7.79e-05		ATTTCTCGATG	88	5.99532e-05
TTTCCAAACTC	166	0.000150765		GTGGGTGGACA	482	0.0005893		TCACTATCATG	118	9.63e-05		CACCAAGAGAA	75	9.2e-05		AACGCCACCAC	44	4.62e-05		TCCCTCTCAGT	83	7.88e-05		CCGTTCCCGCC	99	7.63e-05		ATCTATTGCTG	87	5.92719e-05
TCGCATCCCAG	166	0.000150765		GTCGCAAGCTA	482	0.0005893		CCACCAAGTCT	118	9.63e-05		AATATAGCACC	74	9.07e-05		AGGGCTCCGCC	43	4.52e-05		CGACGCGCTAC	83	7.88e-05		TCACCCAGTAT	99	7.63e-05		AACCCATACCC	87	5.92719e-05
TGACCACGCTT	166	0.000150765		GTTTCGGTCAC	482	0.0005893		TCCCTCTCTTT	118	9.63e-05		AGACAAGAGAC	74	9.07e-05		TAACCTCCCCC	43	4.52e-05		ACATGCTCTAA	82	7.79e-05		TCGCTCTCGTC	98	7.56e-05		GCATTTACAAG	86	5.85906e-05
CGATACCCCAC	166	0.000150765		ACCTTCGCAGA	482	0.0005893		ACACTCACAAA	117	9.55e-05		TTTTTCACGTC	74	9.07e-05		GTTCCGATCAA	43	4.52e-05		GCACGCACTAG	82	7.79e-05		TTGTCTCGGAC	98	7.56e-05		CCCACTTACTG	86	5.85906e-05
ATAACCCGTCG	166	0.000150765		CGTGTCTCCCT	481	0.000588078		TACCCCAGCGT	116	9.47e-05		GTTTAACCCTC	73	8.95e-05		CATCCTCCCAC	43	4.52e-05		CGCGCCATCTT	82	7.79e-05		AACTCGCTACA	97	7.48e-05		CACCAATCTCC	85	5.79094e-05
CCACACCTAAT	165	0.000149857		TGCACGTCCCC	481	0.000588078		TCCCCCTGAGT	116	9.47e-05		TTCTTTAAGCC	73	8.95e-05		ACCGCACCCCC	42	4.41e-05		CCACCAACCGC	82	7.79e-05		CGGCCTCGGAA	97	7.48e-05		GACGACTCGGA	85	5.79094e-05
TTATTACCCTG	165	0.000149857		TTTCTAATCCA	480	0.000586855		TCACCAGGCGA	116	9.47e-05		GTTCCGATCAA	73	8.95e-05		ATGACCGCCAC	42	4.41e-05		TCACCATCATG	81	7.69e-05		ACAAGAACTAA	97	7.48e-05		GACCACACGGA	85	5.79094e-05
TAAGCGCTGTG	165	0.000149857		CCTGTAGCCGT	480	0.000586855		TCCCAATGTGC	116	9.47e-05		TTCCTCTAGTC	72	8.83e-05		ACACCTCCCCA	42	4.41e-05		TCACCAACACG	81	7.69e-05		CATCACAAAAC	95	7.32e-05		TCAGTTAACAG	85	5.79094e-05
CGCACGATCTT	165	0.000149857		CATCGTCTTTC	480	0.000586855		TCCCACCATAA	115	9.38e-05		AGTCAAGCCTC	72	8.83e-05		GAGTCCACACC	42	4.41e-05		TGCGCCATCCT	81	7.69e-05		TTGCCTAGGCA	95	7.32e-05		ATTTTTTGCTG	84	5.72281e-05
ACACAATAAAC	164	0.000148949		TATACTAGCCC	480	0.000586855		GCACCAAGTGG	115	9.38e-05		CACCGCTATCA	71	8.71e-05		ATCAACGTTAC	42	4.41e-05		CGACCCATCAT	80	7.6e-05		AACCACTGCGC	93	7.17e-05		ATTTCCCGCTG	83	5.65468e-05
TGCACAACTCG	164	0.000148949		GGCGCCATTAC	479	0.000585633		TCTCCACTAGT	111	9.06e-05		CGCTCAGTACT	71	8.71e-05		CGGCCAGCCAC	41	4.31e-05		TAACCAACTGT	80	7.6e-05		CCGCTAACGAC	93	7.17e-05		CCAGTTACCAG	83	5.65468e-05
TGCTCCACTCC	163	0.000148041		ACCATACCAGA	479	0.000585633		GCACAGTAGCC	111	9.06e-05		CAAATTGTGTA	70	8.58e-05		TCACCAAGTGT	41	4.31e-05		CCACCCATCCT	80	7.6e-05		CCACGTACTAA	93	7.17e-05		ACCCTATCTCC	83	5.65468e-05
ACCTCGCAACT	163	0.000148041		AACGAGCTCAC	478	0.00058441		GCCCAGTATCC	111	9.06e-05		TTCTTTCAGTC	70	8.58e-05		AGGCCTGCCCC	41	4.31e-05		CCACAAAGTGT	79	7.5e-05		ACACGTTCTAA	92	7.09e-05		CTACAGTCAGT	83	5.65468e-05
GGATTCGCATT	163	0.000148041		TTCCATATTCA	478	0.00058441		TCGCCAGGTGT	111	9.06e-05		ACACGACCTAA	70	8.58e-05		AGGGCTTCCCC	41	4.31e-05		CGACGAACCAC	79	7.5e-05		TCACCAAGAGA	91	7.02e-05		AACCTCTTCCG	82	5.58655e-05
ACCGGGGACAG	163	0.000148041		CACTGCCCTAC	477	0.000583187		TCACCACCTGC	110	8.98e-05		CGTCCAGTACT	70	8.58e-05		ATGGCTCTTCC	40	4.2e-05		TCACCAATTGA	79	7.5e-05		ACATGCTCTAA	91	7.02e-05		TGCCCCACCCC	82	5.58655e-05
ACCATGGAATC	163	0.000148041		TGTTCAACCCC	477	0.000583187		TCACCATAGGC	110	8.98e-05		ACTTCAGCCTC	70	8.58e-05		AACCATCACCC	40	4.2e-05		CGAGCCTTCTT	79	7.5e-05		TTGCCTCGAAG	90	6.94e-05		TACGACAAGAA	82	5.58655e-05
TTGTCTAGCTG	163	0.000148041		TTCGGGATATG	477	0.000583187		ACACGTTCTAA	110	8.98e-05		ATTTCAGCCCC	70	8.58e-05		AAGACTCGCCC	39	4.1e-05		CAACCAAGTGT	79	7.5e-05		CTGCTTCGGAA	90	6.94e-05		TCTCTCTACAA	82	5.58655e-05
AACTCGTGGTC	162	0.000147132		AGGCCAGACTA	477	0.000583187		CTGCCAGGCAA	107	8.73e-05		CACCGATCGCC	69	8.46e-05		AAGGCACCGCC	39	4.1e-05		ATACCACTCCA	79	7.5e-05		CACCACTGTGC	90	6.94e-05		AAACTATCTGA	82	5.58655e-05
GAGGCTCAACT	162	0.000147132		ACACGCACCTG	476	0.000581965		TCTTCAAGTGT	107	8.73e-05		ACACCCACTAC	69	8.46e-05		ACGCCCCCTCC	39	4.1e-05		TGAACCCGGAC	78	7.41e-05		ACACGCACCAC	90	6.94e-05		GCATCCACCTG	81	5.51842e-05
CCACGCCTTTC	162	0.000147132		AAGACCCACCA	476	0.000581965		TCATTAAGTGT	106	8.65e-05		CGACACTAGAA	69	8.46e-05		AGGGCACCCAC	38	3.99e-05		ACACACGCTAA	78	7.41e-05		TCACCAAGTAA	89	6.86e-05		TCAGTTACGCG	81	5.51842e-05
AATTTCGCTGC	162	0.000147132		ACCGCGGCGTT	476	0.000581965		TCACCTTACTG	106	8.65e-05		ATTCAAGCCCC	68	8.34e-05		ACGCCCCCCAC	38	3.99e-05		TCACCTAGAGT	78	7.41e-05		TCACCACTACT	89	6.86e-05		AAACCATATGC	81	5.51842e-05
ATAAAATCAGT	162	0.000147132		ATAATTCCCAC	476	0.000581965		TCACTCTCAGG	106	8.65e-05		CGCTCCGTAAT	68	8.34e-05		ATAGCTCTCCC	38	3.99e-05		TCGCCTAGCGT	77	7.31e-05		CCTTAACCGTC	88	6.78e-05		ATTTCTCGCCG	81	5.51842e-05
TACCCCGCACA	162	0.000147132		CCTGGATAAAC	476	0.000581965		ATATGCACTAA	105	8.57e-05		TACTTCTAGTC	68	8.34e-05		TAGGTTTCCTC	38	3.99e-05		ACACGTACTAT	77	7.31e-05		TTGCCCCGTAA	88	6.78e-05		ATTTATCGCGT	80	5.45029e-05
TCATGAAACAA	162	0.000147132		ACGCATTCCGA	475	0.000580742		TACCCAAGCGC	105	8.57e-05		CACCGATCACA	67	8.22e-05		GAGCGGCCCCC	38	3.99e-05		AGACGAACTAA	77	7.31e-05		TCGTTCCCGTC	88	6.78e-05		ACCCTCTCTTC	80	5.45029e-05
GTTTCTGCCGC	162	0.000147132		ATCCAGTCTAA	475	0.000580742		ACAAGCCCTAA	104	8.49e-05		CGTTCAGCCAT	67	8.22e-05		AAGCGTCCACG	38	3.99e-05		AGAGCCCTCCT	76	7.22e-05		CCTTTATCGTC	88	6.78e-05		AACCGCTCGTT	80	5.45029e-05
CTCACCCGACC	161	0.000146224		AGGATGGCCAT	474	0.000579519		CCCAGCTCACC	104	8.49e-05		AATCTCTCAGA	67	8.22e-05		AAGGAGTACCC	38	3.99e-05		ACACGCAATAC	76	7.22e-05		TTTTCTCGGAA	87	6.71e-05		CACCCATCTAC	80	5.45029e-05
CCGTACATCGA	161	0.000146224		TACATCCTCTC	474	0.000579519		TCACCAAGTTG	103	8.41e-05		CGTCAAGACAA	66	8.09e-05		ACGGCTCACCT	37	3.89e-05		TGCAGCCTGAT	75	7.12e-05		TCACAAAGCGT	87	6.71e-05		GACCACAAGCA	79	5.38216e-05
CTCCAAGTGCG	161	0.000146224		CCATTGTAGTA	474	0.000579519		TCACCATGGCT	103	8.41e-05		CGCTCAGCAAT	66	8.09e-05		CTCTATAATCA	37	3.89e-05		TGAAGCCGCAC	74	7.03e-05		CGAGCGCGGCA	87	6.71e-05		AAACCCTCTCC	79	5.38216e-05
ACAGACCATCA	161	0.000146224		CCCCTATGTTA	473	0.000578297		TCACCAGACAT	103	8.41e-05		TGACACGAGAA	66	8.09e-05		AGGACTCCCCC	37	3.89e-05		TGAATCTGGAT	73	6.93e-05		CAGTTATCGTC	87	6.71e-05		TTATCCCTAAG	79	5.38216e-05
CACCCTTCTCG	161	0.000146224		TAAGCTTGCAA	473	0.000578297		TAACCAAGTAT	103	8.41e-05		TGCTTCACGTC	66	8.09e-05		TTCTTCAAGTC	36	3.78e-05		TCACCCACAGG	73	6.93e-05		CAGTTCCCGTC	87	6.71e-05		CAACCATTTGC	78	5.31404e-05
AGCATCAGACT	160	0.000145316		AAATGACCTAT	473	0.000578297		TCAGCTAGTGT	102	8.32e-05		TTCTTCAAGCT	65	7.97e-05		TAGGCCAGCAC	36	3.78e-05		TGAAGCCCTAT	73	6.93e-05		AACCACTGTCC	87	6.71e-05		ATTTATTGCTC	78	5.31404e-05
CCGTACTCAGC	160	0.000145316		CCAGAACAGGC	472	0.000577074		TCAGCAAGTGA	101	8.24e-05		ACTATATTACA	65	7.97e-05		AACGCCGCTAC	36	3.78e-05		TGACCCATCCT	73	6.93e-05		TTACCTAGGAA	86	6.63e-05		CATTAACCATA	77	5.24591e-05
CTCGTTCGCGG	160	0.000145316		AGGACATGCCT	472	0.000577074		ACATGCACTAC	101	8.24e-05		CATATAGTCCA	64	7.85e-05		AACTTTCCCCC	36	3.78e-05		TCAACAAGAGT	72	6.84e-05		TAACCCAGTGT	86	6.63e-05		TACGACACGGA	77	5.24591e-05
CCGCGCTCCCC	159	0.000144408		TTTCAAACCCA	472	0.000577074		ATAAAGCCATA	101	8.24e-05		CGTTCACTACT	64	7.85e-05		AAGTCCCCACC	36	3.78e-05		TCATCAACTGT	72	6.84e-05		CGGCTACCGGC	86	6.63e-05		ACGATCTCTTG	77	5.24591e-05
CCGACCCCCAT	159	0.000144408		AGCACGTTCAC	472	0.000577074		ACACGAAGTAA	101	8.24e-05		CTCTATAATCA	64	7.85e-05		AACCCGCACCC	36	3.78e-05		CGGGCTATCCT	71	6.74e-05		CTGCCACGGAA	86	6.63e-05		ACACCATTTGT	76	5.17778e-05
TGCCGCAACAC	159	0.000144408		GCGATAGCCGA	471	0.000575852		TCACCAACGGT	100	8.16e-05		CGTTCAGTCCT	63	7.73e-05		ACACCACCCCC	35	3.68e-05		GCATCCACTCG	70	6.65e-05		CACTACTGAGC	86	6.63e-05		CACCCATTTGA	76	5.17778e-05
CGCAAGTTTCT	159	0.000144408		AGACGTTCGCC	470	0.000574629		ATACGCACTCA	99	8.08e-05		ACACCCCCTAA	62	7.6e-05		TCCCCCTACCA	35	3.68e-05		ACACTCACTTA	70	6.65e-05		ACCCGCTCTCC	85	6.55e-05		ATTTATCACTC	76	5.17778e-05
CTAACGAGCCC	159	0.000144408		GAGATGTAGAC	470	0.000574629		ACACGCCGTAA	99	8.08e-05		TACCGCTAGCA	62	7.6e-05		CAAGCTCTCCC	35	3.68e-05		TCACCAGGTAT	70	6.65e-05		ACACCCAGTAA	84	6.48e-05		TCTCCCAACCA	76	5.17778e-05
TCTATACTTCC	159	0.000144408		GTAGCCTGCGA	470	0.000574629		ACATGCCATTA	98	8e-05		CATATATTACA	62	7.6e-05		GATCCGCTCAC	34	3.57e-05		ACACGCATCAA	69	6.55e-05		ACAGGTACTAA	84	6.48e-05		TATCACAACAC	75	5.10965e-05
CACAATAACAA	158	0.000143499		CAACCATCTCC	469	0.000573406		TCACCTCGGGA	98	8e-05		CGACAAGTGAT	61	7.48e-05		AAGCCCTCCCA	34	3.57e-05		ATATGCACTAA	69	6.55e-05		TTGCGTCGGGC	84	6.48e-05		TCAGTCACATG	75	5.10965e-05
TGCCGAAATCT	158	0.000143499		TCCGGTTGCCA	469	0.000573406		TCTCCACGACT	97	7.92e-05		TCACCAACAGT	61	7.48e-05		ACACCGCTCAA	34	3.57e-05		TCACCACTCGA	69	6.55e-05		CTGTCTCGGAA	84	6.48e-05		CTTTATCACTG	75	5.10965e-05
TCCAACGCCGC	158	0.000143499		GACGTGAGCAC	469	0.000573406		ACATGCACTCA	97	7.92e-05		ACTATAGTCCA	61	7.48e-05		AGGGCCCCCCT	34	3.57e-05		ACACGTTCTAA	69	6.55e-05		TACTCCTGTGC	83	6.4e-05		TCTCCCACCAA	75	5.10965e-05
TACCCATAAGC	158	0.000143499		CACACCGTCAC	468	0.000572184		TTACCAAGTGA	97	7.92e-05		TACTTCAACTC	61	7.48e-05		ACGGCTATCCT	34	3.57e-05		TCACGCAGTAA	68	6.46e-05		CGGCTACGGTC	83	6.4e-05		CAATCCCCATA	75	5.10965e-05
ACTCTCCGCGT	158	0.000143499		GGTAAGCACTA	468	0.000572184		TAACCAAGCAC	96	7.83e-05		ATTTAAGCTAC	61	7.48e-05		AAAGCTCCCCG	34	3.57e-05		TGAAGCAGGCT	68	6.46e-05		TCACGCACTAT	83	6.4e-05		ATTTATCGCAC	74	5.04152e-05
AACTAACAAAA	158	0.000143499		AATGAACCCGA	468	0.000572184		TAACCAAATGT	96	7.83e-05		AATATAGTCCC	60	7.36e-05		ATGGCCGCTCC	34	3.57e-05		CGACGCCGGAT	67	6.36e-05		TCACCATCTGT	82	6.32e-05		CCGGTTACAAG	74	5.04152e-05
GTGGTTGAATT	158	0.000143499		CAGCATAGGTA	468	0.000572184		TCCCCATCAGT	96	7.83e-05		TACTTCAAGCC	60	7.36e-05		GAGGCGTACCC	34	3.57e-05		TGAAGCCTGAC	67	6.36e-05		TTGCCTCCTAA	81	6.24e-05		ACCCCATCACC	73	4.97339e-05
CTCAATAGTTA	158	0.000143499		CAAACGTCGCA	468	0.000572184		TCACAAAGCAC	96	7.83e-05		ATCTAATCCTC	60	7.36e-05		AACGTCTCCCC	34	3.57e-05		TACCCAAGCGC	66	6.27e-05		TACTCCCGCAT	81	6.24e-05		TAAGTTACCAG	73	4.97339e-05
ACCATACCAGA	157	0.000142591		ACACCGCTCAA	467	0.000570961		TCACGCAGTAA	95	7.75e-05		TCACCAACTGC	60	7.36e-05		ACGGTTATCCC	34	3.57e-05		CCACGAGCCAC	66	6.27e-05		CTGTCACAGAC	81	6.24e-05		GACGACACGGC	73	4.97339e-05
TATTTCGCTCT	157	0.000142591		GTTCGCCGCCA	467	0.000570961		ACTCACACTAA	95	7.75e-05		TCACCCACTAA	60	7.36e-05		AGGGCTCCCCG	33	3.47e-05		CGCGCCATCCC	66	6.27e-05		TTGTCTCGCAA	81	6.24e-05		AACCTCTATTG	72	4.90526e-05
TCATAAAAGAC	157	0.000142591		TCCATCAACTA	467	0.000570961		ACAAGAACTAA	95	7.75e-05		CGACAAGTCAA	59	7.23e-05		ATCGCCGCCCC	33	3.47e-05		CGACCAGCCAC	66	6.27e-05		CCGTGACCTTC	80	6.17e-05		TCCGTCACAAG	72	4.90526e-05
CACCTTATCCC	157	0.000142591		TTCCACAGTCG	467	0.000570961		ACACGCAGTGA	94	7.67e-05		CTCTAAGCCTC	59	7.23e-05		AAGTTTCACCC	33	3.47e-05		TCACCAGGGGT	66	6.27e-05		CCGTCACCGTA	80	6.17e-05		TCGGTTACAAA	72	4.90526e-05
ATCGGGTCACC	157	0.000142591		GCAATCTTTGA	466	0.000569739		TCCCCCAGTAC	94	7.67e-05		CTTTAAGCCAC	59	7.23e-05		GAATCTCCACC	33	3.47e-05		CTCGCCATCCT	66	6.27e-05		GTGTCTCCTGG	80	6.17e-05		TCAGCTAGAAG	71	4.83714e-05
CAGCGACCGCA	157	0.000142591		TTTGACACGCA	466	0.000569739		GTCAACGGTGC	93	7.59e-05		CGCTAAGAGAA	59	7.23e-05		AAGCGACCCAC	33	3.47e-05		ACATGTACTAA	65	6.17e-05		AAGTTACCGTC	80	6.17e-05		GACGCCAATGA	70	4.76901e-05
TCCACGTTTAC	157	0.000142591		ACGATGCCCAC	466	0.000569739		GTATCACCACT	92	7.51e-05		TTCTTCATGTT	59	7.23e-05		TAGCCCTCCCC	32	3.36e-05		CCCCCAAGTGT	65	6.17e-05		AACTCCTGTCC	80	6.17e-05		TCTCCCCATCG	70	4.76901e-05
TCGTCTTGCAC	156	0.000141683		ACACGCCGTCG	466	0.000569739		TCACCTAGTTT	92	7.51e-05		TGACCAGAGAA	59	7.23e-05		ATCGCCCCTCC	32	3.36e-05		ACACCCAGTAA	65	6.17e-05		TCACAAAGTGC	79	6.09e-05		AAGCCCTATTG	70	4.76901e-05
ACCCGCGATCT	156	0.000141683		GAACTGTATTG	466	0.000569739		ACACGCCCTAT	92	7.51e-05		CTCTTCACGTC	59	7.23e-05		AAACCTCCTCC	32	3.36e-05		ACACGTACCAA	65	6.17e-05		TCGCCACGTGT	78	6.01e-05		CACTTACCCTA	70	4.76901e-05
GCAGGAGAACC	156	0.000141683		ACCAAGTCAGT	465	0.000568516		TCCCCATGTCC	92	7.51e-05		AATCTAGTACC	58	7.11e-05		AACTCTCCCCA	32	3.36e-05		GTTCCGATCAA	64	6.08e-05		ACATGCACTAC	78	6.01e-05		TCACCATTTGA	69	4.70088e-05
GGCCTGGAAAG	156	0.000141683		GTGTACGGACG	465	0.000568516		TCCCTCTCTGG	91	7.43e-05		CGTTCAGCAAC	58	7.11e-05		TACCCTCCCAC	32	3.36e-05		TGAAGCGGTAT	64	6.08e-05		CGGCCTCGGGC	78	6.01e-05		GCATGCACATG	69	4.70088e-05
GAGCCGTACGC	156	0.000141683		GCATAAACCAG	464	0.000567293		ACACGCACACA	91	7.43e-05		TCCCTCAAGTC	58	7.11e-05		AAGTCCCCCCG	32	3.36e-05		GCACCAAGTGG	63	5.98e-05		TTGTCCCGGAA	78	6.01e-05		ACAACCTTCCG	69	4.70088e-05
TTGCTGGGCAT	156	0.000141683		TAAGCCACCTA	464	0.000567293		GCATCCACACT	91	7.43e-05		CACCGATACCC	57	6.99e-05		AAGTTTCTCCT	31	3.26e-05		ACTCCCACTAA	63	5.98e-05		CACTCACGCAT	77	5.94e-05		TCAGTTCTACT	69	4.70088e-05
CCAATGTAACT	156	0.000141683		ATCTGACATAA	464	0.000567293		TCTCCAATTGT	90	7.34e-05		ACTATCGTACA	57	6.99e-05		AATCTCTCAGA	31	3.26e-05		TCACCAAGTTG	63	5.98e-05		CCGTCCCCGTC	77	5.94e-05		GACGAACAGGA	68	4.63275e-05
CTATGCAATCT	156	0.000141683		CCGCATTCCCG	464	0.000567293		CGAGCGCGGCA	90	7.34e-05		ATTTATGCCCC	57	6.99e-05		AGGGCTGCCAC	31	3.26e-05		TCACCATCTGA	62	5.89e-05		AACCCATCTCC	76	5.86e-05		GAAGCCAAGGA	68	4.63275e-05
AGATACAAAGC	155	0.000140775		CGGCAGGCCAC	463	0.000566071		ACACCACCTCT	90	7.34e-05		CGTTCCGTCAT	57	6.99e-05		GGCCAGTAGCC	31	3.26e-05		TCACCAAAGGT	62	5.89e-05		ACCCTCTCTTA	76	5.86e-05		AACAAATCTCC	68	4.63275e-05
TTTTCTCTGCT	155	0.000140775		AGCCTCGCTAC	463	0.000566071		TCACTAAGTTT	90	7.34e-05		GTTTATGCCTC	56	6.87e-05		GTGGCTCCCCC	30	3.15e-05		TCCCCCAGCAT	61	5.79e-05		TTTCCTCGGTA	76	5.86e-05		CCACTACCATA	67	4.56462e-05
TCCCGATATGC	155	0.000140775		GACCTCACTAT	462	0.000564848		TACCGCACTAC	90	7.34e-05		CATATAGTACC	55	6.74e-05		AAGTCCCACCC	30	3.15e-05		CGAGCCCCCCT	61	5.79e-05		TCGCGCTAGCA	76	5.86e-05		AACCAGTCTCC	67	4.56462e-05
TTTACGACTCC	154	0.000139866		CTAAACCGCCA	462	0.000564848		ACACGAACTGA	89	7.26e-05		TCACCATGAGT	55	6.74e-05		ATAGCCACACG	30	3.15e-05		TCACCAAGGTT	60	5.7e-05		CCATCCACTGC	76	5.86e-05		AACCAATCCCC	67	4.56462e-05
ACAAGATTAAA	154	0.000139866		TCCTATATCGT	462	0.000564848		TCCCAGTAGCC	89	7.26e-05		TCACCACGTCT	55	6.74e-05		CAGGCCCTCCT	30	3.15e-05		TCACGAGGTGT	60	5.7e-05		CATTTACCGTC	75	5.78e-05		AAACCATTTCC	67	4.56462e-05
CAAGCCCTCCG	154	0.000139866		ACCCTATCCTG	461	0.000563625		TACCCATGTGC	89	7.26e-05		CGACAAGAACA	54	6.62e-05		AAGGCGCTCTC	30	3.15e-05		ACACACACGAA	60	5.7e-05		CCGCTACGGGC	75	5.78e-05		TCATTTACACG	67	4.56462e-05
GGGACACAACC	154	0.000139866		ATCCAGCCACA	461	0.000563625		TCGCCAAGGGT	87	7.1e-05		ATCCAAGCCTC	54	6.62e-05		CAGGCTCTCTC	30	3.15e-05		CGAAGCCGGCT	60	5.7e-05		TAGCCTCGCAA	75	5.78e-05		TCTGTTACACG	67	4.56462e-05
AATCCTATCTC	154	0.000139866		TCTAAGATGAA	460	0.000562403		TCCCGCTCTTA	87	7.1e-05		AATATAGTCAA	54	6.62e-05		AAGGCGCCCCG	29	3.05e-05		TCACTATCAGT	60	5.7e-05		TCACCAACTGA	74	5.7e-05		TCAGTTTCTAG	67	4.56462e-05
AACGTCAAGAA	154	0.000139866		ACATGAACACT	460	0.000562403		ACTCGTACTAA	86	7.02e-05		TCACCAAGCCT	54	6.62e-05		CACGCACCCCC	29	3.05e-05		ATACGCACCAA	59	5.6e-05		ACACGCACACA	74	5.7e-05		AATTCATCTCC	67	4.56462e-05
ACTCACGGGGT	154	0.000139866		CCCACAAGTGT	460	0.000562403		CCCCCAAGTGT	86	7.02e-05		TCACCCAGTGC	54	6.62e-05		AACCTCCCCCC	29	3.05e-05		ACTCGCGCTAC	59	5.6e-05		ACCCACTGTGC	74	5.7e-05		CTACAGTAAGC	66	4.49649e-05
TTACATTCACC	153	0.000138958		ATATTCCCTCC	460	0.000562403		CCACGCACCAA	86	7.02e-05		CGACCCGAGAA	54	6.62e-05		CAGCCTGCCAC	29	3.05e-05		TCAAGCCGGCT	59	5.6e-05		TCGCGCTATCC	74	5.7e-05		GCCTGATCCTG	66	4.49649e-05
ATGTCAAAAGA	153	0.000138958		TCACGGCGCCT	460	0.000562403		TCACAATGGGT	85	6.94e-05		CGTCTAGAGAA	53	6.5e-05		AAAGCTACACC	29	3.05e-05		TACCCCAGTGC	59	5.6e-05		TCATCACGTGT	73	5.63e-05		GACCACTAGGA	66	4.49649e-05
CTTATGCGCGG	153	0.000138958		CCAACCTAGCC	460	0.000562403		ATACGAACTAA	85	6.94e-05		TCCCCACGTGT	53	6.5e-05		GAGGCTCCGCC	29	3.05e-05		TGCAGACGGAT	59	5.6e-05		CCTTTACCTTC	73	5.63e-05		TGCCACACTCC	66	4.49649e-05
CTTATGCGTCA	153	0.000138958		TGACAGGTCCC	460	0.000562403		CCACCAAGCAA	84	6.85e-05		CGCTCAGTCAT	53	6.5e-05		ACTACTCCCCC	28	2.94e-05		TCATTAAGTGT	58	5.51e-05		CAATCCTCTGC	73	5.63e-05		TCAGTTATAAT	65	4.42836e-05
TCCACACATTC	153	0.000138958		CATGGACATCT	460	0.000562403		TCACGTACTAA	84	6.85e-05		AGTTAAGACTC	53	6.5e-05		AAGGCTCGCGC	28	2.94e-05		TCCCCCACCAC	58	5.51e-05		AACTACTGGCC	73	5.63e-05		CACCTCTCATA	65	4.42836e-05
TCCTCTCTTAG	153	0.000138958		CACTCATCCCA	459	0.00056118		ACCCGCTCTCC	84	6.85e-05		CTCTTCAAGCC	53	6.5e-05		AAAGCCCCACC	28	2.94e-05		ACACCCCCTCC	58	5.51e-05		ACACGTAGTAA	73	5.63e-05		CAATTATCTTA	65	4.42836e-05
CAAACGTGTAG	153	0.000138958		TCTGATTAAGT	459	0.00056118		CAATTACCATA	83	6.77e-05		TTCTTCAACCC	53	6.5e-05		TAGGATCCCCC	27	2.84e-05		ACACGTATTAA	58	5.51e-05		ACGTTACCGTA	73	5.63e-05		GCCTGCACCTG	64	4.36023e-05
CACTTAACGCC	153	0.000138958		GTGCCCCCGCA	459	0.00056118		ACCCGCAATAA	83	6.77e-05		ACACACGCTAA	53	6.5e-05		AAACCTCTCCC	27	2.84e-05		CGTCGCACCAC	58	5.51e-05		TGGCGTCGGAA	72	5.55e-05		TCCGACAAGGA	64	4.36023e-05
TGGGTCCAACC	152	0.00013805		AAGCTTGCCGC	458	0.000559958		TCACCCAGCGA	83	6.77e-05		GGCCAGTAGCC	53	6.5e-05		GCCCCTCCCCC	27	2.84e-05		TGAAGCCGTGT	57	5.41e-05		TTGCCTCTGAT	72	5.55e-05		ACTTCTCGCTG	63	4.29211e-05
AGTAAGGTTGC	152	0.00013805		AAGTACGCCGC	458	0.000559958		CCTTAATCCTG	83	6.77e-05		TCACTAAGCGT	53	6.5e-05		CCCGTGGCTTG	27	2.84e-05		TCTCCGAGTGT	57	5.41e-05		ACACGGACTCA	72	5.55e-05		TCAGTCTCAAG	63	4.29211e-05
CTCTATCAAAC	152	0.00013805		TTGACGACACT	458	0.000559958		GCATCCACTCG	82	6.69e-05		TATATAGGACA	51	6.25e-05		TCGCCTCCCTC	27	2.84e-05		TCCCCAAGCAC	57	5.41e-05		CTCCCTCGGAA	72	5.55e-05		TGCCCCACTCA	63	4.29211e-05
ATTCGAACACC	152	0.00013805		TTGTCCGTGCG	458	0.000559958		ACCCTCTCTTA	82	6.69e-05		TCACCACCTGT	51	6.25e-05		ACGCCCTCCCC	27	2.84e-05		TAACGCACTAA	56	5.32e-05		TTCCATCGGCC	71	5.47e-05		CAATCACCCTA	62	4.22398e-05
ATCCTAGGCCA	151	0.000137142		CACTGGGTTGC	458	0.000559958		TACGTGTATCA	81	6.61e-05		TTCTTCATGAC	51	6.25e-05		ATTCCTCCCCC	27	2.84e-05		TCACCTCGCGC	56	5.32e-05		ACACGCCCTAT	71	5.47e-05		ATCTCTCGCTG	62	4.22398e-05
CGTCATCTTGC	151	0.000137142		GGCGTTGCCGA	458	0.000559958		TCCCCCAGCAT	81	6.61e-05		CGACTAGAGTA	50	6.13e-05		AACCAGTCCCC	27	2.84e-05		TGACCAAGTGA	56	5.32e-05		CCACGCAATAA	70	5.4e-05		CACTCCACGTT	61	4.15585e-05
CCCAGGGAAAC	151	0.000137142		AACCAAACCCT	458	0.000559958		ACACTCACTAG	81	6.61e-05		AGTTCAGTACT	50	6.13e-05		CGTCGACCCCC	27	2.84e-05		TAACCCAGCGC	56	5.32e-05		CCGCTATAGCC	70	5.4e-05		GCAGGTACAAG	61	4.15585e-05
TCTGAGCGCAT	151	0.000137142		ACCTGTAGTTC	457	0.000558735		TTACCAAGGGT	80	6.53e-05		ATCATAGTACA	50	6.13e-05		AACGCCCGCAC	27	2.84e-05		CGACCCACCCT	55	5.22e-05		CAATCACATGC	70	5.4e-05		AACCCCTGTCG	61	4.15585e-05
GCTGTCAAACC	151	0.000137142		TGGCCTCGCGT	457	0.000558735		AACTCGCTACA	80	6.53e-05		ATTTAAGCCCA	50	6.13e-05		AAGCTTTCCTC	27	2.84e-05		TCACAATGGGT	55	5.22e-05		CCGTTACCACC	68	5.24e-05		CGTTTGCATCA	61	4.15585e-05
GATTCCCCTTA	151	0.000137142		TAAACTACCTC	456	0.000557512		ACACGCTCCAA	80	6.53e-05		CGACGCACTAA	50	6.13e-05		TAGGCTTACCC	26	2.73e-05		ACACCAAGTAT	54	5.13e-05		AACTACTCAGC	68	5.24e-05		CAACCCTTTGA	61	4.15585e-05
CAAAGGGCGTC	151	0.000137142		TCAAGTGCTAC	456	0.000557512		GCACCTAGTGT	79	6.45e-05		ACCCGCACTCA	49	6.01e-05		GAATCTCCCCG	26	2.73e-05		TCTCCAAGTGA	54	5.13e-05		AACTCATGTGC	68	5.24e-05		AAACCCTTCCG	60	4.08772e-05
CCATTAACCGA	150	0.000136234		CCGGTCTGCGA	456	0.000557512		CCACCCAGAGC	79	6.45e-05		AGTTCAGCAAT	49	6.01e-05		CAGCGTCCCAC	26	2.73e-05		TGAAGACGGAC	54	5.13e-05		TAGCCTCTGAA	67	5.17e-05		GCACGATCCTG	60	4.08772e-05
TTACGTCCTCG	150	0.000136234		TAACGTTGTTG	456	0.000557512		TCACCCAGTCG	79	6.45e-05		CGACTATAGAA	49	6.01e-05		CAGGATCTCAC	26	2.73e-05		TCTCCAACCGC	53	5.03e-05		TCGCGCTAGTC	67	5.17e-05		TACCACAAGGA	60	4.08772e-05
CTAATAAAAAC	150	0.000136234		ACGACCCGGTG	456	0.000557512		ACGCGCGCTAA	79	6.45e-05		TTCTCCAACTC	49	6.01e-05		ATGGACGTCAC	26	2.73e-05		TCTCCAGCTGC	53	5.03e-05		TTGCTTCGGAG	67	5.17e-05		TCAGTTTCAAT	60	4.08772e-05
GTTTCCTACAT	150	0.000136234		TGCCGGGCATG	456	0.000557512		TCAGCACGACT	79	6.45e-05		ATCTAAGTCTC	49	6.01e-05		GTGGCTCCACG	26	2.73e-05		TGAATTCGGAT	53	5.03e-05		CGGGTACCGTC	67	5.17e-05		ATACCATTTAA	60	4.08772e-05
GACTCGACGAC	150	0.000136234		CTACAGGGGGC	455	0.00055629		ACAGAAATAAC	78	6.37e-05		CAGCTATCCCC	49	6.01e-05		CAGGCTATCCC	26	2.73e-05		TCATCTAGTGT	52	4.94e-05		ACATGCACTCA	66	5.09e-05		AACTTCTCGTT	59	4.01959e-05
CTGCATTCACT	150	0.000136234		GGGAAAGGCAA	454	0.000555067		CCACGCAATAA	78	6.37e-05		TCACCCTGTGT	48	5.89e-05		AAGGTACACCC	26	2.73e-05		GCACCAAGTCT	52	4.94e-05		TTGGCTCTGAA	66	5.09e-05		ATTTATCGTGG	59	4.01959e-05
GTATCCCGGGA	150	0.000136234		CCGGGTGTATT	454	0.000555067		ACACGCAGTAT	78	6.37e-05		ATTCACGCCTC	48	5.89e-05		ACGTCTCACCC	25	2.63e-05		ACACGTCCTAC	52	4.94e-05		CCACGCACCAA	66	5.09e-05		GACGACACAGA	59	4.01959e-05
GGCTTGAAACG	150	0.000136234		ACCAATCCGGC	454	0.000555067		GCCTCCAACTA	77	6.28e-05		CACCTATCGCA	48	5.89e-05		ACGCCCCCCCA	25	2.63e-05		CGAGCACTCCT	52	4.94e-05		TTACCAAGCGT	66	5.09e-05		AACGCATCTCT	59	4.01959e-05
GGGCAGCGCAA	150	0.000136234		CACACTATACG	454	0.000555067		TAACCCAGTAC	76	6.2e-05		GGTCCCTCACC	48	5.89e-05		TCACCTCGCCC	25	2.63e-05		ACTCGGACTAA	52	4.94e-05		CCGTGACCGGC	66	5.09e-05		ACTTATCCCTG	59	4.01959e-05
TCTCACAGCGA	150	0.000136234		GATCTCCCTAC	454	0.000555067		CAACACAGAAC	74	6.04e-05		ATTTACGACTC	48	5.89e-05		AAGGCTGCGCC	25	2.63e-05		TCACTCTCTTG	52	4.94e-05		CACCTCCGCAC	65	5.01e-05		TAACTACCATA	58	3.95146e-05
TCGACCAATCA	150	0.000136234		CCTCCATCCCC	454	0.000555067		CCCAGGCTGTC	73	5.96e-05		CTACAAGATAA	48	5.89e-05		ATCGCCCTCCC	25	2.63e-05		TAACCAAGCAC	52	4.94e-05		TAGGCTCGGAA	65	5.01e-05		CTACACGCAGT	58	3.95146e-05
AGTGGAAAGCA	149	0.000135325		ATTCGAGCTCC	454	0.000555067		GTGTCTCCTGG	73	5.96e-05		GTCACCTCACA	48	5.89e-05		ACCCCTCCCCG	25	2.63e-05		CGAGCCACACT	52	4.94e-05		TCGCTATCGCC	65	5.01e-05		AATTATCGCTC	58	3.95146e-05
GCACGGCCGTG	149	0.000135325		CCCGCGGAGTC	454	0.000555067		ACACACAATAA	72	5.88e-05		CGAAAAGCGAA	47	5.76e-05		ATATCCACCCG	25	2.63e-05		CCACGTACTAA	52	4.94e-05		CTGTTTCCGTC	65	5.01e-05		CAACTACGATA	58	3.95146e-05
AGCACCTGTAG	149	0.000135325		CCCGCTCACTA	453	0.000553845		TCACCACGGAT	72	5.88e-05		CATATTGTACA	47	5.76e-05		GAGGCGCTCCA	25	2.63e-05		TGACCAACCGC	51	4.84e-05		CACTCCAATCC	65	5.01e-05		ATTTACTGCTG	58	3.95146e-05
GGCGCAACATG	149	0.000135325		ACCAATGAATG	453	0.000553845		TCACCAACACG	71	5.79e-05		TCACTACGTGT	47	5.76e-05		CAGTCTTTCCC	24	2.52e-05		CGAGCCTTACT	51	4.84e-05		TTACCTCCGAA	64	4.93e-05		TCAGTCACAAC	58	3.95146e-05
TCTCAGTACAA	149	0.000135325		GCCGTACGCCA	453	0.000553845		CCACCTTGCGT	71	5.79e-05		ATTTAACCTTC	47	5.76e-05		ATCACCGCTCC	24	2.52e-05		TCACGCCGGAT	51	4.84e-05		TCACCATGTTT	64	4.93e-05		GACCAGTATCC	57	3.88333e-05
GCCTTACTCCG	149	0.000135325		ATTCCGACGCA	453	0.000553845		ACATGCTCTAA	70	5.71e-05		ATTTAAGCACC	47	5.76e-05		AAGGTCTCACC	24	2.52e-05		GCATCCACACT	51	4.84e-05		AACCACTCTGC	64	4.93e-05		CATTTTCCATA	57	3.88333e-05
CACTTCGCGCT	149	0.000135325		CTACATAACTG	452	0.000552622		TCTCCACTTCT	70	5.71e-05		TTTTAAGTCTC	47	5.76e-05		ACGTTTCTCCC	24	2.52e-05		GCTCGCACTAA	51	4.84e-05		ATGCATCGGAA	63	4.86e-05		TCAGGTACTAG	57	3.88333e-05
AGTCCGTACCC	149	0.000135325		TCTCACAACAA	452	0.000552622		AACCCCACTAC	70	5.71e-05		ACTTAAGCCCC	46	5.64e-05		CAGCGACCCCC	24	2.52e-05		TGAAGTCTGAT	51	4.84e-05		CCGGTTCCGTC	63	4.86e-05		CAATCACCACA	57	3.88333e-05
GTCGGTACCCT	148	0.000134417		CTTTTGTTACT	452	0.000552622		CGACCACGGCA	70	5.71e-05		CGATAAGAGCA	46	5.64e-05		AACCCTTACCC	24	2.52e-05		TGACGAAGTGT	50	4.75e-05		ACTCACACTAA	62	4.78e-05		ACGCAAGACAC	57	3.88333e-05
AGACTTGCCAC	148	0.000134417		GTCTCCCGCAC	452	0.000552622		CCCCCTTACTT	70	5.71e-05		ATTCCAGCCTC	46	5.64e-05		GAGGTTCTCCT	24	2.52e-05		TCACCATGGCT	50	4.75e-05		ACACGCCTTAA	62	4.78e-05		CAATTCCCATC	57	3.88333e-05
ACCGACGGACA	148	0.000134417		CCTGCAATACA	451	0.000551399		TCACCAAGAAC	69	5.63e-05		ATTTAACTCTC	45	5.52e-05		ATGACTCCCAC	24	2.52e-05		TTAAGCCTGAT	50	4.75e-05		ACGCTACCTAC	61	4.7e-05		GACGTTAAGGA	56	3.81521e-05
TTCTCCACTAC	148	0.000134417		ATCGACGCTCG	451	0.000551399		ACACAAGGCAC	69	5.63e-05		ACAATAGTACA	45	5.52e-05		TAGGTCCCCTC	23	2.42e-05		ACAAGCGCTAC	50	4.75e-05		CCTTTTAGATA	61	4.7e-05		AACACCTCACG	56	3.81521e-05
CTTGTAATATT	148	0.000134417		ACTAACTGCCG	451	0.000551399		TCGCCACGTGC	68	5.55e-05		AATATATTCCA	45	5.52e-05		TCGCCTCCCCT	23	2.42e-05		CGACCCATCCC	49	4.65e-05		CCTTTTCCGTC	61	4.7e-05		CACCCTTCTCC	56	3.81521e-05
CAATCACATCA	148	0.000134417		GCAAGCATGAG	451	0.000551399		CCTCGCACTAA	68	5.55e-05		CGACAAGTGTA	45	5.52e-05		ACCTCTCCCCC	23	2.42e-05		ACACGCTCAAA	49	4.65e-05		CAACCCTATGC	61	4.7e-05		CACTCATCTCC	56	3.81521e-05
ACGCACAACTA	148	0.000134417		GACCAGCTCCC	450	0.000550177		CCGCCAGACAA	68	5.55e-05		ATTTAAGACCC	45	5.52e-05		GAGGCTCCCGC	23	2.42e-05		TCCCCACGAGT	49	4.65e-05		ATAAAGCCATA	61	4.7e-05		AGTTTGTCTCA	56	3.81521e-05
ATCGATATGCC	147	0.000133509		GGACTCTCACA	450	0.000550177		GCACCAAATGT	68	5.55e-05		CGACAACACAA	45	5.52e-05		AAGGGTACCCC	23	2.42e-05		TCACCAGGCAC	49	4.65e-05		CAACCCAATCC	61	4.7e-05		ACCCCCTCACG	55	3.74708e-05
CGTAATGTTAT	147	0.000133509		GGTCCGTGTGC	450	0.000550177		AAACGCTCTAA	68	5.55e-05		CGTTAAGCAAT	45	5.52e-05		ACACCTCCCAC	23	2.42e-05		ACACCAATTGT	49	4.65e-05		CCTTTACTGTC	61	4.7e-05		AAACCATTCAA	55	3.74708e-05
TACTGCCGCGA	147	0.000133509		GCAGGCATTAT	450	0.000550177		AAACGCAATAA	67	5.47e-05		CACCCATACCA	45	5.52e-05		ACGGCACCCGC	23	2.42e-05		TCAGCCATCCT	48	4.56e-05		ATATGCACTAA	60	4.63e-05		TCAGTTTCACC	55	3.74708e-05
ACCCCACCGCA	147	0.000133509		TAACGCGACCA	450	0.000550177		TTACCAACTGT	67	5.47e-05		CGATAAGAGAC	45	5.52e-05		ACGGCACACCC	23	2.42e-05		TCTTCAAGTGT	48	4.56e-05		AAACGCACTCA	60	4.63e-05		AGTTTTACTCA	55	3.74708e-05
CCCTGGTTCGA	147	0.000133509		GATAACTTCCA	449	0.000548954		TCATCCACACG	67	5.47e-05		CGTTCAGTCAC	45	5.52e-05		ACCCGTCCCCC	23	2.42e-05		AGAAGCCGTAT	48	4.56e-05		TCTCGATATCC	60	4.63e-05		AGTCTCAATCA	55	3.74708e-05
GATTCGTGTTC	147	0.000133509		CTCATCCTACA	449	0.000548954		CGACCACGTGC	66	5.39e-05		CCACGCTCTAA	44	5.4e-05		ACGGCACCACC	23	2.42e-05		GCATGCACTAA	47	4.46e-05		TTGCTTCGAAA	60	4.63e-05		GCCGACAAGTA	55	3.74708e-05
GTACGATCCGT	147	0.000133509		ATACTTGACAA	449	0.000548954		CATCACAATGC	66	5.39e-05		TTCTTCGATTC	44	5.4e-05		AGGCGTGCCAC	23	2.42e-05		ACACCAGGTGT	47	4.46e-05		TTGCATAGGAA	60	4.63e-05		ACCACCTTCTG	55	3.74708e-05
GTAATCGCTTC	147	0.000133509		CTAACGTGTTC	448	0.000547731		CGACGACGAGC	66	5.39e-05		ACACGAACTAC	44	5.4e-05		AAAGCTCTCCA	23	2.42e-05		AATATAGTACA	47	4.46e-05		ACGGTACCGTC	60	4.63e-05		GTCTCTTGGCA	54	3.67895e-05
TCCACGGAGAA	146	0.000132601		ACAATACCACC	448	0.000547731		TCACCTCGAGC	65	5.3e-05		AATATAGCCCA	44	5.4e-05		GAGCGTCCACC	23	2.42e-05		ACCCGCAATAA	46	4.37e-05		TACCTCCGCAT	59	4.55e-05		TCAGTTACATA	54	3.67895e-05
CAAGCCCTACC	146	0.000132601		AACTGTCCTTT	448	0.000547731		TCCCCCTCATT	65	5.3e-05		CACCGCTAGAA	43	5.27e-05		AACCCTCGCAC	23	2.42e-05		TGAAGACGCAT	46	4.37e-05		ACCTCCTGTGC	59	4.55e-05		TTTTTTCGCTG	54	3.67895e-05
AAATTGAGTAG	146	0.000132601		TATCTCGATCA	448	0.000547731		TCACCTACTGG	64	5.22e-05		AACATAGCACA	43	5.27e-05		AGTCCTCCCAC	22	2.31e-05		ACACCACGCGC	46	4.37e-05		CAACACAATGC	59	4.55e-05		CAACCATATGA	54	3.67895e-05
TCTTAATGTCA	146	0.000132601		GATTCTACCTC	448	0.000547731		TTACCAAGTCT	64	5.22e-05		GGTACCTCCCC	43	5.27e-05		TAGGTCTCCCC	22	2.31e-05		TGAGCCATCGT	46	4.37e-05		GTGCCGCGGAA	59	4.55e-05		TAACCATGTGT	54	3.67895e-05
GTCCCCCGCCC	146	0.000132601		TCCTCACCCCG	448	0.000547731		TCACCCCGCGT	64	5.22e-05		GCCCGTCCCCG	43	5.27e-05		ACCCCTCACCC	22	2.31e-05		TGTAGCCCGAT	46	4.37e-05		TCGCCATACCC	59	4.55e-05		CCATTCCCATA	54	3.67895e-05
TTGCCATCACC	146	0.000132601		TCTGCGCACTT	447	0.000546509		TACCCACTACA	64	5.22e-05		CGACACGATAA	43	5.27e-05		GCGGTTCTCCC	22	2.31e-05		GGAGCCATACT	45	4.27e-05		TCGCGATACAC	59	4.55e-05		TCATTTACAAT	53	3.61082e-05
GTGTCCGAAGA	146	0.000132601		GCATCGAGATA	447	0.000546509		TCAGCAATTGT	63	5.14e-05		TTCTTTAATTC	42	5.15e-05		GAGGGGCCACC	22	2.31e-05		TCCCCCAGTAC	45	4.27e-05		TTGCCTGAGAA	58	4.47e-05		CAATCACTATA	53	3.61082e-05
TGAATCCCCAA	146	0.000132601		CATCCCACTGA	447	0.000546509		ACCCGCACAAA	63	5.14e-05		GGACCGCCACT	42	5.15e-05		AAGCTTTCACC	22	2.31e-05		TCACGAGGCGC	45	4.27e-05		CGCCCGTTCTT	58	4.47e-05		AACCCATATAC	53	3.61082e-05
CTGAGGTGTAC	146	0.000132601		CCCGATGGCGA	447	0.000546509		CATCGCAATAC	63	5.14e-05		ATTCAAGTCTC	42	5.15e-05		AAGGCGACCCC	22	2.31e-05		TGATGCTGGAT	45	4.27e-05		TCGCAGTAGCC	58	4.47e-05		TCCCTCTCTCC	53	3.61082e-05
TGAATGCCCCC	146	0.000132601		TATACAAGAGG	447	0.000546509		TCACTCTGTGG	63	5.14e-05		AATTAACCCTC	42	5.15e-05		AATATAGTACA	22	2.31e-05		ACACGCATTAT	45	4.27e-05		CAGTAACCGTC	58	4.47e-05		TCACTCGTATC	53	3.61082e-05
CATAAATACCT	146	0.000132601		GCCGCGCATTC	447	0.000546509		CCACCCCCTGC	62	5.06e-05		ATACGCACTAC	42	5.15e-05		GAGTCCACCCG	22	2.31e-05		TCACTCAGAGT	45	4.27e-05		CCGGTACCGTT	58	4.47e-05		TCCCAGTATCG	52	3.54269e-05
AAAGTCCACCT	146	0.000132601		TCGTGACGGCC	446	0.000545286		TGTTTGGGTGT	62	5.06e-05		CGTCAAGAGAT	42	5.15e-05		AACACTCTCCC	22	2.31e-05		TGAATCCGTAT	45	4.27e-05		AACTACTGCAC	57	4.39e-05		AGCTTCAATCA	52	3.54269e-05
TCAGTTGAAAC	145	0.000131692		ACATGACCAAT	446	0.000545286		TCGCCTCCTGT	62	5.06e-05		AATCTCGTACA	42	5.15e-05		AACCCTACCAC	22	2.31e-05		TCCCTCTCTAA	45	4.27e-05		CGACGTCGTGC	57	4.39e-05		TCTCCCAACAC	52	3.54269e-05
TCCCACAGCAA	145	0.000131692		ATCGTCCACTG	446	0.000545286		ACACCATCTGC	62	5.06e-05		GACGCCATCTC	42	5.15e-05		TAGTTTCCCCC	22	2.31e-05		TACCCCAGCGT	44	4.18e-05		TAACCATGTGT	57	4.39e-05		CATGTTACAAC	52	3.54269e-05
TGCCGTTTGAA	145	0.000131692		GCGAGCCTAAA	446	0.000545286		TTACCTCGTGA	62	5.06e-05		CTACAAGAGCA	42	5.15e-05		ATGGTTCCCCA	21	2.21e-05		TCACCATAGGC	44	4.18e-05		TCACCATGTGA	57	4.39e-05		AACCCATTCCG	52	3.54269e-05
ACCAATGAATG	145	0.000131692		CCACTATCCGG	446	0.000545286		TCACTTACAAT	61	4.98e-05		AATTTTGTACA	42	5.15e-05		AAGCGTCCTCC	21	2.21e-05		ACACGCCTTAA	44	4.18e-05		ATACCTCGGAA	57	4.39e-05		ATTTATCGATC	52	3.54269e-05
CGGCGGCTATG	145	0.000131692		GTGAGATCGGC	446	0.000545286		GCATGCACTAA	61	4.98e-05		TTCCTAAAGTC	42	5.15e-05		CATCCTGCCCC	21	2.21e-05		TCATCCAGAGT	44	4.18e-05		CCTGTACCGTC	57	4.39e-05		ATTCCTCGCTG	51	3.47456e-05
CCGAGTTATAT	145	0.000131692		CACCACGGCAC	446	0.000545286		CCTTTTAGTGA	61	4.98e-05		CGTCAAGTAAT	42	5.15e-05		GCGGCTCCCCT	21	2.21e-05		TCACCTATCCT	44	4.18e-05		AAACGCTCTAA	56	4.32e-05		TCACGAACCTG	51	3.47456e-05
CGACGTCGACC	145	0.000131692		GACATAAGGAT	446	0.000545286		TCACCAGGTAT	61	4.98e-05		CGACAACTGAA	41	5.03e-05		ACGTCTTCCCC	21	2.21e-05		CGCGCCACCCT	44	4.18e-05		TTGCATCAGAA	56	4.32e-05		TGCTCACCTCC	51	3.47456e-05
AAACCGCCTTA	144	0.000130784		CCGCCGACAAA	445	0.000544064		ACACGCACTGT	61	4.98e-05		TGCACCTCACA	41	5.03e-05		AAGCAGCACCC	21	2.21e-05		TCACCTCGCCT	44	4.18e-05		TCCCTCTCTGT	55	4.24e-05		TACCCTCTGAC	51	3.47456e-05
ATGACCCACAT	144	0.000130784		GCCATTGAACT	445	0.000544064		TCACCAGACGC	61	4.98e-05		ACCCTCACTAA	41	5.03e-05		AAGGCACACAC	21	2.21e-05		TGAAGAGGGAT	43	4.08e-05		ACACTCACTTA	55	4.24e-05		TTTCTTCGATA	51	3.47456e-05
AGCAGCACACC	144	0.000130784		GCCCCCACTGA	445	0.000544064		ACACCCAGTCT	61	4.98e-05		CACCTCTAGCA	41	5.03e-05		CGACAAGAGAA	21	2.21e-05		TGAAGCTGAAT	43	4.08e-05		TCACCTAGTGA	55	4.24e-05		AATCAATCTCC	51	3.47456e-05
AAGGGCTGGCA	144	0.000130784		TCTCTCGCAAG	445	0.000544064		TCACCTCGTAA	60	4.9e-05		GCACGCACTCA	41	5.03e-05		AAGCCGTACCC	21	2.21e-05		CGTGCCGTCCT	43	4.08e-05		TTGGCTCGGAT	55	4.24e-05		TTTTATTGCTG	51	3.47456e-05
GCGTGCCCACT	144	0.000130784		TTGGCACTGTA	445	0.000544064		ACACCCACAGA	60	4.9e-05		ATCTACGCCTC	41	5.03e-05		AATGCCCACCC	21	2.21e-05		ACACGCATTCA	43	4.08e-05		TCACCATAGCC	55	4.24e-05		GACGTCTCGTA	51	3.47456e-05
AGATTGCTCTG	144	0.000130784		ACCGTCGTCAT	444	0.000542841		TCACCACGACA	60	4.9e-05		TGACAAGAGGA	41	5.03e-05		TAGTCCCCCCC	21	2.21e-05		TTACCAATTGT	43	4.08e-05		TACTTCTGCAT	54	4.16e-05		CACACCTTCCA	50	3.40643e-05
AGGACCTAGGG	144	0.000130784		TCTATTAGTCA	444	0.000542841		TCACCATCTCC	60	4.9e-05		CGTTCATTATT	41	5.03e-05		CAGCTCCCAAT	21	2.21e-05		TCCCCCTACCA	43	4.08e-05		CCACGACCTAC	54	4.16e-05		AACACTTTCTG	50	3.40643e-05
TAATGAGACCG	144	0.000130784		AACTTGGGAGG	444	0.000542841		CATCCCAGAAC	60	4.9e-05		TCCCCCTACCA	41	5.03e-05		CAGCGAGCCAC	21	2.21e-05		AAACTCACTAA	43	4.08e-05		CACTCCAACGC	54	4.16e-05		ACCACCTCCCG	50	3.40643e-05
CCTAACGTTCT	144	0.000130784		ACCCCTTGAGA	444	0.000542841		TCACAATATGC	60	4.9e-05		TTTTAAGCTTC	41	5.03e-05		CAGTCACCCCC	20	2.1e-05		AACCCCACCAC	42	3.99e-05		TCTTTACCGTC	54	4.16e-05		ACTTATCGCTT	50	3.40643e-05
GAAAAATAGAA	144	0.000130784		TATCTTCATGG	442	0.000540396		TCATCAAGTCT	60	4.9e-05		GGGACCTCCCA	40	4.9e-05		ACGGTTACCCT	20	2.1e-05		TAACCAAGTAT	42	3.99e-05		ACGCGAACTAA	54	4.16e-05		AAGCTCTATCG	50	3.40643e-05
TATACAAGAGG	143	0.000129876		CAAATCACAAG	442	0.000540396		TCCCCCTGTGG	60	4.9e-05		ATCAACGTTAC	40	4.9e-05		ACGCTCCCCCC	20	2.1e-05		TGAAGCCGGCA	42	3.99e-05		TCACGCAGTAA	54	4.16e-05		ACTTATTGCTG	50	3.40643e-05
CTCTTTCCTTG	143	0.000129876		AAACTTTACAG	441	0.000539173		ACTTGCACTAA	59	4.81e-05		TCTTTCAAGTC	40	4.9e-05		AACGCACCACA	20	2.1e-05		TCACTACGTGC	42	3.99e-05		CAGTCCCATGC	53	4.09e-05		TCCCCCACTCC	50	3.40643e-05
CCTTCTGCGTT	143	0.000129876		CCTCTTGTGGG	441	0.000539173		CACGGAACATT	59	4.81e-05		CACCAACCTAC	39	4.78e-05		ATGGAACCCTC	20	2.1e-05		CGCAGCCGGAT	42	3.99e-05		TCACCAACTAT	53	4.09e-05		GCACCAACCTG	50	3.40643e-05
GACTGAACAAC	143	0.000129876		TCGTATCCGTA	441	0.000539173		TCCCAGTATGC	59	4.81e-05		AATATAGTAAC	39	4.78e-05		GACCGTCCCCC	20	2.1e-05		CAAGCCCTCCT	42	3.99e-05		ACGTTACCTTC	53	4.09e-05		AACACCTTCAC	49	3.3383e-05
GATGCGCCGCA	143	0.000129876		GTACCCAAATT	441	0.000539173		TCCCCCACAGT	59	4.81e-05		ACTATAGTACT	39	4.78e-05		ACGGCCCCTAC	20	2.1e-05		ACACGAACTGA	42	3.99e-05		TTGCTTTGGTG	53	4.09e-05		CTAGCCAGGCC	49	3.3383e-05
GGGAGTACTAC	143	0.000129876		AAAAGCGTCTC	441	0.000539173		ACACGAAGTGT	59	4.81e-05		CGTCCATTAAT	39	4.78e-05		AAGGCGCCCGC	20	2.1e-05		ACTTGCACTAA	42	3.99e-05		ACACCACCTCA	53	4.09e-05		TACGTGTATCA	49	3.3383e-05
TTATAGATTCA	143	0.000129876		CTGTCTTGCAC	440	0.000537951		TCCCCAAGCAC	58	4.73e-05		CTACAAGAGAC	39	4.78e-05		AAGGCATCTCC	20	2.1e-05		TAACCACGCGC	42	3.99e-05		TTCCCTCAGCC	53	4.09e-05		CAATTACCTTC	49	3.3383e-05
AATCGGTAATA	143	0.000129876		GTGAGCTCGGA	440	0.000537951		CAACCAAGAGC	58	4.73e-05		CGTTTAGTACT	38	4.66e-05		TCCCCACCCTC	20	2.1e-05		TCACAAAGTCT	42	3.99e-05		TCACCCACACT	53	4.09e-05		TACCCATCTCT	49	3.3383e-05
TACACGAGCGA	143	0.000129876		GACTTATCCCG	440	0.000537951		TCACTATGATT	58	4.73e-05		CGTTCAGTACA	38	4.66e-05		AAGGTGCCTCC	20	2.1e-05		CGACGAGCTAA	42	3.99e-05		AATGAAATAAC	53	4.09e-05		CAAGTTCCATA	49	3.3383e-05
ACATGCAACTT	143	0.000129876		CTGCCACTGAC	440	0.000537951		ACACGAACCAA	58	4.73e-05		CACCGATAGAC	38	4.66e-05		AGCGCGCGCCC	20	2.1e-05		ATACGTACTAA	42	3.99e-05		CCGTTACTGTT	53	4.09e-05		CAGCACAAGAC	49	3.3383e-05
CGATCAAGACG	143	0.000129876		TCCCGACCTAC	439	0.000536728		TCACTATGTTG	58	4.73e-05		CGTCAACAGAA	38	4.66e-05		ATGGTTCCGCC	20	2.1e-05		TCACCCTCAGT	41	3.89e-05		CACCTACGCAT	52	4.01e-05		TAAGATACAAG	49	3.3383e-05
ACTAATATTCA	143	0.000129876		CGCTCCCGCGG	439	0.000536728		TCACAAGTGTA	58	4.73e-05		ATTTACGCCTA	38	4.66e-05		GAGCCTCCACG	20	2.1e-05		CGAGCCCTCCC	41	3.89e-05		TCGCCATAGCA	52	4.01e-05		TCAGTTACTGG	49	3.3383e-05
TCACAATAGCA	143	0.000129876		CATACCGGCCA	439	0.000536728		TCACCTATTGT	58	4.73e-05		TGACAAGGGAA	38	4.66e-05		TAGGCCCACCC	19	2e-05		ACTCGCACTTA	41	3.89e-05		TTGCCACGCAA	52	4.01e-05		CTGTATCGCTG	48	3.27018e-05
CATTGTATTTC	142	0.000128968		CGAATGGGCCT	439	0.000536728		TGACCAAGGGA	57	4.65e-05		CGCCAATAGCC	38	4.66e-05		AAGCTCTCATC	19	2e-05		TCACCAGTGTA	41	3.89e-05		TTGCCTACGAA	52	4.01e-05		ACACTATTTGA	48	3.27018e-05
GGACCAATGTG	142	0.000128968		TCTGGAGACCA	439	0.000536728		TCACTCACATG	57	4.65e-05		TTTTTCAAGCC	38	4.66e-05		CAGCTCCCCCT	19	2e-05		CGACCAAGCGC	41	3.89e-05		CTGCCAGCTAA	52	4.01e-05		GACGACTATGA	48	3.27018e-05
GCACCCCATTC	142	0.000128968		TCTGAATAAAC	439	0.000536728		CCACCATACGT	57	4.65e-05		ACACCCACCAA	37	4.54e-05		AATGGACCCCC	19	2e-05		GCATCAAGTGT	40	3.8e-05		TCCCTCTCTAA	52	4.01e-05		TGCCCCTCTTC	48	3.27018e-05
GCTGAACGACC	142	0.000128968		TATCAAACCCC	439	0.000536728		GCACCACCTGT	56	4.57e-05		TTTTTTAAGTC	37	4.54e-05		GACGCGCACCC	19	2e-05		CGCGCCATTCT	40	3.8e-05		CAATCCACAGC	52	4.01e-05		ACCCTCTCCTG	48	3.27018e-05
CACTCGCACCT	142	0.000128968		TTACTAGCCGT	438	0.000535505		TGCTCCACTCC	56	4.57e-05		CGACTAGTGAA	37	4.54e-05		ACGGCCTACCC	19	2e-05		AGAGCCATCAT	40	3.8e-05		CACTCCCTCAT	52	4.01e-05		GGTCGGCCACG	48	3.27018e-05
AAGATAGCTTA	142	0.000128968		TCACTGCCTAG	438	0.000535505		TCACCCACTTC	56	4.57e-05		ATTTAAGTATC	37	4.54e-05		ACGGCCACTCC	19	2e-05		TCCCCACGCGC	40	3.8e-05		TGGCCTCGAGC	52	4.01e-05		CACTTACAATA	48	3.27018e-05
AGGCCCCCGCT	142	0.000128968		TTAACATAAAT	438	0.000535505		ACACACACGAA	56	4.57e-05		TACCGATACCA	37	4.54e-05		CATCCTCACCC	19	2e-05		ACACTCATTAA	40	3.8e-05		TAACCCAATGC	52	4.01e-05		AATTCATTTGA	48	3.27018e-05
TCGAATGCCAC	141	0.00012806		ATAATGGCTCC	438	0.000535505		TCACCATCTTG	55	4.49e-05		CGATCAGGAAT	37	4.54e-05		AAGGCTTAGCC	19	2e-05		CCACCCACTAT	40	3.8e-05		ACGTTACAGTC	52	4.01e-05		CCGTTACCGTC	48	3.27018e-05
CAATGACATCG	141	0.00012806		GATAGTTCGTA	437	0.000534283		TGACCGAGTGT	55	4.49e-05		TCCCCAAGCGT	37	4.54e-05		ACTGCTCCCTC	19	2e-05		CCACCAGGCGC	40	3.8e-05		TTCCTTTGGTA	52	4.01e-05		GCCCTCTCGTA	48	3.27018e-05
TTGCCACACAC	141	0.00012806		GAGAACATATA	437	0.000534283		TCTCCAATAGC	55	4.49e-05		AGTTCAGTCAT	37	4.54e-05		ATGGCCCCCCG	19	2e-05		CGCGACATCCT	40	3.8e-05		TGGCCGCGGAA	51	3.93e-05		ATCTATCGCTC	48	3.27018e-05
CAACGGAAAGT	141	0.00012806		CATCTTATATT	437	0.000534283		CTACCAAGCAT	55	4.49e-05		CCCCGCACTAA	36	4.41e-05		ATAGCTCCCCA	19	2e-05		TCACAAAATGT	40	3.8e-05		ACGTAACCGTC	51	3.93e-05		CGCCCCACTCC	48	3.27018e-05
TCTTCGCGCCA	141	0.00012806		GAGCCGAACGA	437	0.000534283		TCACGGAGTGT	55	4.49e-05		AATTTAGAACA	36	4.41e-05		CAGGGTGCCCC	18	1.89e-05		TGTATCCGGAT	40	3.8e-05		CCACCCAGTGT	51	3.93e-05		TCAGTTAAAAC	47	3.20205e-05
AGCACACGAAC	141	0.00012806		CCTCGTCCCTC	436	0.00053306		ACTGCAATAAC	55	4.49e-05		TTTTTCAACTC	36	4.41e-05		ACGCTCTCCTC	18	1.89e-05		TCATCCACACG	39	3.7e-05		TCACTCTCTTA	51	3.93e-05		CCTTTTAGATA	47	3.20205e-05
TCTCTTAGCTC	141	0.00012806		CATGTATTTAA	436	0.00053306		ACACGGACTCA	54	4.41e-05		TTTTAAACCTC	36	4.41e-05		ACGTCTCTCCT	18	1.89e-05		TGCCGCCGCAC	39	3.7e-05		CACTACTGCAT	50	3.85e-05		CTGGCTGCCAA	47	3.20205e-05
TACCTACTTAA	141	0.00012806		AGGATGCAATC	436	0.00053306		TGACTAAGTGT	54	4.41e-05		TCACCCACTGT	36	4.41e-05		TAGGTTACCCC	18	1.89e-05		TGCCTCTGGTT	39	3.7e-05		TTGAATCGGAA	50	3.85e-05		ACTCATCGCTG	47	3.20205e-05
ACGTGCTCAAT	141	0.00012806		GGAAGGCCATT	436	0.00053306		ACTCAAATAAC	54	4.41e-05		CGTTCTTTAAT	36	4.41e-05		AACCTTTCCCC	18	1.89e-05		TGACCAGCCAT	39	3.7e-05		AGCGGCTATAA	50	3.85e-05		CACACCTACCG	47	3.20205e-05
GCATACGCCTT	141	0.00012806		CGACACTGTCT	436	0.00053306		TCACCATATCT	54	4.41e-05		ATTCAAGCATC	36	4.41e-05		GATGCTCCTCC	18	1.89e-05		TCACTTAGCCT	39	3.7e-05		TCACTTAGTGT	50	3.85e-05		AACCCATTCGA	47	3.20205e-05
CCGACCTACTC	141	0.00012806		ACCAAAACCCT	435	0.000531838		TCTCAATGCGT	54	4.41e-05		TTCTTCTACTC	36	4.41e-05		AAGACTCCACA	18	1.89e-05		TCCCCCTCTGT	39	3.7e-05		GCACCAAGAGT	49	3.78e-05		TCGCTCCGACA	47	3.20205e-05
ACTAAACCCAC	141	0.00012806		TTCCTTCTTAA	435	0.000531838		GGTCGGCCACG	54	4.41e-05		ACTTAAGTCTC	36	4.41e-05		GTGGCCACACG	18	1.89e-05		TCACCACGAGC	38	3.61e-05		CCGTAACCGAC	49	3.78e-05		TTAGTTACAAA	47	3.20205e-05
ACCTAGCCATT	141	0.00012806		TTACTATTCTG	435	0.000531838		TTACCATGAGT	53	4.32e-05		ACACGCACCAC	36	4.41e-05		TAGCTCTCCTC	18	1.89e-05		TAAACAAGTGT	38	3.61e-05		GTGCCTCGGAG	49	3.78e-05		TAATTATCATA	47	3.20205e-05
CAGTAGGAGCG	141	0.00012806		CAAAGACGACA	435	0.000531838		ACAGGCACTAT	53	4.32e-05		TGCTTCAAGAC	35	4.29e-05		AAGGCCCGCCT	18	1.89e-05		ACACCACGCCT	38	3.61e-05		CCGCTTCGGTC	49	3.78e-05		GCATGACCCTA	46	3.13392e-05
CCGTTATACCG	141	0.00012806		GCAGACGCACG	435	0.000531838		CCACCTCGTGC	53	4.32e-05		TGCCACGAGAC	35	4.29e-05		AACGCCTCCTC	18	1.89e-05		TGATGTCGGAT	38	3.61e-05		TTTCCTCGAAA	49	3.78e-05		CGTTTGACTCA	46	3.13392e-05
TATACCCTGCG	141	0.00012806		CCAGATCGCCG	434	0.000530615		TCACAATAGCC	53	4.32e-05		ATATAAGCCTA	35	4.29e-05		AAGCCCTCACC	18	1.89e-05		TCACTCTCTGT	38	3.61e-05		TTGCCTAGAAA	49	3.78e-05		CCAGTCACAAG	46	3.13392e-05
AACGGATGGTC	140	0.000127151		TATTCGCGTTA	434	0.000530615		TTACCACGCGT	52	4.24e-05		CCACGAACTAA	35	4.29e-05		ATCGCCGTTAC	18	1.89e-05		TGTTGCCGGAT	38	3.61e-05		GGTCGGCCACG	49	3.78e-05		TACGTTACCAC	46	3.13392e-05
GAATCTACCAC	140	0.000127151		CCTACATCGAT	434	0.000530615		CAATCCAATGC	52	4.24e-05		AATATTGTCCA	35	4.29e-05		GCTACCGCTTC	18	1.89e-05		ATCAACGTTAC	38	3.61e-05		CCGTTACCCAC	49	3.78e-05		AACCAGTAGCC	46	3.13392e-05
CTAGTTTGAGC	140	0.000127151		GTCCTCCGCCC	433	0.000529392		TAACACAGTGC	52	4.24e-05		CATCTATCCAC	35	4.29e-05		AAACCTACCCC	18	1.89e-05		TGAAGCCTCAT	37	3.51e-05		ACACGCTCGAA	48	3.7e-05		AACCAGCATAC	46	3.13392e-05
TGACCATGGCA	140	0.000127151		ATGACAACCAG	433	0.000529392		TCCCCCTCAGG	52	4.24e-05		CACCAACACAC	35	4.29e-05		CCTGTTCCCCC	18	1.89e-05		TTACCAAGCGA	37	3.51e-05		ACCTACTGTTC	48	3.7e-05		TCTCCGCATCT	46	3.13392e-05
CCCCCTACAAG	140	0.000127151		ACCTGCCCCAA	433	0.000529392		TCAGCACGGGT	52	4.24e-05		AATACAGCACA	34	4.17e-05		AATCCGCTCCC	18	1.89e-05		GCACGGACTAA	37	3.51e-05		ACACGCATTAT	48	3.7e-05		GACGATACGGA	46	3.13392e-05
GCAGACCAGGA	140	0.000127151		GTTCGGGCCCC	433	0.000529392		ACAGACACTAA	52	4.24e-05		CCCGTGGCTTG	34	4.17e-05		TGAAGCCGGAT	18	1.89e-05		CGTGCCATCAT	37	3.51e-05		CCGTTTCCGAC	48	3.7e-05		TACCCATGTCC	46	3.13392e-05
CGGGATAGCCA	140	0.000127151		AAAGGGTCTTA	433	0.000529392		GTACCCACTCG	52	4.24e-05		ATCTTCAATTC	34	4.17e-05		TAGCCTCGCAC	18	1.89e-05		TCACCTACCGT	37	3.51e-05		AACTCCTCTGC	48	3.7e-05		AACCGCACGCT	45	3.06579e-05
CATTCCCCAAA	140	0.000127151		TTCCACGCTTG	433	0.000529392		ACACGCAACAA	52	4.24e-05		AATATAGCATA	34	4.17e-05		AACCCTTCACC	18	1.89e-05		ACACCGCTCAA	37	3.51e-05		CCATCACCGTC	48	3.7e-05		ACTTATCGTTG	45	3.06579e-05
CCAAGACGAAC	140	0.000127151		TAACACACGTA	433	0.000529392		TCACCGTATGC	52	4.24e-05		ATCTAAGCTTC	34	4.17e-05		AAAGCTCCCGC	17	1.79e-05		TGAGCCAGCCT	36	3.42e-05		TCATCCAGTGT	48	3.7e-05		TAAGTTATAAG	45	3.06579e-05
AGCACCCAAAC	140	0.000127151		TATTTAGACAC	432	0.00052817		CCACACAGTGC	52	4.24e-05		TGTCCAGTAAT	34	4.17e-05		AAGCGGCCACC	17	1.79e-05		CGAAGCCTGAT	36	3.42e-05		TTCCATTAGCC	47	3.62e-05		GCCCGCGCATC	45	3.06579e-05
TACATGTTAGA	139	0.000126243		TAGAGGGAGGC	432	0.00052817		CCACTACCTTC	52	4.24e-05		TATTTAGTACA	34	4.17e-05		ATCGATCCTCA	17	1.79e-05		TGTAGCCGGTT	36	3.42e-05		ATTTATCGCTG	47	3.62e-05		GCAGACAAGGA	45	3.06579e-05
TCACCCCTGAT	139	0.000126243		ACCGACATACT	432	0.00052817		TCACCATCAGG	51	4.16e-05		GGTCAAGAGAA	34	4.17e-05		AACCCTAGCCC	17	1.79e-05		ACAAGAACTAA	36	3.42e-05		CTGCCTGGGAA	46	3.55e-05		TCTCACACAAA	45	3.06579e-05
TTTTTTCGCTG	139	0.000126243		TCATCTCCCCC	431	0.000526947		CGCATTCAAGT	51	4.16e-05		TCACCAAGAGA	34	4.17e-05		AAGACTCCGCC	17	1.79e-05		TCACCACATGC	36	3.42e-05		CCGCAACAGCC	46	3.55e-05		CTTTACCGCTG	45	3.06579e-05
ACTGCCGGGAA	139	0.000126243		TCTCCAAACCG	431	0.000526947		TCAGCACTTCT	51	4.16e-05		TGACAAGAGAT	33	4.05e-05		CGTTCAGTAAT	17	1.79e-05		TAACCCAGCAT	36	3.42e-05		TCTCCACTTCT	46	3.55e-05		GACGAAAAGGC	45	3.06579e-05
CTGCCGTCATG	139	0.000126243		GTACATCATGA	431	0.000526947		TCCCCTTGCGT	51	4.16e-05		CTCCTCAAGTC	33	4.05e-05		TACGCCTCCCC	17	1.79e-05		TCAACAAGTGA	35	3.32e-05		AAATCCTGTGC	46	3.55e-05		AACCTATCACC	45	3.06579e-05
CCATTACCGAC	139	0.000126243		TTCGGTTCCGC	431	0.000526947		TCACCCTCTGG	51	4.16e-05		ATCTCAGCCTC	33	4.05e-05		AAGGTACCCAC	17	1.79e-05		TCACCACGACG	35	3.32e-05		CTGCCAGGCAA	46	3.55e-05		GCATGACTCTG	44	2.99766e-05
ACAAAACGGTC	139	0.000126243		ACATGTTCTTG	431	0.000526947		TCACCACCAGA	51	4.16e-05		CCTCTAGCGCG	33	4.05e-05		AACCCCCCCCA	17	1.79e-05		GCACCAACACT	35	3.32e-05		ACTTGCACTAA	46	3.55e-05		AACCCATTACC	44	2.99766e-05
TTCGTCAGTAC	139	0.000126243		AGGTGAGCACG	431	0.000526947		TATCCCAGAGC	50	4.08e-05		ACACTCTCTAA	33	4.05e-05		GAGTCCCCACG	17	1.79e-05		CGTATAAAATC	35	3.32e-05		CCGTTATCTTC	46	3.55e-05		TCATCAACCTG	44	2.99766e-05
TTCCGTAGTCA	138	0.000125335		AGTCAGATAAA	430	0.000525724		GCACGCACTAG	50	4.08e-05		TTCTTCATCTC	33	4.05e-05		AAGGCCGTCAC	17	1.79e-05		CGAGCCATCAC	35	3.32e-05		ACCCGCACGAA	45	3.47e-05		TCTCACTACAC	44	2.99766e-05
GCACCACAAGC	138	0.000125335		CCACTCTGGCC	430	0.000525724		TCCCCCACCAC	50	4.08e-05		TTTTTAGCCTC	33	4.05e-05		ATCACCGTCAC	17	1.79e-05		TCACCACTCCT	35	3.32e-05		TACCCCCGGAC	45	3.47e-05		TCGCTATGACA	44	2.99766e-05
TTGGAGGGATT	138	0.000125335		TATAACAGAAT	430	0.000525724		CCACCACGAGC	50	4.08e-05		TGCTCAGTAAT	33	4.05e-05		AAGCATCAGCC	17	1.79e-05		CGTTCAGTAAT	34	3.23e-05		CCGTCACCCTC	45	3.47e-05		ACACCCTCTAA	44	2.99766e-05
CGGCCCATAAG	138	0.000125335		CGACTACCCCT	430	0.000525724		CATCCCAAAGC	50	4.08e-05		AACCCTCCCCC	32	3.92e-05		TCCCCCTCCCC	17	1.79e-05		ACAAGCCCTAA	34	3.23e-05		TCACCTAGCGT	45	3.47e-05		TAATTTCCATA	44	2.99766e-05
TATAACTACTT	138	0.000125335		ATTAATTTCAA	430	0.000525724		TCACCACGCTT	50	4.08e-05		ACACGTACTCA	32	3.92e-05		AGGGTTCACCC	17	1.79e-05		CGACGAGGCAC	34	3.23e-05		ACCTACTCTGC	45	3.47e-05		CAACTACCACA	44	2.99766e-05
CTGGAACCATC	138	0.000125335		TCCTTCAAATC	430	0.000525724		TCACCTTACGT	50	4.08e-05		ATTTCTCCCCC	32	3.92e-05		AAGGCTGTTCC	17	1.79e-05		TGACGAGCCGC	34	3.23e-05		TTGCCTCGCTA	45	3.47e-05		AAACCATCTAC	44	2.99766e-05
CACAGCTTAAC	138	0.000125335		AACAAATCCCC	430	0.000525724		TCACCCTCTTT	49	4e-05		ACACGCACTCC	32	3.92e-05		ACGGCCTCCCA	17	1.79e-05		GGACCGCCACT	34	3.23e-05		CCGTTACAGTA	45	3.47e-05		AACCCCAGCCG	44	2.99766e-05
CGGACTCCTAC	138	0.000125335		GAGTTGCGCCA	430	0.000525724		CCAGATCTATA	49	4e-05		AGTTAAGCATC	32	3.92e-05		AAGGCTTACAC	16	1.68e-05		TCCCTCTGTGT	34	3.23e-05		CACTTCTACAT	45	3.47e-05		TCAGTTAGAGG	43	2.92953e-05
GGGTCGGACTT	138	0.000125335		TTAGGCCGTTT	430	0.000525724		TCGCCAGGCAT	49	4e-05		ACTATAGTATA	32	3.92e-05		AATACTCCCTC	16	1.68e-05		TGTAGCGGGAT	34	3.23e-05		TTTGCTCTACT	45	3.47e-05		GCATGATACTG	43	2.92953e-05
CTTACACATGC	138	0.000125335		ACGGTACTACC	430	0.000525724		ACAGGCATTAA	49	4e-05		CGACCAATCTT	32	3.92e-05		CAGGCCCCACT	16	1.68e-05		ACGCGCACTAT	34	3.23e-05		TCGCTATCGTG	44	3.39e-05		TCTTCCAACAA	43	2.92953e-05
GCTCAACAATT	138	0.000125335		GCTACCGACGA	430	0.000525724		TCACAGTGTGC	49	4e-05		ATTTAATCCAC	32	3.92e-05		AAGCCTCTCAA	16	1.68e-05		TACAGCCGGAT	34	3.23e-05		CCGACTTACTC	44	3.39e-05		TCATTTCCAAG	43	2.92953e-05
CACCCACTCAC	137	0.000124427		CGCCGTACTCG	429	0.000524502		CTGCCAGACGA	49	4e-05		CACATAGTACA	32	3.92e-05		GAGGTTATCCC	16	1.68e-05		CCACGCAATAA	34	3.23e-05		TGACCACGTGT	44	3.39e-05		AACCCCCCTAG	43	2.92953e-05
TGACTGTTATA	137	0.000124427		GGCGGCAACAA	429	0.000524502		CAACACAATAC	49	4e-05		CGACCCGCGCA	32	3.92e-05		TAACCACGCGC	16	1.68e-05		TACCCCCGCAT	34	3.23e-05		AGACGCAGTAA	44	3.39e-05		GACGACAACAA	42	2.8614e-05
TGGCCCGCCCC	137	0.000124427		AACCTAACGAA	428	0.000523279		CACTTCCGCAT	48	3.92e-05		CACCGTTACCA	32	3.92e-05		AAACCTCCCCT	16	1.68e-05		CGAAGCTGGAT	33	3.13e-05		ATGCCCCGGAA	44	3.39e-05		AACCACTCTAG	42	2.8614e-05
CTTTGTGCAAA	137	0.000124427		TCCGCTGACAC	428	0.000523279		ACACGTACTAG	48	3.92e-05		AGACAATAGAA	32	3.92e-05		CAGGCACTCCC	16	1.68e-05		CGAAGCCGGAC	33	3.13e-05		TCGCGATCGCA	44	3.39e-05		AATCCATTTGT	42	2.8614e-05
TGCAGCTCAAC	137	0.000124427		GGACCTAGTTT	428	0.000523279		ACACAAAGAGT	48	3.92e-05		GTTTAAGCCTG	32	3.92e-05		AAGGGTGCCAC	16	1.68e-05		ACACCACCCCC	33	3.13e-05		TAGCCCAGGAC	44	3.39e-05		TACCCCTTCTG	42	2.8614e-05
TACCCTCCCGA	137	0.000124427		ATGAGGACAGG	428	0.000523279		TCAGGCACTAA	48	3.92e-05		ACTTTTGTCCT	31	3.8e-05		TGGGTTCCCCC	16	1.68e-05		ACACTCACAAA	33	3.13e-05		ACACGCAATCA	44	3.39e-05		ATTTATAGCAG	41	2.79328e-05
CCATTCGGCCA	137	0.000124427		TGAATAATAGC	428	0.000523279		TCACAAAAGGC	47	3.84e-05		TTACTCAAGTC	31	3.8e-05		AAGGCTCCGCT	16	1.68e-05		GCCCGTCCCCG	33	3.13e-05		TTGTCTTGGAA	43	3.32e-05		AAAACATTCCG	41	2.79328e-05
ATATTGAGGTA	137	0.000124427		CCCAACGCGAA	428	0.000523279		CTATCAGACGA	47	3.84e-05		CTACAATAGAA	31	3.8e-05		ACGCCGCTCCC	16	1.68e-05		TGAAGACGGTT	33	3.13e-05		CCGTTATCGTG	43	3.32e-05		TACCTCTCGTA	41	2.79328e-05
AACCTCCTGAC	137	0.000124427		CAGACAACCGA	427	0.000522057		ATACCTAGAAC	47	3.84e-05		TTCTTAACGTC	31	3.8e-05		ACACCTCGCGC	16	1.68e-05		CGATTTATTCG	33	3.13e-05		TTACCTCGGGA	43	3.32e-05		CAATTATCATC	41	2.79328e-05
ACGCGCCCACT	137	0.000124427		AGGACTCCTAG	427	0.000522057		ATGCGCACTAA	47	3.84e-05		GGCACCTCACC	31	3.8e-05		AATTATGCCCC	16	1.68e-05		TCCCCATATGC	33	3.13e-05		TCCCCAAGTGC	43	3.32e-05		TTGCCTCGGAA	41	2.79328e-05
GCGTTGGACAC	137	0.000124427		ACAAGACCCAC	427	0.000522057		CCACCTAGAGT	46	3.75e-05		ATTTCAGCCTA	31	3.8e-05		AAGCCACCTCC	16	1.68e-05		CGAGCCACCCC	33	3.13e-05		CAACACACTAC	42	3.24e-05		ACCTCCACGTT	41	2.79328e-05
ATGAGGCGGCT	136	0.000123518		CGTCGAGCCAC	427	0.000522057		TCACGTCGTGC	46	3.75e-05		CTCTCAGTAAT	31	3.8e-05		CTGGTTCCCCT	16	1.68e-05		ACACCTAGCGC	33	3.13e-05		ATGCCTCTGAA	42	3.24e-05		ATCTATCACTG	41	2.79328e-05
ATGCAACAAGC	136	0.000123518		ATTGTGGCACC	427	0.000522057		TCGCCAAGTGA	46	3.75e-05		ATTTTAGTACA	31	3.8e-05		AAGGCCATCCT	16	1.68e-05		GCACCTAGTGT	33	3.13e-05		GAATCCACTGC	42	3.24e-05		ACCACCTTCCT	41	2.79328e-05
CCCGACGCAAA	136	0.000123518		AAACCGCCTTA	427	0.000522057		TCACTCTGATG	46	3.75e-05		CACCGACACCA	31	3.8e-05		CCCGCTCCCCC	16	1.68e-05		TCAACAATTGT	33	3.13e-05		AACTACTAGGC	42	3.24e-05		GCCGACAAGGC	41	2.79328e-05
CAGCGATGCGT	136	0.000123518		CTAGGATAGTA	427	0.000522057		TCCCAATGTCT	46	3.75e-05		CGCCACGTGAC	31	3.8e-05		CTCGCTCCTCC	16	1.68e-05		TTAATCCGGAT	33	3.13e-05		CAGTTACCTTC	42	3.24e-05		AAACAATATGA	41	2.79328e-05
ATCACGGTATA	136	0.000123518		TCACACGCACG	426	0.000520834		CTACCCACCAA	46	3.75e-05		TACCGATCGCA	31	3.8e-05		AAGACCGCTCC	16	1.68e-05		TTACCATGTGT	32	3.04e-05		ACACCCACACG	42	3.24e-05		AACGCCTTCCT	41	2.79328e-05
CTAACCCCCCC	136	0.000123518		ATAGACTACTG	426	0.000520834		TCACCGAGTCA	46	3.75e-05		AACCTAGTACA	31	3.8e-05		AATGCCGCCCC	16	1.68e-05		TGAAGCCCGTT	32	3.04e-05		TCAGCACTTCT	42	3.24e-05		CACTCACCATA	41	2.79328e-05
ACCTCCTGCCA	136	0.000123518		ACAACGAACCG	426	0.000520834		ATCGCTCTCTA	46	3.75e-05		CGACATGAGTA	31	3.8e-05		ATGGATGCTCC	16	1.68e-05		TCCCCCTGAGT	32	3.04e-05		ACACGCACAAG	41	3.16e-05		AACCAATCTCA	41	2.79328e-05
ACATGAATCAT	136	0.000123518		GGCAATGTCGT	426	0.000520834		TCACTATCTGG	46	3.75e-05		TACCACAAGAC	31	3.8e-05		TACGCGTTCTT	16	1.68e-05		TTATAAAGCAA	32	3.04e-05		CCCCTCCGCAT	41	3.16e-05		CAACCATTTAA	41	2.79328e-05
TCCTACTTACC	136	0.000123518		TCGTAAGACCC	426	0.000520834		TCCCCATCTGC	46	3.75e-05		ATTCAAGCCTA	30	3.68e-05		AAGGACGCCAC	16	1.68e-05		TCACCCACTCG	32	3.04e-05		ATACGCACCAA	41	3.16e-05		CACTGCACGAT	40	2.72515e-05
TCAGACGGCAA	136	0.000123518		CGTCACACCGT	426	0.000520834		TCACACAGAGC	46	3.75e-05		AAGCCCCCCCC	30	3.68e-05		CATGCTGCCAC	16	1.68e-05		TCGCTAAGTGT	32	3.04e-05		CACTTCCTCCT	41	3.16e-05		AACTCATCTCA	40	2.72515e-05
GTGCCACCCAT	136	0.000123518		GCCGCGTATCC	426	0.000520834		TCACGACCACT	45	3.67e-05		ACGCCTCCCCC	30	3.68e-05		AAATCTTTCCC	16	1.68e-05		TCGCCAAGCCT	31	2.94e-05		ACACACAATAA	41	3.16e-05		TCAGTGACACG	40	2.72515e-05
CGACACCGTTG	136	0.000123518		GAGGTAGAGTA	426	0.000520834		GCATGAACCTG	45	3.67e-05		CGCCCCGAGAC	30	3.68e-05		GTATCCCCCCG	16	1.68e-05		TGAACCCCGAT	31	2.94e-05		ACCCGTACTAA	41	3.16e-05		CTCCACTCAGG	40	2.72515e-05
CCTATTCTCAC	136	0.000123518		CCACCGGCACC	426	0.000520834		ACACCACTACA	45	3.67e-05		CGCTCATTAAT	30	3.68e-05		ACGCCACGCCC	15	1.58e-05		CGTTCCATCCT	31	2.94e-05		CCGTTCCCTTC	41	3.16e-05		TCCCACACCAA	40	2.72515e-05
ATATCGCCGCA	136	0.000123518		CCCACCAGCAC	425	0.000519611		TCACCCTGAGG	45	3.67e-05		CGCCGATCGCA	30	3.68e-05		TAGTCTCACCC	15	1.58e-05		ACAAGCACTAT	31	2.94e-05		TTCCCTCAGAA	41	3.16e-05		ACCCCATATCC	40	2.72515e-05
AGATATTAACC	136	0.000123518		TTACGTCGGCA	424	0.000518389		TTGCCAAGTGT	45	3.67e-05		GACCGGTAGCA	30	3.68e-05		CAGGATACCCC	15	1.58e-05		CGAAGTCGGAT	31	2.94e-05		ACAAGCCCTAA	41	3.16e-05		ATTCATCGCCG	40	2.72515e-05
TAGTAGCAATA	135	0.00012261		GGGGGCACAAG	424	0.000518389		TGACCTCGTGC	45	3.67e-05		CACCGATACAA	30	3.68e-05		ACGCCTACTCC	15	1.58e-05		TGAACCAGACT	31	2.94e-05		CCCCCTTACTA	41	3.16e-05		AACATCTTCTG	40	2.72515e-05
TCGCCAAAAGC	135	0.00012261		CTCGCGGCCCC	424	0.000518389		CCACCAAGGGA	45	3.67e-05		ACACGCACACA	30	3.68e-05		AACGATGTCCC	15	1.58e-05		TCCCCCGGTGC	31	2.94e-05		CAATCCTATTC	40	3.08e-05		ATTTATCTCCG	40	2.72515e-05
CGGCTATCCCT	135	0.00012261		CTACTACGCTC	424	0.000518389		GACGACAAGGA	44	3.59e-05		CGACCACAGAA	30	3.68e-05		GAGCCTCTCAC	15	1.58e-05		TCCCAATGTGC	31	2.94e-05		TCGCGATCACC	40	3.08e-05		GCATGCACCTC	40	2.72515e-05
CTACTATACAG	135	0.00012261		GCTCCCAGGCC	424	0.000518389		TCTCCAATACT	44	3.59e-05		GGTACCTACCA	30	3.68e-05		AAGCTCCCACC	15	1.58e-05		TCACCCTGAGA	31	2.94e-05		CACCTCCGCTT	40	3.08e-05		AACACATTCAG	40	2.72515e-05
TCACCAAGTGT	135	0.00012261		GTACCACCTAA	423	0.000517166		TCACCAAGGCA	44	3.59e-05		AATATCTTACA	30	3.68e-05		ACACCCACTAC	15	1.58e-05		CGAGCCTACCT	31	2.94e-05		CTACCCACCAA	40	3.08e-05		AACTCATCACC	40	2.72515e-05
ACTAATGGATA	135	0.00012261		TACTACTACGA	423	0.000517166		TCACTATCTTT	44	3.59e-05		TCCCCAAGTGC	29	3.56e-05		TAGGCCTCCTC	15	1.58e-05		TCACGGAGTGT	31	2.94e-05		AACTCCTGTGA	40	3.08e-05		TACCCTCTGCA	40	2.72515e-05
TAAGACGAGTA	135	0.00012261		CCAATACGCCC	423	0.000517166		ACAACAAGTGT	44	3.59e-05		ATTTTTGCCTC	29	3.56e-05		AAGGCATCCAC	15	1.58e-05		TCAACAAGTAT	31	2.94e-05		CCGTTACGGAC	40	3.08e-05		GACGTCAAGTA	39	2.65702e-05
ACTTTCTGCAT	135	0.00012261		CCGCCCCTCTT	423	0.000517166		TTTGACCCATC	44	3.59e-05		CAGCTCTCCAC	29	3.56e-05		ATTTCACCCCC	15	1.58e-05		TCCCCATCAGT	31	2.94e-05		TCCCAATAGCC	40	3.08e-05		AACCTCTCTGA	39	2.65702e-05
CACCAAAACAC	135	0.00012261		AACAATCCCCT	423	0.000517166		ACACGCCCAAA	44	3.59e-05		CGTTAATTAAT	29	3.56e-05		CAGTCTCGCCC	15	1.58e-05		CGACCAATCCT	31	2.94e-05		TCACGTCCTAA	40	3.08e-05		ACCCACCCTAG	39	2.65702e-05
ACCTAATCGTG	135	0.00012261		GCCCAACATAG	423	0.000517166		TCACCCAATGA	44	3.59e-05		ACACGCCCCAA	29	3.56e-05		AGTCCTCCACC	15	1.58e-05		GCATCAACACG	31	2.94e-05		TCACCAGATGT	40	3.08e-05		GACCCGTAGCC	39	2.65702e-05
GAAACGTAAGC	135	0.00012261		GAAAGAGTTAC	422	0.000515944		CTACCCGCTAA	44	3.59e-05		ATTGTACCGCA	29	3.56e-05		AAGCCTCGCCT	15	1.58e-05		TCACTATGATT	31	2.94e-05		ACACGCAACAA	40	3.08e-05		CACTGCCCGTT	39	2.65702e-05
CAATCATAGCA	135	0.00012261		ACTCCCTAGCG	422	0.000515944		TCACTACCGGC	43	3.51e-05		ATCTAAGCCAC	29	3.56e-05		AAGGCATCCCA	15	1.58e-05		CTAGCCTTCCT	30	2.85e-05		TCGTTACCATC	40	3.08e-05		ACATTACCATA	39	2.65702e-05
GCAATTATTCA	135	0.00012261		CCGTATACATG	422	0.000515944		TATCCAAGAAC	43	3.51e-05		CGTCCCTCACA	28	3.43e-05		ATGGCCGTCCC	15	1.58e-05		ATACGCCCTAA	30	2.85e-05		CAACCTAATGC	40	3.08e-05		TAACTTCTGTA	39	2.65702e-05
AGGAAACAACC	135	0.00012261		GGACCCTGAAC	422	0.000515944		GTACCAAGTGT	43	3.51e-05		TTTTAAGCCGC	28	3.43e-05		TACGCCCCCAC	15	1.58e-05		GCACCAAGCGA	30	2.85e-05		CACTCCCGCAC	40	3.08e-05		CTAGGCACGCC	39	2.65702e-05
ACACTGACGAT	135	0.00012261		TCCCCCCTCGC	422	0.000515944		AGACGTACTAA	43	3.51e-05		CGACCAGACAA	28	3.43e-05		ATCTCCCCCCC	15	1.58e-05		TTACCAAGAGT	30	2.85e-05		ACCTACTGCGC	39	3.01e-05		TCTCACTATCG	39	2.65702e-05
CAACGAAGTCG	135	0.00012261		AGTGACTGCTT	422	0.000515944		TCCCCTTGGAA	43	3.51e-05		TATATAGTACT	28	3.43e-05		ACGCCTCCTCA	15	1.58e-05		ATAGCCATCCT	30	2.85e-05		TAGCTACCGAC	39	3.01e-05		TTTTATCGCTT	39	2.65702e-05
GCCGTACGCCA	134	0.000121702		GCAAGTTAAGA	422	0.000515944		TCATCCACAGT	43	3.51e-05		TTTTTCTAGTC	28	3.43e-05		AAGGTTCGCAC	15	1.58e-05		AGAACCCGGAT	30	2.85e-05		ACAGGCACTAT	39	3.01e-05		GACTACAATGA	39	2.65702e-05
CCCTAAAACCT	134	0.000121702		TCACGATCTTC	421	0.000514721		TCACCACGTTC	43	3.51e-05		CGGCATGAGAA	28	3.43e-05		CAGGCAGCCAC	15	1.58e-05		CGAAGCCGCAT	30	2.85e-05		CACTACTGTTC	39	3.01e-05		TCTCTCTCCTA	39	2.65702e-05
GCGTTATACAC	134	0.000121702		GCCTTCGACTC	421	0.000514721		TCCCTCACTGT	43	3.51e-05		ATGTAACCCTC	28	3.43e-05		CGAGCCATCCT	15	1.58e-05		TCTCCAATTGT	30	2.85e-05		TCCCCCACCAC	39	3.01e-05		TGCTCCTATCC	39	2.65702e-05
CCTCAACCCCG	134	0.000121702		CTACACCCAGG	421	0.000514721		TCCCTCTGAGG	43	3.51e-05		ATTTAAGATTC	28	3.43e-05		AGGGCTCCCGC	15	1.58e-05		GCACTAAGTGT	30	2.85e-05		AAACGCAATAA	39	3.01e-05		TACTTCTCATA	39	2.65702e-05
AGTATCCAGCA	134	0.000121702		ATTTATACGAA	421	0.000514721		TCGCGATAGCC	43	3.51e-05		TCACAATGTGT	27	3.31e-05		CAGCCACACCC	15	1.58e-05		TCACCAATCTC	30	2.85e-05		TTGCCTCTAAA	39	3.01e-05		CCACTTACAAG	39	2.65702e-05
TCTCCCTCGTC	134	0.000121702		CGACTAACACC	421	0.000514721		ATACGCACCAA	43	3.51e-05		ATTTTAGACTC	27	3.31e-05		ACGGCTCGCTC	15	1.58e-05		TGAAACGGGAT	30	2.85e-05		TTGCCTCCGAG	39	3.01e-05		AACTCATCTTC	38	2.58889e-05
AGAAAAACCAA	134	0.000121702		GAGTCCTCTGT	421	0.000514721		TCACCAAAGCT	43	3.51e-05		CCACCAAGCGT	27	3.31e-05		GAGCAGTACCC	15	1.58e-05		TCACCACGTTC	30	2.85e-05		GCACGCACTAG	39	3.01e-05		TGCCCAACTCC	38	2.58889e-05
TCGCTACCTTA	134	0.000121702		ATAACCCAATC	421	0.000514721		TCTTCATCCTT	42	3.43e-05		CGAACAGAGAA	27	3.31e-05		AAGGTTCCGCA	15	1.58e-05		CTCTATAATCA	30	2.85e-05		GCATGCACTAA	39	3.01e-05		TCCCACCATCG	38	2.58889e-05
TGCCGGGCATG	133	0.000120794		AAAAAAGTACA	420	0.000513498		GCCCCGTAGCC	42	3.43e-05		GCTCCCTCACA	27	3.31e-05		AGAGCTCTCCT	15	1.58e-05		TCACTCTCATT	30	2.85e-05		GTACCTCGGCA	39	3.01e-05		CGTTTTAATCA	38	2.58889e-05
ACTCAAGGAAA	133	0.000120794		TTGAGTTGCAA	420	0.000513498		TCACTCTGTTT	42	3.43e-05		AATATCGTACC	27	3.31e-05		GAGCATCCCCC	15	1.58e-05		CCTCCAGCCAC	30	2.85e-05		AACCGCAGTAC	38	2.93e-05		CTATCACCATA	38	2.58889e-05
TGTATAGTAAG	133	0.000120794		AAGGCCAGTTA	420	0.000513498		TCTCACAACAA	42	3.43e-05		TTATTCATGTC	27	3.31e-05		AATCCTCTCCA	15	1.58e-05		AGTCGCACTAC	30	2.85e-05		CAATCCACTGA	38	2.93e-05		AAATCCTTTGA	38	2.58889e-05
CGACCCCGCTC	133	0.000120794		GCCCTTCCTTA	420	0.000513498		ACCCGCTCTTG	42	3.43e-05		TAACAAGAGAA	27	3.31e-05		TAGGCTTCCCA	15	1.58e-05		TCCCTCACTAC	29	2.75e-05		TCGCGTTGGCC	38	2.93e-05		TCCCACTACAA	38	2.58889e-05
TCATTTCTCGT	133	0.000120794		GAAAAATCTTA	420	0.000513498		TCTCCAAGTCT	42	3.43e-05		GTTACCTCCCA	27	3.31e-05		ACGGTTTCCTC	15	1.58e-05		GGCCAGTAGCC	29	2.75e-05		CCGGTACCATC	38	2.93e-05		CAACTACCTTA	38	2.58889e-05
GTACAGTTCGT	133	0.000120794		TCTTTTCACAA	420	0.000513498		GATCGGACCCT	42	3.43e-05		CGCCAATCGTA	27	3.31e-05		AAGCTCCCCTC	15	1.58e-05		ATCCCATAAAT	29	2.75e-05		CACTTCCGACT	38	2.93e-05		AATTTCTATTG	38	2.58889e-05
GACCCCACCCT	133	0.000120794		GTGTAATCCCA	420	0.000513498		CGACCACGAGT	42	3.43e-05		TCCTCCAAGTC	27	3.31e-05		ACGGCCCCTCA	15	1.58e-05		TTATCCACACT	29	2.75e-05		CAGCAACCGAC	38	2.93e-05		GCACGCGCTTC	38	2.58889e-05
AGCGGACTTGG	133	0.000120794		TCCATGTGACG	419	0.000512276		TCACTAACAGG	42	3.43e-05		CAGCTATCAAC	26	3.19e-05		TAGCCACCCCT	14	1.47e-05		TCACCACGGAT	29	2.75e-05		CCGTTACACTC	38	2.93e-05		ACCCCATCTAC	38	2.58889e-05
CGTCGAGCCAC	133	0.000120794		TTGTGCTAGGA	419	0.000512276		TCTGCACTTGT	42	3.43e-05		TCCTTCCAGTC	26	3.19e-05		AGGGTACCCCC	14	1.47e-05		GCACCAACAGG	29	2.75e-05		CAACCCAACGC	38	2.93e-05		TCGGTTACGAG	38	2.58889e-05
TCCCCACCGTA	133	0.000120794		CAACTCCTCAA	419	0.000512276		TAACCCAGCAT	41	3.35e-05		CGACTAGAGAT	26	3.19e-05		CGTCCAGCCCC	14	1.47e-05		CACCGATAGCA	29	2.75e-05		CAGTTACGCAT	38	2.93e-05		TTAGTTACATG	38	2.58889e-05
CCGCCGCCGTG	133	0.000120794		CGTTATCCCCG	419	0.000512276		GCACCAGGTGT	41	3.35e-05		AACCGATATCA	26	3.19e-05		AGGGCACTCCC	14	1.47e-05		CGTGTCATCCT	29	2.75e-05		CCGTTTCAGTC	38	2.93e-05		GTGTCTCCTGG	38	2.58889e-05
GACGTGAGCAC	132	0.000119886		AACCCGCCGCA	419	0.000512276		TCCCTATCTGT	41	3.35e-05		TTCCCCAAGTC	26	3.19e-05		CACGCTCGCCC	14	1.47e-05		ATCCGCGCTAA	29	2.75e-05		AACTACTATCC	37	2.85e-05		ACTGATATAAC	38	2.58889e-05
CATATTCAATG	132	0.000119886		CACCTTATCCC	418	0.000511053		TCTCTAAGTGT	41	3.35e-05		TGTTCCGTAAT	26	3.19e-05		ATGGATACCCA	14	1.47e-05		ATACGCATTAA	29	2.75e-05		TTCCCTTGGCC	37	2.85e-05		TCCCCCTCTCG	38	2.58889e-05
CCAGCTCCATA	132	0.000119886		TAAACCACTAA	418	0.000511053		TCACTATGAGG	41	3.35e-05		ATCCGCACTAA	26	3.19e-05		TAGTCTCCCAC	14	1.47e-05		TTACCTAGTGT	29	2.75e-05		TTGCCACTGAA	37	2.85e-05		AAACCCACACG	37	2.52076e-05
AATACCATGTC	132	0.000119886		GTGACGCGGAC	418	0.000511053		ATATCCACTCA	41	3.35e-05		CGACAAGATGA	26	3.19e-05		GATGCGCTCCC	14	1.47e-05		ACCAGCACTAA	29	2.75e-05		TACTCCAATGC	37	2.85e-05		TGCTCCCCTCA	37	2.52076e-05
CCGTCGCCCAG	132	0.000119886		GAACGTAATTA	418	0.000511053		ACTCACACAAC	41	3.35e-05		TTCTTCTAGTA	26	3.19e-05		AATGTCTCCGC	14	1.47e-05		TACACCCGCAC	29	2.75e-05		TTGCCTTGGAT	37	2.85e-05		GCATGATCATG	37	2.52076e-05
ACAAAAGTAAG	132	0.000119886		TAAGAATGATG	418	0.000511053		TCACTCACAGT	40	3.26e-05		CGAAACGAGAA	26	3.19e-05		CATCCCCCCCC	14	1.47e-05		CGACCCATTCT	29	2.75e-05		ACGCTCACGAC	37	2.85e-05		TACCCATCACC	37	2.52076e-05
ACCTGCGCCAT	132	0.000119886		ACGAGGGTGAA	417	0.00050983		ACACCAAGAGC	40	3.26e-05		AAGGCCTCCCC	26	3.19e-05		ACGTTTCCCCT	14	1.47e-05		ACTCGCTCTGA	29	2.75e-05		ATGCCTCGGTA	37	2.85e-05		TCGCTACGTCA	37	2.52076e-05
AGAAACTGTGG	132	0.000119886		AAGGACGCGCG	417	0.00050983		ACACCAGGTGC	40	3.26e-05		CGTTTTGTAAT	26	3.19e-05		CTCGCTACCCC	14	1.47e-05		TCACCAAATTC	29	2.75e-05		CCACGCCCTGC	37	2.85e-05		CAACTACCATC	37	2.52076e-05
CTCGTTCCCCA	132	0.000119886		GAGTTTCCCTT	417	0.00050983		TAACACAGAGT	40	3.26e-05		ATTTACGCCAC	26	3.19e-05		AAAGCTCCGCC	14	1.47e-05		TCCCCACGTTT	29	2.75e-05		TACCCAAGTGT	37	2.85e-05		TACCTATCATG	37	2.52076e-05
CGTAGATGAAT	132	0.000119886		TTCTGAGTTAC	417	0.00050983		TTACGCACTAA	40	3.26e-05		AATCTAGTAAA	26	3.19e-05		ACGCGCACTAC	14	1.47e-05		TCACCACCTCC	29	2.75e-05		CACTACAATGC	37	2.85e-05		TTTCCTCGCAC	37	2.52076e-05
GCCTTCATCTC	132	0.000119886		ACGCCTACTCG	417	0.00050983		TCCCTCTCTAA	40	3.26e-05		GTTTAAGCCCC	26	3.19e-05		ATAGCTACCCC	14	1.47e-05		TCAGCAAGCCT	28	2.66e-05		CAATCTACTGC	37	2.85e-05		CAATTTCGATA	37	2.52076e-05
CCTGGTGACTC	132	0.000119886		TCCGACCTATA	417	0.00050983		ACTCGCACTAT	40	3.26e-05		CGTTCATTCAT	26	3.19e-05		TACGCTCGCAC	14	1.47e-05		TCCACAAGTGT	28	2.66e-05		ACCCGCAATAA	37	2.85e-05		TCGCTACGACC	37	2.52076e-05
GAGTAATCAAA	132	0.000119886		TTCGGGCTTCC	416	0.000508608		TTATCCACACT	40	3.26e-05		GACGCCTTATC	26	3.19e-05		AGGGGTCCCAC	14	1.47e-05		CCAGCTATCCT	28	2.66e-05		CCCTTCCCGTC	37	2.85e-05		ACACTTTGCCT	37	2.52076e-05
CCTTTGCACAT	132	0.000119886		CTTATAACACT	416	0.000508608		TGACCACGAGC	40	3.26e-05		CGCCTCTAGTA	25	3.07e-05		AAGTCTTCCAC	14	1.47e-05		ACAAGCAGTAA	28	2.66e-05		CTGTCAGCCAC	36	2.78e-05		TGCCCCCCTCC	36	2.45263e-05
CCTATTCAACG	131	0.000118977		AAGACAAACGA	416	0.000508608		CTGCCAGACAT	40	3.26e-05		TCACCAACTCT	25	3.07e-05		ACGGCGCCCTC	14	1.47e-05		TGATGCCGGTT	28	2.66e-05		CGGCGACGGGC	36	2.78e-05		TACTTACCATA	36	2.45263e-05
ATCCTCAGCAC	131	0.000118977		TCATATACACT	416	0.000508608		AGACGTCGTAC	40	3.26e-05		TTCTTCAATTA	25	3.07e-05		CAGGCTCTTCC	14	1.47e-05		TGAGCCTTCCT	28	2.66e-05		TCCCCTTACTG	36	2.78e-05		CAATAATCATA	36	2.45263e-05
TCGGTTAAGTC	131	0.000118977		AGGGCTACGCA	416	0.000508608		AACACCTTCCG	40	3.26e-05		CTCCAAGATAC	25	3.07e-05		ACTGCTCACCC	14	1.47e-05		ACATGCACCAA	28	2.66e-05		ACCACCGAACT	36	2.78e-05		TCCCTCTCTGA	36	2.45263e-05
CTAATAGACAA	131	0.000118977		TACATCTTGGA	416	0.000508608		ACACGCAATCA	40	3.26e-05		CGACACGCACA	25	3.07e-05		AACCTTCCCTC	14	1.47e-05		TCCCGCTCTAG	28	2.66e-05		TCGTTACCGGC	36	2.78e-05		TCCCACAACAC	36	2.45263e-05
CCGGTAAACTC	131	0.000118977		TTCCGGCCCCT	415	0.000507385		TCACTACGGGT	40	3.26e-05		ATTATAGTACC	25	3.07e-05		TATGCTCACCC	14	1.47e-05		ACACGCACTGT	28	2.66e-05		CACTTTCGCTT	36	2.78e-05		ATCTCATCTCC	36	2.45263e-05
CGGACGCCGAG	131	0.000118977		ACCATGAACTC	415	0.000507385		TCCCCCTGTTT	40	3.26e-05		AACCGATAGCC	25	3.07e-05		ATCGCCCCCAC	14	1.47e-05		ACCCTCTCTTA	28	2.66e-05		TAGCCCCGGAA	36	2.78e-05		AACACCTCCTG	36	2.45263e-05
CTCCCCAGCAA	131	0.000118977		GCGTTAACCCA	415	0.000507385		TTACCAGGCAA	39	3.18e-05		CCACACACTAA	25	3.07e-05		ATGGCACCGCA	14	1.47e-05		TGATTCCGGAT	28	2.66e-05		TTCCCTCGATA	36	2.78e-05		CGCATTCAAGT	36	2.45263e-05
ACAGACTAACT	131	0.000118977		CTTGCGGGGGC	415	0.000507385		CCACCCCCTCA	39	3.18e-05		ACGGTTCTCCC	25	3.07e-05		CATGCACCCAC	14	1.47e-05		TCACCAGCTTT	28	2.66e-05		CACGGAACATT	36	2.78e-05		TCTCCCCACAA	36	2.45263e-05
CAGCGAGCCCT	131	0.000118977		CTCGCGACTCC	415	0.000507385		CCACACAAAAC	39	3.18e-05		CAGGCACCCCC	25	3.07e-05		AACCAGCAGCC	14	1.47e-05		TCGCTTATCCT	28	2.66e-05		TCGGTACTGCC	36	2.78e-05		TGACCCACTCC	36	2.45263e-05
AGCCTCTAGTC	131	0.000118977		GACTCCCGAAA	415	0.000507385		ACGCACGCTAC	39	3.18e-05		CGCCACGCGTA	25	3.07e-05		CTGGCGCCCCC	14	1.47e-05		TCACCATTAGC	27	2.56e-05		CTACCAGACAA	36	2.78e-05		GACGAGTAGGA	36	2.45263e-05
GTACTGACACT	130	0.000118069		CAGGCAGTACG	415	0.000507385		TAACAAAGAGC	38	3.1e-05		TCACAAAGTGC	25	3.07e-05		ACGGCCCACCA	14	1.47e-05		CGTCCAGCCGC	27	2.56e-05		TCGGTTCCGAC	36	2.78e-05		TGCCCCACTAC	35	2.3845e-05
ATGGTTCCAAA	130	0.000118069		CGGAGCAACTC	415	0.000507385		TTACCAGGTGT	38	3.1e-05		TCCCCCAGTGT	25	3.07e-05		TCGGCTTGCCC	14	1.47e-05		TTACTAAGTGT	27	2.56e-05		CTCTCCCGCAT	36	2.78e-05		TCACTTACAGT	35	2.3845e-05
CTGCACCCCCA	130	0.000118069		TCATGCACATT	415	0.000507385		CCAACTTACGT	38	3.1e-05		CGTTCAGATAT	25	3.07e-05		ATCTCTCACCC	14	1.47e-05		TCACCAATGGC	27	2.56e-05		GCGCGGTAGCC	36	2.78e-05		GCAAAACACAG	35	2.3845e-05
ACCGAGTCTTA	130	0.000118069		CAACATCGGCT	415	0.000507385		ACGCCAAGTGT	38	3.1e-05		ACTTAAGCCTA	25	3.07e-05		AGGGGTGCCCC	14	1.47e-05		TTACCACGCCT	27	2.56e-05		TACCCCCGCAA	35	2.7e-05		TCTGATACAAG	35	2.3845e-05
CTTTCACCACC	130	0.000118069		GCCGCGTGCCA	415	0.000507385		CCACGACGTGC	38	3.1e-05		GGTCGCTCACA	25	3.07e-05		AAGGAGCCGCC	14	1.47e-05		TCACAATATGC	27	2.56e-05		TCGTTACCGTT	35	2.7e-05		AAGGTCTATTA	35	2.3845e-05
CCCCCAACATC	130	0.000118069		TTAAAGCATCC	415	0.000507385		TCCCTATCATT	38	3.1e-05		TGACAAGATAA	25	3.07e-05		ACGGCTCCACT	14	1.47e-05		TAACCATGTGA	27	2.56e-05		ACATTACCGTC	35	2.7e-05		CATCTCACAAC	35	2.3845e-05
CCGCTCCCTTC	130	0.000118069		CACCATTTACA	414	0.000506163		GCACCGTGTGT	38	3.1e-05		ATCTTCTAGTC	25	3.07e-05		AAGCCCTCCTC	14	1.47e-05		CGATCCTTCCT	27	2.56e-05		TCGCCTCGACT	35	2.7e-05		AAATTACTATA	35	2.3845e-05
GACAAATGCAA	130	0.000118069		TGTGTCCCCAA	414	0.000506163		TCACCTAGAAT	38	3.1e-05		GGTTCATCACA	25	3.07e-05		CCGGCTCCCTC	14	1.47e-05		CGAGTCATCTT	27	2.56e-05		CGGCGCCGTGC	35	2.7e-05		GATGACATGGA	35	2.3845e-05
CCACTACATGG	130	0.000118069		CGTTCCCCCAA	414	0.000506163		TCCCCATGATT	38	3.1e-05		CCTCCCGTGCC	25	3.07e-05		AATGCCCCCTC	14	1.47e-05		TAACCACCCCC	26	2.47e-05		ACCCGCTCTTG	35	2.7e-05		AACCCCACTCC	35	2.3845e-05
CCTCGCGCACT	129	0.000117161		CAAACAACAAC	414	0.000506163		TACCCAACAGT	38	3.1e-05		CGGCTATCCAC	25	3.07e-05		CAGGTATCCCC	14	1.47e-05		TCACCCGTTGC	26	2.47e-05		TTGTTACCGTC	35	2.7e-05		CTCCAGTAAGT	35	2.3845e-05
CCCCGGTGCCG	129	0.000117161		GCACATCCCCC	414	0.000506163		TCACCAATGGC	37	3.02e-05		ATTTAAGTCAC	25	3.07e-05		AAGGCCACCTC	14	1.47e-05		ACGCGCCCTAC	26	2.47e-05		CTGCCTGACAA	35	2.7e-05		TAACTTACAAG	35	2.3845e-05
GCTTCCTATCA	129	0.000117161		ATAATAAACAA	414	0.000506163		ACACCAAGGGT	37	3.02e-05		TTCTTTAAGTT	25	3.07e-05		ACGACTCCCTC	14	1.47e-05		CCACGCACTTA	26	2.47e-05		TTCCATCAGCA	35	2.7e-05		TCAGCTCTACG	35	2.3845e-05
TCATCTTGAAC	129	0.000117161		ATCAACGTTAC	414	0.000506163		TCACAAGGCGC	37	3.02e-05		CTCTTTAAGTC	25	3.07e-05		AAGGTCTCCCA	14	1.47e-05		ACACCTCCTCA	26	2.47e-05		CGCCCCATCTT	35	2.7e-05		TGCTTGAATCA	35	2.3845e-05
TGGAAGCCTAT	129	0.000117161		CAAGAGCGTCC	413	0.00050494		GCCCAATAGCC	37	3.02e-05		ACACCAACTAA	24	2.94e-05		GATCGTCCCCG	14	1.47e-05		GCACCCACAGT	26	2.47e-05		TTCCTTCCGTA	35	2.7e-05		TCTCACATCAC	35	2.3845e-05
ATCAAGCATGT	129	0.000117161		AAGACACCCGC	413	0.00050494		ACACCAGACAC	37	3.02e-05		CGACTTGAGAA	24	2.94e-05		CACCTTCTCCC	14	1.47e-05		AAACGCCCTAC	26	2.47e-05		ACGCCTCGGAA	35	2.7e-05		AGCCTGAATCA	35	2.3845e-05
CACACCCCGTA	129	0.000117161		TTTGTAGGCGT	413	0.00050494		CGACCAGCTGT	37	3.02e-05		ATTTAACCCTG	24	2.94e-05		AAGACTCCCCG	14	1.47e-05		ACACCCACAAG	26	2.47e-05		ACGCGATATCC	35	2.7e-05		AAACTATTTTA	34	2.31637e-05
CCTGATGCGAC	129	0.000117161		TCGCACACACG	413	0.00050494		TTACCTCGGGT	37	3.02e-05		ACGGCCCCCCC	24	2.94e-05		CAGGCTGCCTC	13	1.37e-05		TGACCAGGCGC	26	2.47e-05		TTGCCAAGTGT	35	2.7e-05		GAGGAAAAGGA	34	2.31637e-05
CCACGCGTCAC	129	0.000117161		CCAGGGCTGGA	413	0.00050494		ACTCGCCCTAA	37	3.02e-05		CACCAATATCA	24	2.94e-05		AAGGCATACCC	13	1.37e-05		GCGCTTATCGT	26	2.47e-05		TAACCAAGAGT	35	2.7e-05		TCTCAACATCT	34	2.31637e-05
AAGACATCGAG	129	0.000117161		GTATGCAGTGC	413	0.00050494		TGAGACACCAT	37	3.02e-05		TAACAACAGCC	24	2.94e-05		CACCCTCCACC	13	1.37e-05		CGAGTTATCCT	26	2.47e-05		TCTCCACGACT	35	2.7e-05		ACCCGCACGTT	34	2.31637e-05
GAACGTAATTA	129	0.000117161		ACATCTTTGCG	412	0.000503717		TGACCACGGCT	37	3.02e-05		AATACCTCACA	24	2.94e-05		AATGTACCACC	13	1.37e-05		ACACCAACCGT	26	2.47e-05		ACAGGCATTAA	35	2.7e-05		GACTATTGGAC	34	2.31637e-05
ACCGCAACGTT	128	0.000116253		CTTTCGACATC	412	0.000503717		TCACCTAGAGG	37	3.02e-05		CACCGTCAGCA	24	2.94e-05		ACGGCCTCCTC	13	1.37e-05		GGAAGGCGGAT	26	2.47e-05		ACGCTACCGAA	35	2.7e-05		ATTTACCGCTC	34	2.31637e-05
CACCTACCTCT	128	0.000116253		ATACCCCGACG	412	0.000503717		AGTACTGTCGC	37	3.02e-05		TACCTATAGCA	24	2.94e-05		ACGGTCCCACC	13	1.37e-05		TCACCCCGGGT	26	2.47e-05		CCCCTATCGCC	34	2.62e-05		TAACCATCTCC	34	2.31637e-05
CATATACATCG	128	0.000116253		ATCCGAACACT	411	0.000502495		TCCCCATAGCC	37	3.02e-05		ATTTATGCATC	24	2.94e-05		AAGCATCTCCC	13	1.37e-05		GCAATATTCCA	26	2.47e-05		TCGCTTCCGTA	34	2.62e-05		GTCCATTGGAC	34	2.31637e-05
TCTATACACCA	128	0.000116253		GCCGCGAGGGT	411	0.000502495		GCATCTCCTGT	37	3.02e-05		AATATATTACC	24	2.94e-05		ACCGCTCCACC	13	1.37e-05		ACAGTCACTAA	26	2.47e-05		TCGCCAGACAA	34	2.62e-05		AAAAAATTTGA	34	2.31637e-05
AGCTACCCGAC	128	0.000116253		CGCGATTACTA	411	0.000502495		ACACGGAATAA	36	2.94e-05		ACATGCACTAC	24	2.94e-05		GACCCTCCCCG	13	1.37e-05		TGTAGTCGGAT	26	2.47e-05		CTGCGCACTAA	34	2.62e-05		CACGGAACATT	34	2.31637e-05
CACACACCATC	128	0.000116253		GCAGGAGAACC	411	0.000502495		ACCCCCCCTCA	36	2.94e-05		ATTTGAGCTTC	24	2.94e-05		AACGCTTCGCC	13	1.37e-05		ACAGCCCCTAC	26	2.47e-05		TCACCACGGGA	34	2.62e-05		CTAGCTACCAG	34	2.31637e-05
ATTCAAATGAC	128	0.000116253		GTGCCACCAAA	411	0.000502495		TCACACAGAAT	36	2.94e-05		GTTTACGCATC	24	2.94e-05		TAGCTTTCCCC	13	1.37e-05		TCACCCATAGT	26	2.47e-05		CGGCGTCGGAC	34	2.62e-05		CGACCATTTGA	34	2.31637e-05
CTCCTACGCTC	128	0.000116253		CTTTGCACCGC	410	0.000501272		TCACCCAGCTT	36	2.94e-05		CATATAGTATA	24	2.94e-05		CAAACATTCAC	13	1.37e-05		TCAAGCACTAA	26	2.47e-05		TCACCATCATG	34	2.62e-05		AAGACCTATCG	34	2.31637e-05
CCTTAAGGGCA	128	0.000116253		CGGTGGAAATC	410	0.000501272		TCACCAAACAA	36	2.94e-05		GGTACTTCCCA	23	2.82e-05		CACGCTACTCA	13	1.37e-05		CGAGCCATTAT	26	2.47e-05		TCTCCACTAGT	34	2.62e-05		AAGTTATATTG	34	2.31637e-05
ATCCTCATACT	128	0.000116253		AGGACGACCAC	410	0.000501272		ACGCGCCCTAC	36	2.94e-05		TAGCTATCCAC	23	2.82e-05		GGTCGGCCCCC	13	1.37e-05		CACGCCATCAT	26	2.47e-05		CCGTACCGTCA	34	2.62e-05		CTCCCCTCCAT	34	2.31637e-05
ACTAACCTGCA	128	0.000116253		TACTTTGACTC	410	0.000501272		TCACCCATCGT	36	2.94e-05		GCTACCGCTTC	23	2.82e-05		AAGGTTTCATC	13	1.37e-05		CGAGCCACCAT	25	2.37e-05		AACCAATGTGC	34	2.62e-05		TCTTTTCCATG	34	2.31637e-05
CCCTCCATTCC	128	0.000116253		GTCCCTAGCCA	410	0.000501272		TCACCATACTT	36	2.94e-05		CACCGACCGCA	23	2.82e-05		ATGGCTGTCAC	13	1.37e-05		TCTCCAGGCGC	25	2.37e-05		TCCCCCAGCAT	34	2.62e-05		ATTTATAGCTA	34	2.31637e-05
GCGTCGAGACC	128	0.000116253		TCCTTTCCTAC	410	0.000501272		ATAAGGCCTTA	36	2.94e-05		CATTCTGTAAT	23	2.82e-05		AAGGTTTTCTC	13	1.37e-05		ATACCAAGTGT	25	2.37e-05		CAATTACCATA	34	2.62e-05		TCTCTGTATCG	34	2.31637e-05
TACTCCCCCCA	127	0.000115344		CATCACAAAAC	409	0.00050005		TCTCTTAGATA	36	2.94e-05		CCCCGCTAGCA	23	2.82e-05		CTGGATCATCC	13	1.37e-05		TCAACAGGTGC	25	2.37e-05		AACCCCACCAC	34	2.62e-05		ATTTTTCCCTG	34	2.31637e-05
CAACGGCGCTA	127	0.000115344		GGTCCCAACAC	409	0.00050005		AAACACACTAA	35	2.86e-05		CGTCCCGTAAT	23	2.82e-05		CGTCGTCCCAC	13	1.37e-05		TGAAGCGTGAT	25	2.37e-05		ACCCACTCTAC	34	2.62e-05		TCACTTAGAAG	34	2.31637e-05
TCTGTGTGGTT	127	0.000115344		GCTTGCCCCGG	409	0.00050005		CTAACGAGCCC	35	2.86e-05		AGTTAAGCCAC	23	2.82e-05		AATTCACCCTC	13	1.37e-05		CGAGCCGTCAT	25	2.37e-05		ACGTTAACGTC	34	2.62e-05		AATTCCTTCCG	34	2.31637e-05
GTCATATACCG	127	0.000115344		GGGCGATTAAG	409	0.00050005		ACCAGCACACC	35	2.86e-05		TCACCATGTGA	23	2.82e-05		ACGCTTCCACC	13	1.37e-05		GCATCCACAGG	25	2.37e-05		TCCCAAAGTGT	33	2.54e-05		TACCCCTCATG	33	2.24825e-05
TGTACTTTACT	127	0.000115344		AGACTCTATCA	409	0.00050005		GCACCAACACT	35	2.86e-05		GGCACCTCTCA	23	2.82e-05		TAGGCTTCCAC	13	1.37e-05		GCACCAAATGT	25	2.37e-05		CTGATACCGTC	33	2.54e-05		AACTGACCGTT	33	2.24825e-05
TGATACAGAAA	127	0.000115344		CGCGGCAAAAC	409	0.00050005		TCCCTCTGATT	35	2.86e-05		ATATAAGCATC	23	2.82e-05		ACGGAGCCCCC	13	1.37e-05		TCAAGACGGAT	25	2.37e-05		TCACCCAGCAC	33	2.54e-05		CGTTATCGCTG	33	2.24825e-05
TGTCAAATTGC	127	0.000115344		TGCCGTTTGAA	408	0.000498827		TCTTTTAGTTA	35	2.86e-05		GTTTCAACCTC	23	2.82e-05		TCGCCTCACCC	13	1.37e-05		TCACAAAGCGA	25	2.37e-05		AACTAATGCGC	33	2.54e-05		TCATGTACAAG	33	2.24825e-05
TCTCTTGATTC	127	0.000115344		ATATTTCATAC	408	0.000498827		AACTACTGTGC	35	2.86e-05		TTCTTCACGTA	23	2.82e-05		TAGCCCCCCAC	13	1.37e-05		GCACGGCCACG	25	2.37e-05		TCGCCACAGCC	33	2.54e-05		CACCCACCTCC	33	2.24825e-05
GCCCCAGCACC	127	0.000115344		AACCCTACACC	408	0.000498827		TCTGCAATAGT	35	2.86e-05		TAACCAAGCGT	23	2.82e-05		AACACTCCCAC	13	1.37e-05		TCACCAGTTAC	25	2.37e-05		CCGTTTCCGTA	33	2.54e-05		AACTTATCTCC	33	2.24825e-05
CCCTTGACCGC	127	0.000115344		CTTTATCGTAA	408	0.000498827		TATCAAAGTGC	35	2.86e-05		CGACAACCACA	23	2.82e-05		AAGGCCACTAC	13	1.37e-05		GTATCCACTAG	25	2.37e-05		TCGCGATAACT	33	2.54e-05		AACCCTTGTCC	33	2.24825e-05
CAACCTGAGTC	127	0.000115344		TCCCTCACGGG	408	0.000498827		TCCCTATGAGT	35	2.86e-05		TCACGCACTAT	23	2.82e-05		ATGTCAGCCTC	13	1.37e-05		TCAGCACGCGC	25	2.37e-05		GTATCTCCACG	33	2.54e-05		GCCCGCTTATC	33	2.24825e-05
GATGTGAAGAA	127	0.000115344		TCACAATAGCA	408	0.000498827		TCCCGCTCTAG	35	2.86e-05		TCCTTCAATTC	23	2.82e-05		ATCTCTCCTCC	13	1.37e-05		AAACCTCCCCC	25	2.37e-05		TAACCCAGTAC	33	2.54e-05		TACCCCTCCAC	33	2.24825e-05
CCCAGTAACCG	127	0.000115344		CAATTGCGTCA	407	0.000497604		CCGCCACCGGC	35	2.86e-05		AGTTGAGCCTC	23	2.82e-05		CTGACTCCCCC	13	1.37e-05		TAAAGCTGGAT	25	2.37e-05		CTGTCACCGAA	33	2.54e-05		TCTGTTACAAT	33	2.24825e-05
TTCTAATGGGC	126	0.000114436		CCTTTGATATG	407	0.000497604		TCATCAACACT	35	2.86e-05		CGTTCCGTAAC	23	2.82e-05		TCAGCTCCCCT	13	1.37e-05		CTAGCCACCCT	25	2.37e-05		TTATCCCTAAG	33	2.54e-05		TCTCACCACCA	33	2.24825e-05
AACAGCAACAA	126	0.000114436		TAAATATCGAA	407	0.000497604		GCACCCACAGT	35	2.86e-05		CCACCACGTGT	23	2.82e-05		TACCTCTCATC	13	1.37e-05		ATTGTACCGCA	24	2.28e-05		TCACTAAGAGT	32	2.47e-05		GACGACAGGAA	33	2.24825e-05
ATTATACCGAC	126	0.000114436		ACGCAATTCGC	407	0.000497604		TTACCAGACGT	35	2.86e-05		AAGGCCCCCAC	23	2.82e-05		TAAGCCCCCCC	13	1.37e-05		TCGCCAAGAGT	24	2.28e-05		CAGTCCAATAC	32	2.47e-05		CATCATACAAC	33	2.24825e-05
CCCGCATTATT	126	0.000114436		CTGACACGATA	407	0.000497604		TCAGCAATACT	35	2.86e-05		CCTCTATAGCG	23	2.82e-05		AACGATACTCC	13	1.37e-05		TCACGAAGTGG	24	2.28e-05		CCACCCGCTAA	32	2.47e-05		CCATTATCATA	33	2.24825e-05
AGTGTTTTCTT	126	0.000114436		AGTACGACCTA	406	0.000496382		ACACGAGATAA	34	2.77e-05		CAGCCTCCCCC	22	2.7e-05		CAGGTTCACCA	13	1.37e-05		ACCCACGCTAC	24	2.28e-05		ACACGTCCTAC	32	2.47e-05		AAATCATCTGA	33	2.24825e-05
TCCCATACTTA	126	0.000114436		GAATACACATA	406	0.000496382		TCACGAAGTAT	34	2.77e-05		AACATAGTACC	22	2.7e-05		TCGGCACCTCT	13	1.37e-05		AGACGCACTAT	24	2.28e-05		TCACGACGTGT	32	2.47e-05		TTTTATCCCTG	33	2.24825e-05
TCCGAACAATC	126	0.000114436		GAGTTGTATCT	406	0.000496382		TCACTTAGAGA	34	2.77e-05		CGACAACAGAT	22	2.7e-05		ATCGACGCTAC	13	1.37e-05		TGAAGCCGTAA	24	2.28e-05		CAATCCCGCAT	32	2.47e-05		TCGGTTAAAAG	33	2.24825e-05
TGAAGCTGTCC	126	0.000114436		CATGCCCAACT	406	0.000496382		CGCCTTCGAGT	34	2.77e-05		CGATAAGTAAT	22	2.7e-05		GATGCTCTCAC	13	1.37e-05		ACACGAAATAA	24	2.28e-05		TCTGCTCTGCT	32	2.47e-05		ATTGATCTCTG	33	2.24825e-05
CAATCCCAAGT	126	0.000114436		GCAACGACCGG	406	0.000496382		TCCCCAAGGCT	34	2.77e-05		CGGTCTGTAAT	22	2.7e-05		CAGCCAGCCCC	13	1.37e-05		TCTCGAAGTGT	24	2.28e-05		AACACCTTCCG	32	2.47e-05		ACACCATTAGA	32	2.18012e-05
ACACCATTTCC	126	0.000114436		ATAGCTTCACG	405	0.000495159		TGACGACGTGC	34	2.77e-05		TACTTTAAGTC	22	2.7e-05		TACGTCCCCCC	13	1.37e-05		TCCCCACATGT	24	2.28e-05		TCCTTCCGCAT	32	2.47e-05		GCATAATCCTG	32	2.18012e-05
ACGACGCTTCG	126	0.000114436		TGCCACTTTAC	405	0.000495159		ACTCGCATTAA	34	2.77e-05		AATTCACCCCC	22	2.7e-05		TACCTTCCCCC	13	1.37e-05		TCACCCAGATT	24	2.28e-05		ACACCAAGTAT	32	2.47e-05		TACCGCACGTT	32	2.18012e-05
GACGAACAGAT	126	0.000114436		CTGCCAAAGCC	405	0.000495159		CCACCAAGAAT	34	2.77e-05		ATCCGGGCACT	22	2.7e-05		TACCCCTACCC	13	1.37e-05		ACACTTACTCT	24	2.28e-05		CAATCCAATCA	32	2.47e-05		GTATCAACCTG	32	2.18012e-05
TCGAACTGACC	126	0.000114436		CAACGCTAGTC	405	0.000495159		CAACCCAGAGT	34	2.77e-05		CGACATTTGAC	22	2.7e-05		GAGGTACCCCC	13	1.37e-05		TCGCCACGTGC	24	2.28e-05		CTGCGATAGCC	32	2.47e-05		CTACACAAAGC	32	2.18012e-05
ACCGCTTAACT	126	0.000114436		TTGCCATCACC	405	0.000495159		TCACGACGAGC	34	2.77e-05		TACCCAAGTGT	22	2.7e-05		ACGCCTCCTAC	13	1.37e-05		TGAGCAATCCT	24	2.28e-05		TGTCCTCGGAA	32	2.47e-05		TAAGTCACAAG	32	2.18012e-05
ATCCAGCGACA	126	0.000114436		CACCACCATGC	405	0.000495159		CAACCCAAAAC	34	2.77e-05		AATATATTATA	22	2.7e-05		CACCCTACCCC	13	1.37e-05		TCTCCAAGTTT	24	2.28e-05		ACATACTGTGC	32	2.47e-05		CGTTTGAATCC	32	2.18012e-05
TTCTGTTTCCG	126	0.000114436		GGCATCGACCT	404	0.000493936		TAACTACGTGT	34	2.77e-05		AGTATAGTGCA	22	2.7e-05		AAGGCTCTCTA	13	1.37e-05		TTACCAAGTCT	24	2.28e-05		CCACAAAGTGT	31	2.39e-05		TTTTATCGCAG	32	2.18012e-05
CACCGGAACAG	126	0.000114436		TCAATGCACCT	404	0.000493936		ACAAGCCTCTC	33	2.69e-05		TGTTCATTAAT	22	2.7e-05		CATGTTACCCC	13	1.37e-05		TTATCAAGTGT	24	2.28e-05		ACACCAACTGT	31	2.39e-05		AAACCATTGCA	32	2.18012e-05
TCGTGGTTCCC	125	0.000113528		TCTGAGCGCAT	404	0.000493936		TCCACAAGTGT	33	2.69e-05		AATATAGATCA	22	2.7e-05		TCGCCACGCCT	12	1.26e-05		GCACCAATCAA	24	2.28e-05		TTCGCTCGGAA	31	2.39e-05		CAATAACAATA	32	2.18012e-05
AGACCAACCCT	125	0.000113528		GCGCGAAATGC	404	0.000493936		ACACCAGGCGT	33	2.69e-05		CGCCAAGCCAC	22	2.7e-05		ACGGCTCACGC	12	1.26e-05		CGCCCCACACG	24	2.28e-05		CCACCCAATGC	31	2.39e-05		CTACAGTAATT	32	2.18012e-05
ACGATGCCCAC	125	0.000113528		TATTGGGCTGT	404	0.000493936		TACCCACGCGT	33	2.69e-05		TTCTTCCTGTC	21	2.58e-05		GAGGAGCACCC	12	1.26e-05		TAACCCAGTAC	23	2.18e-05		GTGCGTCGGAA	31	2.39e-05		CTAGCTCGGCC	32	2.18012e-05
TACGTTCACCA	125	0.000113528		CACCCAACGTT	404	0.000493936		CTATCAAGCAA	33	2.69e-05		GGAACATCACA	21	2.58e-05		ACGCCTCCCAA	12	1.26e-05		TCACCAGGTGG	23	2.18e-05		AACGACTGAGC	31	2.39e-05		GCCCGCTCATG	32	2.18012e-05
CGTAACATTAA	125	0.000113528		GAGTGGAGCAC	404	0.000493936		CCACGTCGAGC	33	2.69e-05		AGACGAACTAA	21	2.58e-05		CACCATCCCCC	12	1.26e-05		CCTCGAACTAC	23	2.18e-05		TCGTCACTACT	31	2.39e-05		TACCCTACCAC	32	2.18012e-05
CACCTTTCCGA	125	0.000113528		GCTACACAGCC	404	0.000493936		TCCACTTACGG	33	2.69e-05		TCACGCACCAA	21	2.58e-05		CTGATGCCACT	12	1.26e-05		TGACGCCCACG	23	2.18e-05		TTACCTCCACA	31	2.39e-05		GTCTCTTGTAA	32	2.18012e-05
TCGTCCCCTGA	125	0.000113528		CGAATAGCGTT	403	0.000492714		CCACCAGGCAT	33	2.69e-05		TATTCAGCCTC	21	2.58e-05		ATGAACGTTCC	12	1.26e-05		TCACCAACCGA	23	2.18e-05		TACCCTAGGAC	31	2.39e-05		TCTCACCCTCG	32	2.18012e-05
CCTCTATGTTC	125	0.000113528		TATCACGGGCC	403	0.000492714		TCACCAGGGGT	33	2.69e-05		CATTCAGTACT	21	2.58e-05		CAGGATTCACC	12	1.26e-05		ATCCACACTAC	23	2.18e-05		CCGGTACTGCT	30	2.31e-05		ACAGATACAAG	32	2.18012e-05
GTACCCTTAAC	125	0.000113528		CGCACCTGAGT	403	0.000492714		TCTGCACGAGT	33	2.69e-05		AATTCTCCCTC	21	2.58e-05		ACGGCTACTCA	12	1.26e-05		GCACGCACAAA	23	2.18e-05		TCAAAAAGTGT	30	2.31e-05		CAATTACAATC	32	2.18012e-05
AGCCGGGCTCC	125	0.000113528		CTAATCCCCAC	402	0.000491491		TACCCAAGCAT	33	2.69e-05		CCTATCGCGCG	21	2.58e-05		GAGTTTCTCCC	12	1.26e-05		TCCCTATCTGT	23	2.18e-05		TACCCCAGTGC	30	2.31e-05		TCTCCAAACAA	32	2.18012e-05
TAACGTAACCA	125	0.000113528		CGGTAACTGCC	402	0.000491491		TCACTTTGCGT	33	2.69e-05		ACACGTACTAT	21	2.58e-05		AACGCGTAGCC	12	1.26e-05		TCACCCATTCT	23	2.18e-05		ACACTCACTAG	30	2.31e-05		GTCGACCAGGA	31	2.11199e-05
AGCGCACTTCA	125	0.000113528		AGCGACGGTCC	402	0.000491491		ACACAAAACAC	33	2.69e-05		TGTATAGTACA	21	2.58e-05		GATCCTCCACC	12	1.26e-05		TGAAGACCGAT	23	2.18e-05		TCACCAAATGC	30	2.31e-05		AACACCTTCGT	31	2.11199e-05
GACCCGAAAAA	125	0.000113528		CTTGTCCGCGA	402	0.000491491		GACGTAGGCTT	32	2.61e-05		TCACGCACTGA	21	2.58e-05		ACGGTCTCCCC	12	1.26e-05		TGATGCCTGAT	23	2.18e-05		CAACCAAGTGT	30	2.31e-05		AACTGCTCGCT	31	2.11199e-05
GACATAGTAAC	125	0.000113528		CAATCACAGAT	402	0.000491491		TCCCACAGTGC	32	2.61e-05		CACCCATAGCC	21	2.58e-05		TATACTCTCCC	12	1.26e-05		ACACCCCCCCA	23	2.18e-05		ATGCCCGCTAA	30	2.31e-05		TTTCCTCGACC	31	2.11199e-05
AACATCCCCGG	125	0.000113528		TCTGGTTGTAC	401	0.000490269		CCATCACGTGC	32	2.61e-05		GACCACACAAC	21	2.58e-05		AAGTTTCCCCA	12	1.26e-05		GCTCGCCCTCA	23	2.18e-05		AACCACTAGCC	30	2.31e-05		CTGCCATACAA	31	2.11199e-05
AAGTTTTCAAA	125	0.000113528		GACACACAAAG	401	0.000490269		TCAGCAAGTAT	32	2.61e-05		GGATCCTCACA	21	2.58e-05		ATGGTTACCCC	12	1.26e-05		CAAGCCATCCC	23	2.18e-05		TCCCCCAGTAC	30	2.31e-05		TCAGCTCCACT	31	2.11199e-05
CCCGAGCAATT	124	0.00011262		TTCATTACCGT	401	0.000490269		CAACCAAATGC	32	2.61e-05		TCACTCAGTGT	21	2.58e-05		CCGTCTCCCCC	12	1.26e-05		TCACCAACCTT	23	2.18e-05		CCATTACCGGC	30	2.31e-05		TCCCTTACACC	31	2.11199e-05
TCATGCTTCCT	124	0.00011262		CAAACGTGTAG	400	0.000489046		TAACCCAATGC	32	2.61e-05		CGGGCAGTAAT	20	2.45e-05		TAGGCGCTCCC	12	1.26e-05		TCCCCATAGGT	23	2.18e-05		CATTACTGTGC	30	2.31e-05		ACATGCACCTG	31	2.11199e-05
CCTTTAGCCGT	124	0.00011262		CAAACGGTTTC	400	0.000489046		ACACGTACAAA	32	2.61e-05		CAGCTCCCAAT	20	2.45e-05		ACGGATCCACC	12	1.26e-05		TGACCACGAGT	23	2.18e-05		GCGTCACCACC	30	2.31e-05		TCCCTCTATTG	31	2.11199e-05
CGCAAATTGAA	124	0.00011262		TCACCCTATGC	400	0.000489046		AAACCATGTGA	32	2.61e-05		CATCCTCTCTC	20	2.45e-05		GAGCCGCACCC	12	1.26e-05		GCTCCAAGTGT	23	2.18e-05		TCACCCTCAGT	30	2.31e-05		ATCTACCGCTG	31	2.11199e-05
CCTACGTATCT	124	0.00011262		ATGGTAACACC	400	0.000489046		TGCCAGTATCC	32	2.61e-05		CGAGAAGTGAA	20	2.45e-05		TAGGCACGCGC	12	1.26e-05		ACACTCTCATA	23	2.18e-05		TCACTAACTGT	30	2.31e-05		ATTCATTGCTG	31	2.11199e-05
ATAGGCCTTCT	124	0.00011262		ATTGTACCTAC	400	0.000489046		GCACCGTAGGC	32	2.61e-05		CGACCAGCACA	20	2.45e-05		ATGGCCCTCAC	12	1.26e-05		ACACCCCCCAC	23	2.18e-05		AAACCATTTGA	30	2.31e-05		CAAACCTTCCG	31	2.11199e-05
TATACCCGCCA	124	0.00011262		CCCATAACCAC	400	0.000489046		TCCCCATCTTT	32	2.61e-05		GCCGCCATATC	20	2.45e-05		AACTCTCCACC	12	1.26e-05		CGTCGCGCTAA	22	2.09e-05		AACTACTGAGA	30	2.31e-05		TACCTCTCACG	31	2.11199e-05
CCCTTCACTAG	124	0.00011262		AGGAATACAAT	399	0.000487823		ACAATCCGGAG	32	2.61e-05		ATGTATGCCTC	20	2.45e-05		CTGGCTCTCCC	12	1.26e-05		CCCCGCCCTAC	22	2.09e-05		CTGCACAGGAC	30	2.31e-05		AACTGCACTAT	31	2.11199e-05
TCATCGCTCGC	124	0.00011262		CACGACAGTCC	399	0.000487823		TTTTCTCGCTT	32	2.61e-05		CGCCAAGCGCC	20	2.45e-05		AACGTACCCCC	12	1.26e-05		TCTCCATCCGT	22	2.09e-05		CCCTCTTACTC	30	2.31e-05		AAGACTTATTG	31	2.11199e-05
GGAATTACGCG	124	0.00011262		CCACGCCCTAA	399	0.000487823		TGACGTCGAGC	31	2.53e-05		CGAAAAGAGTA	20	2.45e-05		AAGCCCCGCAC	12	1.26e-05		TCACCATTGGT	22	2.09e-05		AGACGCCCTAC	30	2.31e-05		TCACGCGCATC	31	2.11199e-05
AGGGGCCCGAC	124	0.00011262		CTCTAGGTAAT	399	0.000487823		ACACGGTATAC	31	2.53e-05		TTCTTCTAGAC	20	2.45e-05		ACAGCTCCCAA	12	1.26e-05		GTACGCACTAA	22	2.09e-05		GCGCGACCGCC	30	2.31e-05		AACCCCTCTTG	31	2.11199e-05
ACCGGAGCAGA	123	0.000111712		GCAAGAGTATT	399	0.000487823		TACCCCAGTAT	31	2.53e-05		TCCTTCATGTC	20	2.45e-05		GATGCCCCCCC	12	1.26e-05		TCACCACTAGT	22	2.09e-05		AGACGGACTAA	30	2.31e-05		AGCGGCTATAA	31	2.11199e-05
CCTTACTCGAC	123	0.000111712		GCCTAACTGGA	399	0.000487823		TCAACACGCGT	31	2.53e-05		ATTTATGCCTT	20	2.45e-05		AATGCCCCCCT	12	1.26e-05		TCACGCACGAA	22	2.09e-05		TAGCGATATCC	29	2.24e-05		TGTTCTACTCC	31	2.11199e-05
TACGGAGCCGA	123	0.000111712		TATTACGGTTA	399	0.000487823		TCACAAATAGC	31	2.53e-05		AAACCCACTAA	20	2.45e-05		AAGCCTATCCC	12	1.26e-05		GGTGCCATCCT	22	2.09e-05		CCCTTCTGCAT	29	2.24e-05		AACCCGCCTCG	31	2.11199e-05
GCTTGTACACC	123	0.000111712		TCCCCCTTCAC	399	0.000487823		TCACTTACTAG	31	2.53e-05		TCACCAAGTCA	20	2.45e-05		GTAGCTCCACC	12	1.26e-05		TGATGCCGTAT	22	2.09e-05		CCGCACACGAC	29	2.24e-05		TATGATACAAC	31	2.11199e-05
GCCACTTGTTT	123	0.000111712		TGACCACGCTT	399	0.000487823		TCACACAATGC	31	2.53e-05		TGACCAGGTGT	20	2.45e-05		TAGCTCCCCCC	12	1.26e-05		TCACCTCCCCC	21	1.99e-05		TCAGCACTAGT	29	2.24e-05		ACCGTTACAAG	30	2.04386e-05
TAGTTCGCATC	123	0.000111712		CCGCGCCACCT	399	0.000487823		CCACCTTGCTG	31	2.53e-05		CATCTAGCCCA	20	2.45e-05		CCGCCTCCCCA	12	1.26e-05		CCACCAAGCAC	21	1.99e-05		CACCTCCACAT	29	2.24e-05		GACCGCGTATC	30	2.04386e-05
TTCCATCAGTC	123	0.000111712		GCCTAACGAAC	399	0.000487823		TCAGTTACTAA	31	2.53e-05		GATATCGTACA	20	2.45e-05		ACCCTCTCACC	12	1.26e-05		CGACAAACTAA	21	1.99e-05		TCACGAACTAA	29	2.24e-05		TTTCCCAACAA	30	2.04386e-05
CTCGCCATAGC	123	0.000111712		CTCAATCACTT	399	0.000487823		TCACGCACAAA	31	2.53e-05		CACCGATCGAA	20	2.45e-05		AACGTCCCCTC	12	1.26e-05		TCACGCCGTGT	21	1.99e-05		TCTCCTCGGCT	29	2.24e-05		TACGCATCTCC	30	2.04386e-05
TACCTTCCTTA	123	0.000111712		AGTCATAAGGA	399	0.000487823		AGACGCAGTAA	31	2.53e-05		CGCCAGTAGCA	20	2.45e-05		CAGACTCCCGC	12	1.26e-05		TCACCCTACGA	21	1.99e-05		CAATCCAACAC	29	2.24e-05		CGCCCATCTCC	30	2.04386e-05
CCGGTCTGCGA	123	0.000111712		GCTGTCAAACC	399	0.000487823		ACTGAAATTAC	31	2.53e-05		ATACGCACTCA	19	2.33e-05		AAGACCCCTAC	12	1.26e-05		TGAACCACACG	21	1.99e-05		TTAACTCGGTA	29	2.24e-05		ATCCCATCCCC	30	2.04386e-05
CCTGTCTACTC	123	0.000111712		GACCACGTTGG	399	0.000487823		TCACCGAATGT	31	2.53e-05		TGCTTAAAGTC	19	2.33e-05		AACCCTCAGCC	12	1.26e-05		TCACAAGCTGC	21	1.99e-05		ACATTCACTAA	29	2.24e-05		CCTCCCAACAA	30	2.04386e-05
CTGACGCGTAC	123	0.000111712		TCCCTGGAGAC	399	0.000487823		ACACTCTCATA	31	2.53e-05		CGCCACGACAC	19	2.33e-05		GAATCCACCCC	12	1.26e-05		TCCCTCTCTTT	21	1.99e-05		TCTCCATTACT	29	2.24e-05		GAATCACCATA	30	2.04386e-05
CTTCACTTCCT	123	0.000111712		GTTATAACCAC	398	0.000486601		TCACCTACAAG	31	2.53e-05		TTTTAAGCCTT	19	2.33e-05		TAGGCTCACAC	12	1.26e-05		TCCCCCACAGT	21	1.99e-05		TTCCCTTACTA	29	2.24e-05		TACGACTAGGA	30	2.04386e-05
CAGACAACCGA	123	0.000111712		TGGCTAGACCG	398	0.000486601		TCTTCTAGAGA	31	2.53e-05		ATGGCTCACCC	19	2.33e-05		AGGCGAGCCCC	12	1.26e-05		ACCCGCTATCC	21	1.99e-05		TCGCTATCATC	29	2.24e-05		AATGCATTAAC	30	2.04386e-05
CCAAAAATTCA	123	0.000111712		GCCCTTACTTC	398	0.000486601		ACACGCTCTCT	31	2.53e-05		GTTTGAGCCTC	19	2.33e-05		AGCCATCCCCC	12	1.26e-05		TCACCTCCTGC	21	1.99e-05		TTATCTACACG	29	2.24e-05		ATCCCTTCTCC	30	2.04386e-05
CATAAGCGCCC	122	0.000110803		ACGTTGGCTTC	398	0.000486601		TCCCCGTGTGC	31	2.53e-05		TGAACCCGGCT	19	2.33e-05		AACCATTAGCC	12	1.26e-05		ACACGGACTCG	21	1.99e-05		CACTTACGCAC	28	2.16e-05		AGTTATCGCGG	30	2.04386e-05
CCTCATCAGAA	122	0.000110803		CCGGTAAATGC	398	0.000486601		TCCCTCAGAGT	31	2.53e-05		AAGGTTTCCCC	19	2.33e-05		ATCGCTCTCAC	11	1.16e-05		TCAAAAAGTGT	21	1.99e-05		GCGTGACCGTC	28	2.16e-05		ATATCATTTGA	30	2.04386e-05
CCACAATCTGA	122	0.000110803		AGTCCTCACTG	398	0.000486601		TCATAATGTGT	31	2.53e-05		TAACCAAGTGC	19	2.33e-05		AGGCATCACCC	11	1.16e-05		TCACCACCGCA	21	1.99e-05		TCTGTACTGCT	28	2.16e-05		ACACCCACTCG	30	2.04386e-05
CCATGCCTGGC	122	0.000110803		GAAAACACTAC	398	0.000486601		CGTACAAGCAA	31	2.53e-05		GTTACCTCACC	19	2.33e-05		CAGGCCTACCC	11	1.16e-05		TCACAGTGTGT	21	1.99e-05		ATGCCTAGGAA	28	2.16e-05		TACCTCTCATC	29	1.97573e-05
GTATGACACAC	122	0.000110803		CCACTACATGG	397	0.000485378		TGTCTCTTGCA	31	2.53e-05		CGTCTAGAGCG	19	2.33e-05		CAGCCACCCCA	11	1.16e-05		CGAGTCTTCCT	21	1.99e-05		TCACCAACATT	28	2.16e-05		GCATCAACCTT	29	1.97573e-05
CTTTCAACTTC	122	0.000110803		CGATCGCCATT	397	0.000485378		TCCCTATCAGG	31	2.53e-05		CACCACCCTAG	19	2.33e-05		CAGCATCACCC	11	1.16e-05		AAACGCAATAA	21	1.99e-05		TAGCGATAGAC	28	2.16e-05		TCACTCTCATC	29	1.97573e-05
TCCATCAACTA	122	0.000110803		CATCATCCCAC	397	0.000485378		TCGCTACCTGC	31	2.53e-05		GTCTTCAAATC	19	2.33e-05		AAGGATCCACT	11	1.16e-05		CCAGCCATTCT	20	1.9e-05		CTGTTACGGTC	28	2.16e-05		GTATATCGCTG	29	1.97573e-05
GTGCCCGCTAA	122	0.000110803		GACATGCCTGA	397	0.000485378		CGACCTCGTGT	31	2.53e-05		CATCTAGCACC	19	2.33e-05		AACACTTCCCC	11	1.16e-05		TGACGCCCCAC	20	1.9e-05		GACGACAAGGA	28	2.16e-05		CACGCCAAGAA	29	1.97573e-05
GCCCATTCCTC	122	0.000110803		AATGCCCCCAC	397	0.000485378		CCACCACGTCA	31	2.53e-05		CACGCTCCCCC	19	2.33e-05		CTGGCTCCGCC	11	1.16e-05		TGACCAGCTGC	20	1.9e-05		ACCAGCACTAA	28	2.16e-05		TATGTTAAAAC	29	1.97573e-05
TGTCTCTTGCA	122	0.000110803		GAGTCACCCAG	397	0.000485378		TCTCTTAGTGA	31	2.53e-05		TTGTTTATCCT	19	2.33e-05		ACGACTCCACC	11	1.16e-05		GCGCTTATTCT	20	1.9e-05		TCAGCAAGTGA	28	2.16e-05		CAATTTCCCTA	29	1.97573e-05
TGTCCCTACTA	122	0.000110803		AGACCGTGTCG	397	0.000485378		TCACTCCGTGT	30	2.45e-05		TTATAAGCCTC	19	2.33e-05		TACCCTCCCCA	11	1.16e-05		TCCCCACGCCT	20	1.9e-05		GTACGCACTAA	28	2.16e-05		CACCCTTGTGT	29	1.97573e-05
TGCAACCATGG	122	0.000110803		CAACCCACCTT	397	0.000485378		ACCACCGAACT	30	2.45e-05		GTTTCCACATC	19	2.33e-05		AAGGCTCGCCG	11	1.16e-05		AGACGAGCTAC	20	1.9e-05		CAGTCAAATGC	28	2.16e-05		ATCTCCTTCCG	29	1.97573e-05
CAAGTAAGAAA	122	0.000110803		CATCGAAAACT	396	0.000484156		TTACCATATGT	30	2.45e-05		TGCCCCGGCAC	19	2.33e-05		AAGCCTCTCTC	11	1.16e-05		CAACGCTCTAC	20	1.9e-05		TCACGCACTGA	28	2.16e-05		TCAGATTCAAG	29	1.97573e-05
GCCGAAATAAC	122	0.000110803		CCGGGTACTGA	396	0.000484156		CCACCAATTGT	30	2.45e-05		CGATAATAGAA	19	2.33e-05		CACGCTCATCC	11	1.16e-05		ACACTTATTAT	20	1.9e-05		CACTTCAGCAC	28	2.16e-05		TCTCACTACTA	29	1.97573e-05
CGAGATACGTC	122	0.000110803		ATCCTACAGGG	396	0.000484156		TCGCCAAGTAT	30	2.45e-05		CTCCGATATCA	19	2.33e-05		GGACCGCCACT	11	1.16e-05		TCCCCATCTTT	20	1.9e-05		CAGCTCCCGAC	28	2.16e-05		GCCCATTGGAA	29	1.97573e-05
ACGGCCGTATA	122	0.000110803		CAAAAAAAGCT	396	0.000484156		CCACTAAGTGT	30	2.45e-05		TATTACGCCTC	19	2.33e-05		ATGACTGTCCC	11	1.16e-05		CGAGACATCAT	20	1.9e-05		GTGTCACCGCC	28	2.16e-05		CAAGTACTATA	29	1.97573e-05
CAGCTGCCCAA	122	0.000110803		ACCGACTATCG	395	0.000482933		TCCCCATGGGC	30	2.45e-05		AAGGAACCCCC	19	2.33e-05		TCACCACGTGC	11	1.16e-05		CCACCAAGAAT	20	1.9e-05		TACCGCTACAC	28	2.16e-05		TTCCCTCGACA	29	1.97573e-05
ATGCACATTTC	122	0.000110803		ATCCGCTACTG	395	0.000482933		ACACGTCCTAC	30	2.45e-05		ACTATAGCGCG	19	2.33e-05		GCGAAGCCACA	11	1.16e-05		AGACGCGCCAC	20	1.9e-05		ACGTGACCTAC	28	2.16e-05		CTCCTCTCATG	29	1.97573e-05
ATAACCCATGC	122	0.000110803		CATTGGAACGC	395	0.000482933		CCAGCAAGTGT	30	2.45e-05		CGACAATTAAA	19	2.33e-05		AGAGCTCCCAC	11	1.16e-05		TGTAGCCGAAT	20	1.9e-05		CATTCTAATGC	28	2.16e-05		GACTACAAGTA	29	1.97573e-05
TTTCGGTAACC	121	0.000109895		AATCCAAGACC	395	0.000482933		ACACATCGTGC	30	2.45e-05		CGTTCATTAAC	19	2.33e-05		ATCGCTGCTCC	11	1.16e-05		ATCAGCACTAC	20	1.9e-05		TCTGCACTGCC	28	2.16e-05		CACGACAAGGC	29	1.97573e-05
TTACCTCTCTA	121	0.000109895		GCTATGTAACT	395	0.000482933		AGACGCCCTAC	30	2.45e-05		CGACAACAGTA	18	2.21e-05		AAGGCTATCTC	11	1.16e-05		TTACCAGGTGC	20	1.9e-05		CGGGTACCGCA	28	2.16e-05		TCAGTCACTAG	29	1.97573e-05
TCCCCTTCGCC	121	0.000109895		CTACGTACGCG	394	0.00048171		AGGACAACTGA	30	2.45e-05		ACACGAACCAA	18	2.21e-05		TACTCCACCCC	11	1.16e-05		TCAGCATGCGT	20	1.9e-05		CACTTCCCCTT	28	2.16e-05		CAATTTACATA	29	1.97573e-05
AAATATAGGGC	121	0.000109895		TCCACACCGTT	394	0.00048171		TAACCATTTGA	30	2.45e-05		CCTATAGCACG	18	2.21e-05		AAGACTCACAC	11	1.16e-05		TAACCTTGTGT	20	1.9e-05		GCGCAATAGCC	28	2.16e-05		CAGACCTATTG	28	1.9076e-05
ACTCACCATCC	121	0.000109895		AATCACCGTCG	394	0.00048171		GCACCCAGACT	30	2.45e-05		CACCAACCTCG	18	2.21e-05		AAACCACGCCC	11	1.16e-05		TCACTCACTCA	20	1.9e-05		ACATCCACTCG	28	2.16e-05		TACACCTTCCT	28	1.9076e-05
AAACAGCGCTT	121	0.000109895		AACCGGCTTTT	394	0.00048171		GCATCAACAGT	30	2.45e-05		GCACGCCCTAA	18	2.21e-05		GAGCCGCCACC	11	1.16e-05		TCACTAAGAGC	20	1.9e-05		TTGCCCCCGAA	27	2.08e-05		GCACGAACCCG	28	1.9076e-05
GACGGTAGAAT	121	0.000109895		AATACGAGAGT	394	0.00048171		TCACCCTGTTG	30	2.45e-05		ACACGTTCTAA	18	2.21e-05		CACCGATAGCA	11	1.16e-05		TCCCAATAGCC	20	1.9e-05		TCACCCCGTAA	27	2.08e-05		TCACCCAACAA	28	1.9076e-05
TTCCCCCACCC	121	0.000109895		GGAAGCGACTA	394	0.00048171		CCACTTAGTGA	30	2.45e-05		TTCTCTAAGTC	18	2.21e-05		CAGGTGCCCCT	11	1.16e-05		GGAAGCCCGAT	20	1.9e-05		TCCCTCTGGTA	27	2.08e-05		TAACCATCTGA	28	1.9076e-05
CTTATCTGACA	121	0.000109895		ATTCTACGCCC	394	0.00048171		TCACCCTGATT	30	2.45e-05		CGACATGAGAT	18	2.21e-05		AATCCCTCCCC	11	1.16e-05		GTAAGCCGGAT	19	1.8e-05		TAGCCCCGCAC	27	2.08e-05		CTTCACAACAA	28	1.9076e-05
CTTCTGTACTT	121	0.000109895		CGCCGAACTCT	394	0.00048171		ATACCTCCTAA	30	2.45e-05		GGACAACAGAA	18	2.21e-05		AGACCTCCCCC	11	1.16e-05		TACCCCACCAA	19	1.8e-05		TCTCGATAGCT	27	2.08e-05		TCAGTAACAAT	28	1.9076e-05
CTAAGCAACGA	121	0.000109895		TTACTCAGCCC	394	0.00048171		GCACCAAGGGC	29	2.37e-05		GGCATCTCACA	18	2.21e-05		TAGTCTCCGCC	11	1.16e-05		TCCCCCTGTTT	19	1.8e-05		CAATCCCATCC	27	2.08e-05		TCCCTTTCACG	28	1.9076e-05
CTCTGGAATCA	121	0.000109895		TATTCTTGCAA	394	0.00048171		ACACCCTGTGA	29	2.37e-05		CTGCAAGAGAA	18	2.21e-05		AATACTCACCC	11	1.16e-05		ACATCCACACA	19	1.8e-05		ACACCCCCTCT	27	2.08e-05		ATAAAGCCATA	28	1.9076e-05
TGCCAGCATAC	121	0.000109895		AACCGCCAGTA	394	0.00048171		TCCCCCAACTA	29	2.37e-05		CACCAACTCAG	18	2.21e-05		TGGGCTCGCCT	11	1.16e-05		GCACCAACTCG	19	1.8e-05		GCATCCACTCA	27	2.08e-05		TACGTTACATT	28	1.9076e-05
GAAGTACCCCA	121	0.000109895		GATCATCAACT	394	0.00048171		TCACAAGACAC	29	2.37e-05		TACCCCACCCC	18	2.21e-05		TACGTTCCCTC	11	1.16e-05		GGAGCCATCCG	19	1.8e-05		TTGCATCGCAA	27	2.08e-05		ATTTATCGTTA	28	1.9076e-05
GCGCCCAGTGT	121	0.000109895		CTGCGAACATC	394	0.00048171		TCCCAATAGCT	29	2.37e-05		CATTCATTAAT	18	2.21e-05		ACGGCTCGACC	11	1.16e-05		TGCCCCCGGAC	19	1.8e-05		TTGCTTCCGTC	27	2.08e-05		TCCGATACACG	28	1.9076e-05
GAGGTGTACTT	121	0.000109895		CATCGCGTACT	394	0.00048171		ACCCCATCTCT	29	2.37e-05		GCTCGGACTAA	18	2.21e-05		AAGGTATTCCC	11	1.16e-05		TCACCACCAGG	19	1.8e-05		TCACCTTACGT	27	2.08e-05		CCTCACAACAC	28	1.9076e-05
ACTTACGATCC	121	0.000109895		TCCCCAGCATA	394	0.00048171		CCTCCCAGTGC	29	2.37e-05		AACATATTACA	18	2.21e-05		TAGGTTCTCTC	11	1.16e-05		ACACGAGCCAA	19	1.8e-05		CCACCCCCTCA	27	2.08e-05		GACTGAACCTG	28	1.9076e-05
CATTCTCTATT	121	0.000109895		ATAAGGCGTCC	393	0.000480488		TCAACACGAGA	29	2.37e-05		TACCAAAACAC	18	2.21e-05		ACGGCTCCCTG	11	1.16e-05		GCTCCGATCGA	19	1.8e-05		ACCCCCCCTCA	27	2.08e-05		GATGACAAGGC	28	1.9076e-05
CCCCCCTTAGA	120	0.000108987		CCCGGCCTTAC	393	0.000480488		GCACCCGGTGC	29	2.37e-05		TGATAAGAGAA	18	2.21e-05		AAGCCCCCTCA	11	1.16e-05		ATACACGCTAC	19	1.8e-05		TTGCCTCGGGT	27	2.08e-05		TCCCTTCCATG	28	1.9076e-05
TCGGCACGACC	120	0.000108987		GATCTGAGCAC	393	0.000480488		ACTGAAATAGC	29	2.37e-05		GATATATAACA	18	2.21e-05		AAATCCCCACG	11	1.16e-05		ACACTCCCTAC	19	1.8e-05		CAATCCCATGA	27	2.08e-05		AACTCCTTCTG	28	1.9076e-05
CGGCATAGCCT	120	0.000108987		GCCGGGTCCTG	393	0.000480488		ACCTTATTATA	29	2.37e-05		AAGGCACACCC	18	2.21e-05		AACGCTGCCAC	11	1.16e-05		TCACAATTTGT	19	1.8e-05		TCTCCAAGAGT	27	2.08e-05		ACAGTTATAAG	28	1.9076e-05
GCCCTTTAACA	120	0.000108987		CAGGCGTGATA	392	0.000479265		AGTTTGAATCA	29	2.37e-05		TACCAAAAGCC	18	2.21e-05		AAGCCACCCGC	11	1.16e-05		TGAACCACGCT	19	1.8e-05		CTGCCACACAA	27	2.08e-05		TCAGATAAAAG	28	1.9076e-05
CGAGGACTCCA	120	0.000108987		GCACCCCATTC	392	0.000479265		TCACTCAGATT	29	2.37e-05		TTCTCCCAGTC	18	2.21e-05		CTACGTACATC	11	1.16e-05		TCACAATGTGA	19	1.8e-05		TTCACTTACTG	27	2.08e-05		TATCCTCGAAC	28	1.9076e-05
CCCATGCCTCC	120	0.000108987		CAATATTAAAC	392	0.000479265		CAAACATTCAC	29	2.37e-05		AAGGCTCTCCT	18	2.21e-05		GTATCTACCCG	11	1.16e-05		CGAATCATCCT	19	1.8e-05		TTTCGTCGGAA	27	2.08e-05		GACGACATGGT	28	1.9076e-05
CTTCTGCCTTT	120	0.000108987		TGATCATTTCA	392	0.000479265		TACCCATCTGT	29	2.37e-05		CGTTCAGTATG	17	2.08e-05		ACACCTCGCCT	11	1.16e-05		TCACCCCGCTT	19	1.8e-05		TCGCCATGGCC	27	2.08e-05		TACCAGCATCG	27	1.83947e-05
TAATATTTCCC	120	0.000108987		ATTGCGCACAC	392	0.000479265		ACTGAGACCGT	29	2.37e-05		CGACAAGATAT	17	2.08e-05		ATGTATCCCTC	11	1.16e-05		TAACCATTAGT	19	1.8e-05		ACCCACACTCC	27	2.08e-05		AGATCGAATCA	27	1.83947e-05
ATTATATGACG	119	0.000108079		AACGTAACCAA	392	0.000479265		TCCCTACGTGT	29	2.37e-05		CATCAACTCTC	17	2.08e-05		CGGCGTGCCCC	11	1.16e-05		TCACCGAGCGA	19	1.8e-05		TTGTCTCAGAA	26	2e-05		TCTTATTCATG	27	1.83947e-05
ACCTACGGGTC	119	0.000108079		CGAACCATTCA	391	0.000478042		TACCCATGTCT	29	2.37e-05		CCTCTAGATCG	17	2.08e-05		ACACGTCCTCC	11	1.16e-05		ACACCCACAGA	19	1.8e-05		GACTACTATGC	26	2e-05		TGCTTCTCTCC	27	1.83947e-05
TCGATTATCTC	119	0.000108079		CAACCACTATC	391	0.000478042		TCACCCCTTAT	29	2.37e-05		TTATTCAAGTT	17	2.08e-05		ACACCCACCAA	11	1.16e-05		ACACCACGTCA	19	1.8e-05		AACTACTGATC	26	2e-05		CTACGCAGGCC	27	1.83947e-05
CCCGCCGCTTC	119	0.000108079		GTCTCCAATTC	391	0.000478042		TATCACAAAGC	28	2.28e-05		ATTGAATCCTC	17	2.08e-05		ATCTTCCCCTC	11	1.16e-05		CCACCAAATGA	19	1.8e-05		CACTCCAGTAC	26	2e-05		TTACCCTCCAT	27	1.83947e-05
AAAGCGCTGGT	119	0.000108079		CACAGGCATCC	391	0.000478042		CGACCCCGTCA	28	2.28e-05		ATCTGCGCACT	17	2.08e-05		AAGGCGCCTTC	11	1.16e-05		CGTCGAGCTGC	19	1.8e-05		AAATAATGTGC	26	2e-05		ATATATCGCGG	27	1.83947e-05
ATTTTAACTAT	119	0.000108079		TACTTGCAGAT	391	0.000478042		TCACCTAGATA	28	2.28e-05		CGACGAGATAA	17	2.08e-05		AACGATAACCC	11	1.16e-05		TGAATACGGCT	19	1.8e-05		TTGCCTCTACT	26	2e-05		AGTTTTCATCA	27	1.83947e-05
AGTCATAAGGA	119	0.000108079		TTAGTTCTGCC	391	0.000478042		TGACCACGTCA	28	2.28e-05		CTACATGAGAA	17	2.08e-05		GAGGCTCCACA	11	1.16e-05		GGAAGCCGAAT	18	1.71e-05		TCAGCAAGAGT	26	2e-05		TCACTATCATA	27	1.83947e-05
ACATTTTCTCA	119	0.000108079		GCTTTCCAAAC	390	0.00047682		TCACCCCTAGT	28	2.28e-05		TAACCATGTGT	17	2.08e-05		GATGGGCCCCC	10	1.05e-05		TCCCCACCTCT	18	1.71e-05		TCACCATAGGT	26	2e-05		GACGACCAGCA	27	1.83947e-05
AACGACGCTTA	119	0.000108079		TGGCCTAGCGA	390	0.00047682		TCACCAGATAA	28	2.28e-05		TTCTTAGAGTC	17	2.08e-05		TACGCTAGCCC	10	1.05e-05		TACCCAAGCAT	18	1.71e-05		TCCCCCAGCGC	26	2e-05		TGTTTGTATCA	27	1.83947e-05
ACAGATTACTG	119	0.000108079		GGTGTTTGCGA	390	0.00047682		TCACCAACCTG	28	2.28e-05		AAGGTTCCCCA	17	2.08e-05		CCTCCCGTGCC	10	1.05e-05		TCACCTTTAGT	18	1.71e-05		ATGCCAGACAA	26	2e-05		TATCCATTTCT	27	1.83947e-05
CAAACATTCAC	119	0.000108079		TTAGGGACTAT	390	0.00047682		CCACCAGGTGA	28	2.28e-05		CGAACCTCACA	17	2.08e-05		ATTTATCCCCC	10	1.05e-05		GCACCAAGACG	18	1.71e-05		GTGTCTCGGCA	26	2e-05		TGAGTTCGAAG	27	1.83947e-05
ACCGGGAAGTG	119	0.000108079		CTGTCTCATTA	390	0.00047682		AAACCATGTCC	28	2.28e-05		TAACAAACGCC	17	2.08e-05		ACGGTCTCATC	10	1.05e-05		TAGCCACGCGT	18	1.71e-05		TCGTCATAGCC	26	2e-05		TCAGTTAGTAG	27	1.83947e-05
AACGCCAGTAC	119	0.000108079		TTCTAACCGTC	390	0.00047682		CCACCAACAGT	28	2.28e-05		CATCTAGTCAC	17	2.08e-05		GAGGCTACACG	10	1.05e-05		TGAAGTAGGAT	18	1.71e-05		TCGCAATAGAC	26	2e-05		GACCCGTCTCC	27	1.83947e-05
CCGAGGCAAAT	119	0.000108079		ACGAGACACGA	390	0.00047682		TCACCCCGTGG	28	2.28e-05		TCACCAGTAGT	17	2.08e-05		AACTCACCCCC	10	1.05e-05		CGACCAGGCGT	18	1.71e-05		CCGCGCTAGCC	26	2e-05		TACTGCTCGTT	27	1.83947e-05
ATTAGCTGAAT	119	0.000108079		CGAGTTTAACA	390	0.00047682		GCACGGCCACG	28	2.28e-05		TAACAACCGAC	17	2.08e-05		AATCCTGCCAC	10	1.05e-05		TCACTAATCCT	18	1.71e-05		TACCTCTCCTT	26	2e-05		CTACAGGCAGA	27	1.83947e-05
TAATCGCGTCC	119	0.000108079		TTATCACTCTA	390	0.00047682		GTATCAACTCT	28	2.28e-05		TCCCCATAGCA	17	2.08e-05		ATGACTGCTCC	10	1.05e-05		AGAGCCATTCT	18	1.71e-05		CTGTTAGCGTC	26	2e-05		GACCACTAGCC	27	1.83947e-05
GTCTAATTGAT	119	0.000108079		CAACCCCGCTC	390	0.00047682		GCACGACGTGT	28	2.28e-05		GGTCGAGCACA	17	2.08e-05		ACGCTTCCCCG	10	1.05e-05		TCACGAAGTAT	18	1.71e-05		TATTCACTACT	26	2e-05		GAAGCCACGCA	27	1.83947e-05
AGTATAACCCA	119	0.000108079		GGGCTAATGGA	389	0.000475597		TCACCAACAAA	28	2.28e-05		TCCCCAACTGT	17	2.08e-05		CAGTCTTCACC	10	1.05e-05		TGTCCAAGCGT	18	1.71e-05		CCACGCCGTAC	26	2e-05		GACGACAATGC	27	1.83947e-05
TGAACATCGAC	118	0.00010717		TCATCGCTCGC	389	0.000475597		ACCCACACTCC	28	2.28e-05		TTCTTCAACTT	17	2.08e-05		ATTGTACCCCC	10	1.05e-05		ACAAACACTAA	18	1.71e-05		TTACCCACACG	26	2e-05		TACCCATCTTC	27	1.83947e-05
AAGATAAACCT	118	0.00010717		GATGTTAGCCG	389	0.000475597		TCGCCCACTGA	28	2.28e-05		AACTAAGCCTC	17	2.08e-05		ACTGCTCCCCG	10	1.05e-05		TGAAGGCGGAG	18	1.71e-05		GCCCAGTATCC	26	2e-05		GCTTGAACCTC	26	1.77135e-05
CGACAACTTGC	118	0.00010717		AAATCTCCCCA	389	0.000475597		ACCCCCAGCAC	28	2.28e-05		AATATCGTTCA	17	2.08e-05		ACGGCTCCCGT	10	1.05e-05		TATCCATGTGT	18	1.71e-05		ACGCAAGCTAC	26	2e-05		TCCCCCTCCTG	26	1.77135e-05
GACTTCTATGC	118	0.00010717		ATGTTCATCAA	389	0.000475597		CTATCAGACAT	28	2.28e-05		ACTACAGTACA	17	2.08e-05		AATTCACTCCC	10	1.05e-05		CGTCCAATCAC	18	1.71e-05		TCCCCTTGGTA	26	2e-05		ATGCCATTTGA	26	1.77135e-05
TCAGTGTGATC	118	0.00010717		ACGTCCCCCAG	389	0.000475597		TCTGCACGTCT	28	2.28e-05		TAACAAACAAC	17	2.08e-05		TCAGCTCCCGC	10	1.05e-05		CGAGCCAGCGT	18	1.71e-05		CCTTTACCGTA	26	2e-05		GTCGACAAGAA	26	1.77135e-05
CTACGACCAAA	118	0.00010717		ACTCGACCAGG	389	0.000475597		CCACCATGAGT	28	2.28e-05		TCATCAAGTGC	17	2.08e-05		GTGCCGCTCAC	10	1.05e-05		AGAAGCACTAA	18	1.71e-05		ACACGAACTGA	26	2e-05		AACACATTCCT	26	1.77135e-05
AACACCGTTCG	118	0.00010717		CTTCCGACGGA	389	0.000475597		TCAGCTACAAT	28	2.28e-05		TGTTTAGTAAT	17	2.08e-05		GAGGCCTCCCA	10	1.05e-05		TCACAAGGCGT	18	1.71e-05		CATCGCACTAC	25	1.93e-05		ACAATCTATTG	26	1.77135e-05
CCGGAAAGATC	118	0.00010717		CACGCAACCGC	389	0.000475597		ACACCACGAGA	28	2.28e-05		ACACTCACTAT	17	2.08e-05		CTCGCCCCCCC	10	1.05e-05		TCCCTATGAGT	18	1.71e-05		TAGCATCGGAA	25	1.93e-05		GCACCCGCATC	26	1.77135e-05
CTGAAAACACA	118	0.00010717		CATAAGAATCA	388	0.000474375		CCCCCATGCGT	28	2.28e-05		GGAACCTTACA	17	2.08e-05		ACGGTCCCCTC	10	1.05e-05		TAACTATGTGC	18	1.71e-05		ATGGCTCGGAA	25	1.93e-05		GACGAGAAGCA	26	1.77135e-05
ACTTAATAAGG	118	0.00010717		ACCGACGGACA	388	0.000474375		TCCCCGAGTCT	28	2.28e-05		CCTCCAGTAAT	17	2.08e-05		GACCCGTAGCC	10	1.05e-05		CGACGCATCCT	18	1.71e-05		ACGCAACCGAC	25	1.93e-05		AGACCATTTCA	26	1.77135e-05
CATCCCCGACC	118	0.00010717		AACTCTCCGTG	388	0.000474375		CCACCACGGTC	28	2.28e-05		TTCCTCAAGTA	17	2.08e-05		ATGGCTCATCA	10	1.05e-05		ACTCGATCTAC	18	1.71e-05		TCGCTTTAGCC	25	1.93e-05		TCAGGTACAAA	26	1.77135e-05
TAAGTCAGATT	118	0.00010717		ACCAATATTAA	388	0.000474375		GCATCAACACG	28	2.28e-05		CATCGATCGCA	17	2.08e-05		AACAACCCCCC	10	1.05e-05		CGAGCTTTCCT	18	1.71e-05		CGACCCCGTCA	25	1.93e-05		ATTTTTCGCTA	26	1.77135e-05
ACATCTTTGCG	118	0.00010717		GTACGATCCGG	388	0.000474375		CAATCACGTGA	27	2.2e-05		AACCAACATAC	17	2.08e-05		AAAGCTTCCAC	10	1.05e-05		CGAGCAATCAT	18	1.71e-05		TCATCAAGCGT	25	1.93e-05		ACGATATATTG	26	1.77135e-05
GTTGATCGTGC	118	0.00010717		ATACAACATCC	388	0.000474375		TCACAATCCGT	27	2.2e-05		CGACAAGTAAC	17	2.08e-05		CGGCGACCCAC	10	1.05e-05		GGAAGCGGGAT	18	1.71e-05		TTGCCTCGTAT	25	1.93e-05		ACGATCTATTA	26	1.77135e-05
AAAGTCCAAAC	118	0.00010717		CCACTCTTACG	388	0.000474375		AGTTAACGGAG	27	2.2e-05		CCTCTAGAGCA	16	1.96e-05		CACGCCACCCC	10	1.05e-05		TGCGTCTTCTT	17	1.61e-05		CAGGGACCGTC	25	1.93e-05		CTAATAGTCAA	26	1.77135e-05
TTACTGGGTTG	118	0.00010717		TTAGATTGATA	388	0.000474375		TCCCCAAAGGT	27	2.2e-05		TCCCAAAGTGT	16	1.96e-05		ATCACCCTTAC	10	1.05e-05		CGCGCAATCCT	17	1.61e-05		TCCCCAAGTCT	25	1.93e-05		AAACTATCTCC	26	1.77135e-05
CGTCACTGACT	118	0.00010717		ACACTAACCAA	388	0.000474375		GCGCCACGTGT	27	2.2e-05		CTTTATGCTTC	16	1.96e-05		CAGGCTCCTTC	10	1.05e-05		CGACCAACCAT	17	1.61e-05		TACCGATAGCC	25	1.93e-05		TCAGTACAAGA	26	1.77135e-05
TTCCCTCACAC	117	0.000106262		GACCCGAGGCC	387	0.000473152		ACACGTACTTA	27	2.2e-05		ACATGTACTAA	16	1.96e-05		ATCAACGCCAC	10	1.05e-05		ACACGGTCTCA	17	1.61e-05		CCGTGACTGTC	25	1.93e-05		AAGCCATATGA	26	1.77135e-05
CTAACCGCTCG	117	0.000106262		ACTGCCTTCAG	387	0.000473152		ACGCGAACTAA	27	2.2e-05		CACCGTTTGCA	16	1.96e-05		AAGGCGTCGCC	10	1.05e-05		TCTCCAATCAT	17	1.61e-05		TTGCGGCGGAA	25	1.93e-05		ATTCATCGTTG	26	1.77135e-05
ACACTGGTAAA	117	0.000106262		CGGGCCCTCCA	386	0.000471929		ATACCAACATA	27	2.2e-05		CACCAATATAC	16	1.96e-05		AATGCTGCCTC	10	1.05e-05		CCAGCAAGTGT	17	1.61e-05		TCTGCCCTTCT	25	1.93e-05		ATCTATCGCCG	26	1.77135e-05
TAAGCCCCTCT	117	0.000106262		GGTCAGGACTA	386	0.000471929		ACAAGATACTA	27	2.2e-05		GACCAATATCC	16	1.96e-05		TAGGCCCCCCG	10	1.05e-05		GTATCCACTCT	17	1.61e-05		TCACCCTCTTG	25	1.93e-05		ATATATCGCTT	26	1.77135e-05
ACCGCCTTACA	117	0.000106262		CGACAGTCTGA	386	0.000471929		TCACCAAGCTA	27	2.2e-05		CGTTGAGTCAT	16	1.96e-05		CGTCCACCCAC	10	1.05e-05		TCACCAAGCTA	17	1.61e-05		CACTAATGTGC	25	1.93e-05		TTGGTTACAAG	26	1.77135e-05
CAGCTCACATA	117	0.000106262		GATATAAACCA	386	0.000471929		ATACGCTCTAT	27	2.2e-05		GACGCCACACC	16	1.96e-05		AAGCCTCCTGC	10	1.05e-05		TCACCAGGAGA	17	1.61e-05		TCACCCACAGG	25	1.93e-05		AACGCTTCTCC	26	1.77135e-05
AAGACAAACGA	117	0.000106262		TGGGCGCCCCC	386	0.000471929		ACCCTCTCTAG	27	2.2e-05		CGTCAAGCGAG	16	1.96e-05		ATATCCACACC	10	1.05e-05		GCACCGATCAT	17	1.61e-05		TTGCCTTGCTG	25	1.93e-05		ACACCCAGACG	26	1.77135e-05
GGCTAATATCA	117	0.000106262		TTGACGTGAAG	386	0.000471929		ACCCGGTCTCA	27	2.2e-05		CATCGATACCA	16	1.96e-05		GAGGCGCTCAC	10	1.05e-05		TCACCCACCGC	17	1.61e-05		TACTTTCGCAT	24	1.85e-05		GCCGACTAGGA	26	1.77135e-05
CAGTCAGCCCA	117	0.000106262		AACGTCAATTT	385	0.000470707		CCACCATGCGC	27	2.2e-05		CCTATATTGCG	16	1.96e-05		GAGCCTCCCCT	10	1.05e-05		CGTCCAGGCAC	17	1.61e-05		ACACGCAGTGA	24	1.85e-05		ATCCAATCTCC	26	1.77135e-05
GTACCCAAATT	117	0.000106262		GCCAACAAACC	385	0.000470707		TCATCAACCTT	27	2.2e-05		CCACCAGAGAA	16	1.96e-05		AAACTTCCACC	10	1.05e-05		TCATCCACTCT	17	1.61e-05		TCATCCAATGC	24	1.85e-05		GCATCTACACG	26	1.77135e-05
CTTTATCGTAA	117	0.000106262		GACTTTCGCCG	385	0.000470707		AGCGGCTCTAA	27	2.2e-05		TCACCCACACT	16	1.96e-05		GATGCGCCCAC	10	1.05e-05		CCACTCTCTAC	17	1.61e-05		CCACTACCGAC	24	1.85e-05		TCATTTACCAG	25	1.70322e-05
AGCAACGGCGA	117	0.000106262		TGTCTCTAACC	385	0.000470707		TCATCCACTCT	27	2.2e-05		ACACAAGAGAA	16	1.96e-05		ACGCCACCCCT	10	1.05e-05		CCACCAACTAC	17	1.61e-05		TTACCTAGTGT	24	1.85e-05		ATTTAGCGCCG	25	1.70322e-05
GCAACACATTA	117	0.000106262		CTAGCCCGTGG	385	0.000470707		TAAGGAGATAA	27	2.2e-05		TCACCCAGTCT	16	1.96e-05		ATGGATGCCAC	10	1.05e-05		TGACGAGGCAT	17	1.61e-05		TCACCAATTCT	24	1.85e-05		AACCTGTCTAG	25	1.70322e-05
CCCGCCCCCCT	117	0.000106262		GAAACATACAA	385	0.000470707		GCATCAACTGG	26	2.12e-05		TTCTTAAAGAC	16	1.96e-05		AACGTTTCCTC	10	1.05e-05		CCTCCAAGCGC	17	1.61e-05		CACACTTACTC	24	1.85e-05		AAATTACCTTA	25	1.70322e-05
TGAATGGTCGC	117	0.000106262		GCCTGCGAAAC	385	0.000470707		ACACACGCTAA	26	2.12e-05		GTCTCCAAGTC	16	1.96e-05		GAGCCGCCCCA	10	1.05e-05		TCACCATTCTT	17	1.61e-05		TCACCAAGGCC	24	1.85e-05		TACCTCTCAGA	25	1.70322e-05
CGAGTACCTAC	117	0.000106262		TGAACATTTTA	384	0.000469484		ACACTCCCTAC	26	2.12e-05		CGACAAGCAAG	16	1.96e-05		GATCCTCTCCC	10	1.05e-05		TCCCTCACTGT	17	1.61e-05		CACTTATGCAT	24	1.85e-05		CCATTACCATC	25	1.70322e-05
CCATGTGTGGC	117	0.000106262		AACAAACCCGT	384	0.000469484		CCGCTACGTGC	26	2.12e-05		GGACAAGAGAG	16	1.96e-05		ACGGCTTACCA	10	1.05e-05		TCGCGCACTAA	17	1.61e-05		CGGTTACGGGC	24	1.85e-05		ATTTATCACAG	25	1.70322e-05
ACTAACATCCT	117	0.000106262		AACCACTCACA	384	0.000469484		CCACCAAGTTA	26	2.12e-05		ATTATACTACA	16	1.96e-05		TACCTCCCCTC	10	1.05e-05		TCACTAGGAGT	17	1.61e-05		CCGGTAACGTC	24	1.85e-05		TCTCTCACCAG	25	1.70322e-05
CACTCCCACAT	117	0.000106262		AATTAGCTCCC	384	0.000469484		ACTTACGACCC	26	2.12e-05		GTCTTCATGTC	16	1.96e-05		AAGGCTGCTTC	10	1.05e-05		TGACCACGTGC	17	1.61e-05		TTGCCACGGAT	24	1.85e-05		ACATGCACGTT	25	1.70322e-05
GCCACCCACCA	117	0.000106262		TCCGCTCACCA	384	0.000469484		TTACCAAGATA	26	2.12e-05		CGTTAAGTATT	16	1.96e-05		AGGCGGCCACG	10	1.05e-05		TGCCGCTGGCT	17	1.61e-05		ACCGGGTTGTC	24	1.85e-05		CGGTTGAATCA	25	1.70322e-05
GAGACCACCGC	117	0.000106262		TTTATGCGCAA	384	0.000469484		CCACCCTCTAA	26	2.12e-05		AACATCGTACA	16	1.96e-05		ACGTCACCCCC	10	1.05e-05		ACACCTACTCC	17	1.61e-05		TGACCGCGGCA	24	1.85e-05		AGTTTGCTTCA	25	1.70322e-05
ACCGAATGTAT	116	0.000105354		GCCAGCTTTGT	384	0.000469484		TCCCCATACGT	26	2.12e-05		GTCTCCACGCC	16	1.96e-05		CAGTATAACCA	10	1.05e-05		GTACCCACACA	17	1.61e-05		CTATTACCGTC	24	1.85e-05		CAATTCCCTTA	25	1.70322e-05
CTAAATAAACT	116	0.000105354		CAAGTGCCATC	383	0.000468262		CCTCCAAGAGC	26	2.12e-05		AGGCAAGAGAA	16	1.96e-05		AAGGGGCCACG	10	1.05e-05		TAAAGCCGCAT	16	1.52e-05		TTTTTTCGGTA	24	1.85e-05		ACCTGCTCGTT	25	1.70322e-05
CTGCGCGTTTC	116	0.000105354		TTCTGAAACAT	383	0.000468262		TCACCGTGTCT	26	2.12e-05		GATTCCTCACA	16	1.96e-05		AATTCTTCTCC	10	1.05e-05		TCACCAAATGG	16	1.52e-05		ACACGCCCAAA	24	1.85e-05		CACCCATACCA	25	1.70322e-05
TCCTGTCCAAC	116	0.000105354		AAGGCTTCCTC	383	0.000468262		CTAGCCTCCAT	26	2.12e-05		AATATAGCCTC	16	1.96e-05		AGGGCCATCCC	10	1.05e-05		TACCCAAGTAC	16	1.52e-05		TCGTGCTAGCC	24	1.85e-05		CCATGAACCTC	25	1.70322e-05
CGTTTTCCACA	116	0.000105354		AAGACATCGAG	383	0.000468262		TCACAAAGGCC	26	2.12e-05		GGTATTTCACA	16	1.96e-05		ATCTATACTCA	10	1.05e-05		ACACGCACCTA	16	1.52e-05		CTGCCTCGAGC	24	1.85e-05		AATCCATCACC	25	1.70322e-05
TTTCCAACGAC	116	0.000105354		TCGAATACATT	383	0.000468262		TCCCCCAGATT	26	2.12e-05		CGCCCAGACAC	16	1.96e-05		AACGACCCCAC	10	1.05e-05		CAACCATGTGC	16	1.52e-05		TTGCGTTAGCC	24	1.85e-05		CACACATTCCG	25	1.70322e-05
CGATAATTCGC	116	0.000105354		AAACATCGACG	383	0.000468262		GCACCAACAGG	26	2.12e-05		ATCATCTCGCG	15	1.84e-05		CCGGCACCCCC	10	1.05e-05		CAACGAACTAA	16	1.52e-05		TTGCCTGGCAA	24	1.85e-05		AACCCCTGCAC	25	1.70322e-05
TCGAACCTAAC	116	0.000105354		GCTATCCCCCC	383	0.000468262		TCAGTTACTGG	26	2.12e-05		GACCAACTCCC	15	1.84e-05		AAGGTTCTCTT	10	1.05e-05		ACGCTTACTCA	16	1.52e-05		AGACGCACTGA	24	1.85e-05		TGTTCCCCTCC	25	1.70322e-05
TCCCCCCACCA	116	0.000105354		AATCTCGACTA	383	0.000468262		CCATAATGCGT	25	2.04e-05		CGACAACAGCG	15	1.84e-05		GACGATCACCC	9	9.46e-06		TCAGCAGCTGT	16	1.52e-05		AACTACTCTTC	24	1.85e-05		CAATTACAAGA	25	1.70322e-05
ACAAACTACAC	116	0.000105354		TGATCCATACT	383	0.000468262		CTGCCAGATAA	25	2.04e-05		CGTAAAGAGAA	15	1.84e-05		GAGGGGCCCCG	9	9.46e-06		GCACACACTAA	16	1.52e-05		ACACGTACCAA	24	1.85e-05		TCATCCACACG	25	1.70322e-05
ACGAGTCTAAC	116	0.000105354		GACAAAACTAA	383	0.000468262		ACCCACTCTAC	25	2.04e-05		AAGGCACCCCA	15	1.84e-05		ACGCCTACCAC	9	9.46e-06		TCACAAAGTAA	16	1.52e-05		CCGCTCCCTAC	24	1.85e-05		AAACCCTTAGA	25	1.70322e-05
TAGATATATCA	116	0.000105354		AACAGTTAGCC	383	0.000468262		TCCCAGAGGGC	25	2.04e-05		GATTAAGCCTC	15	1.84e-05		GAACTAGTACC	9	9.46e-06		TTCCCAGGTGT	16	1.52e-05		TCACTAAGTGA	24	1.85e-05		GTCTATTGGCC	25	1.70322e-05
AAACAAAGAGG	116	0.000105354		CGTGAATCGCT	383	0.000468262		TTATCTCGTGT	25	2.04e-05		CGTCTAGCAAA	15	1.84e-05		AAGTCATCCCC	9	9.46e-06		CGACGCGCCAA	16	1.52e-05		CAGCCTCGTGC	24	1.85e-05		CATCACACACC	25	1.70322e-05
TTTAATATGAA	116	0.000105354		CACTAGCCGCG	382	0.000467039		TCGCCTCGGGT	25	2.04e-05		TCTCCATGTGT	15	1.84e-05		AATGATCCCTC	9	9.46e-06		TAACCAAGAGA	16	1.52e-05		ACTCGCACTAT	24	1.85e-05		CTACCGGAAGA	25	1.70322e-05
TAACTTATTCC	116	0.000105354		GAGCCCATTTG	382	0.000467039		GCATCCAGAGT	25	2.04e-05		AAGGCTTTCCC	15	1.84e-05		GATGCTCTCCA	9	9.46e-06		TCAAGCAGGAT	16	1.52e-05		AATTACTGCGC	24	1.85e-05		GACTCCTTCCG	25	1.70322e-05
GCCTTGCCATC	116	0.000105354		ACCTCCGTGTT	382	0.000467039		GACGCCAACTA	25	2.04e-05		CGTCCAGTAAC	15	1.84e-05		ATGGACGCCCC	9	9.46e-06		CCACCAGCTGC	16	1.52e-05		AAACACACTAA	24	1.85e-05		TGCCCCAGTCC	25	1.70322e-05
TCCCCCCCCTC	116	0.000105354		ATCGTACAAAG	382	0.000467039		TCCCCATCATG	25	2.04e-05		TCACCATATGT	15	1.84e-05		TACCCTTCCCC	9	9.46e-06		CCACCAAGTTT	16	1.52e-05		TCGCCCACAAA	24	1.85e-05		AAATCATTTCA	25	1.70322e-05
CCACTCGTTCA	116	0.000105354		TCCTACACTTT	382	0.000467039		CCACCATGCTT	25	2.04e-05		CGTTAAGCGTA	15	1.84e-05		GAGGCTATCCT	9	9.46e-06		CTAGCCATCAT	16	1.52e-05		TCACCACGGAT	24	1.85e-05		ATACCTTTTGA	25	1.70322e-05
CCTGACCCCCT	116	0.000105354		GACTCACAAGC	382	0.000467039		TCACCACCTTT	25	2.04e-05		CACCGATTCCA	15	1.84e-05		ACGTCTATCCC	9	9.46e-06		TCACCACGCAA	16	1.52e-05		TTCCTTTCGTG	24	1.85e-05		TCTCCGCCTCG	25	1.70322e-05
CAGGAAGCGCA	116	0.000105354		CCCACTTACTG	382	0.000467039		TCACCCCCTCT	25	2.04e-05		CATCGATAGCC	15	1.84e-05		AAGGCCTACCT	9	9.46e-06		TCTCCCACTGC	16	1.52e-05		TCCCGCTCTTA	24	1.85e-05		AACTCATATCC	25	1.70322e-05
AATCCATTCTG	116	0.000105354		ACAAACGAGCT	382	0.000467039		TCGCTACCGTC	25	2.04e-05		CCTGTTACCCC	15	1.84e-05		AGCCCTCCGCC	9	9.46e-06		ACACCATCTGT	16	1.52e-05		TTACCTCGGCG	24	1.85e-05		TCCGTCTCGTA	25	1.70322e-05
AAGTCTTCTTC	116	0.000105354		CATACCGTTAA	382	0.000467039		TCACCAGGCAC	25	2.04e-05		CGACCCACACG	15	1.84e-05		TCGGATTGCCA	9	9.46e-06		ACACGCCCAAG	16	1.52e-05		ACACCATGTGT	23	1.77e-05		ACAGTTTCAAG	24	1.63509e-05
AGGCAAGGCAA	116	0.000105354		TAAGTACAAAC	381	0.000465816		TCTTAATGCTG	25	2.04e-05		CGACAAGAGTT	15	1.84e-05		AGCGTTCCCCC	9	9.46e-06		CTAGCCATCCG	16	1.52e-05		TCCCTCCCGTC	23	1.77e-05		TCAGTTTAAAG	24	1.63509e-05
TCGCCCGCACT	115	0.000104446		CTGAAGATGTT	381	0.000465816		ACAGTTACTAG	25	2.04e-05		TCACTAATTGT	15	1.84e-05		AAGGCCTCGCA	9	9.46e-06		CACCAACATAG	16	1.52e-05		CGCACGTACTT	23	1.77e-05		TCGCCACGACA	24	1.63509e-05
CAGGCTGTATC	115	0.000104446		TCTCCTCTCAC	381	0.000465816		ACACAAGACGC	25	2.04e-05		GGTCCGTCACA	15	1.84e-05		TCGGCCTCCCC	9	9.46e-06		TCCCGACGTGT	16	1.52e-05		CAAGCCAATGA	23	1.77e-05		TCATGACCCTG	24	1.63509e-05
ATGACGTGCTC	115	0.000104446		GTCGTCAGAGA	381	0.000465816		TCACCATGAAT	25	2.04e-05		ACACACACGAA	15	1.84e-05		TGAGCTCCCCC	9	9.46e-06		GCACGGCCTCA	16	1.52e-05		ACTGCACTTCT	23	1.77e-05		AAAACCTTTCG	24	1.63509e-05
CCTACCCAGAA	115	0.000104446		ATAACTACGAC	381	0.000465816		ACAGGCACGAA	25	2.04e-05		ATTATAGTAAA	15	1.84e-05		AACCTCTCCTC	9	9.46e-06		ACACTAACTCA	16	1.52e-05		CCGTCAGCGAC	23	1.77e-05		GCTTGACCCTG	24	1.63509e-05
CTCCCCCTCCG	115	0.000104446		CAGCAAGCTAT	380	0.000464594		GCACCCACTGG	24	1.96e-05		TCCTTCAAGTT	15	1.84e-05		ATGCCACCCCA	9	9.46e-06		CCAGCTCGAAT	16	1.52e-05		TTACCACGGAA	23	1.77e-05		TTTCATCGCAA	24	1.63509e-05
ATACGCCCGCT	115	0.000104446		CGGTTCGCCCA	380	0.000464594		ACACCCACAAG	24	1.96e-05		GTTTTTGTCTC	15	1.84e-05		TAGCCCCCACC	9	9.46e-06		ACTCACACTAC	16	1.52e-05		ACACCCCTTAT	23	1.77e-05		CTTTCTTACTG	24	1.63509e-05
TCGCATGCCTC	115	0.000104446		CGCGGATAACA	380	0.000464594		TCACATCGCGT	24	1.96e-05		ATTCTACTCCA	15	1.84e-05		AACGCCCTTCC	9	9.46e-06		ATTCGCACTAA	16	1.52e-05		GAATCCACACC	23	1.77e-05		TCAGGTACATG	24	1.63509e-05
CACTGCGTGCT	115	0.000104446		GCCAAGCGCTC	380	0.000464594		ACACCCTTTAA	24	1.96e-05		ACCCGCAATAA	15	1.84e-05		AGGGCTGCCCA	9	9.46e-06		ACACGAACAAA	16	1.52e-05		TCCCTATCGTC	23	1.77e-05		TTTTCTCGACA	24	1.63509e-05
CGGCCCAAGTA	115	0.000104446		GTACAACTTTA	380	0.000464594		GCACCAAGACG	24	1.96e-05		GGTCCCTCAAA	15	1.84e-05		GGTGCGCCCCC	9	9.46e-06		TCACTAACTTG	16	1.52e-05		GTGTCCACGCC	23	1.77e-05		TACCTTACAAC	24	1.63509e-05
GTGTAATCCCA	115	0.000104446		CGCTTACGAGA	380	0.000464594		TGGCGTCGTGC	24	1.96e-05		AATCCAGTACA	15	1.84e-05		AAGCATACCCC	9	9.46e-06		TCTCTATCAGA	15	1.42e-05		TTGCATCAGCC	23	1.77e-05		ATATATAGCTG	24	1.63509e-05
CTGTGATCCCC	115	0.000104446		CCTCACCATCA	380	0.000464594		TCCCCCTCTTG	24	1.96e-05		TCACCAAGGTT	15	1.84e-05		TCGCTTCCCCC	9	9.46e-06		CCACATTTAAC	15	1.42e-05		CCGATTTCGTC	23	1.77e-05		AACACCTTACT	24	1.63509e-05
TATTACGGTTA	115	0.000104446		AAGTTTTCACC	379	0.000463371		ACCCCATGTGC	24	1.96e-05		CACCCACATAC	15	1.84e-05		ACAGCCCCTCC	9	9.46e-06		TGTCCAACTGC	15	1.42e-05		TCACCATGCTG	23	1.77e-05		AGTCTGTATCA	24	1.63509e-05
CCCCGCACCCA	115	0.000104446		ATCCCACCCAC	379	0.000463371		CGACCCACTAA	24	1.96e-05		GAAATAGTACA	15	1.84e-05		CGGGAACCCCC	9	9.46e-06		AGAGCCATCCC	15	1.42e-05		GTGCCTCAGCA	23	1.77e-05		AAGCTTTATTG	24	1.63509e-05
ACTGCAAACCT	115	0.000104446		TAATGCTTACG	379	0.000463371		GCACCATGGGT	24	1.96e-05		TTCTTCCAGTT	15	1.84e-05		CCGCTTCTCCC	9	9.46e-06		TCACCGAGGGT	15	1.42e-05		TACCTCTCAGC	23	1.77e-05		AACTCCTTCCA	24	1.63509e-05
AGCTAGTTGCG	115	0.000104446		TCGCCGCCAAT	379	0.000463371		ATACCAGCCAA	24	1.96e-05		CGCCACTCGAA	15	1.84e-05		AGGGCTCTCTT	9	9.46e-06		TCACCGGGTGT	15	1.42e-05		TTATCTAGGCA	23	1.77e-05		GCATGCAACTG	24	1.63509e-05
AATTGTAATGT	115	0.000104446		GGCCTCAGGAC	379	0.000463371		TCAGCGCAGTT	24	1.96e-05		ACACCGCTCAA	15	1.84e-05		ACGGCCACCAC	9	9.46e-06		ACAGCCACTCT	15	1.42e-05		TTTCCTCTGCT	23	1.77e-05		CTACCCGAAGT	24	1.63509e-05
CACCTAACCGG	115	0.000104446		AGTTACACCGT	379	0.000463371		CCACTACCATA	24	1.96e-05		AGAAAAGAGAA	15	1.84e-05		AACGTTCCCAC	9	9.46e-06		TCACCAAGATC	15	1.42e-05		TCCCGATACCC	23	1.77e-05		AAGCCATTTAA	24	1.63509e-05
TCCCGAAACAC	115	0.000104446		CGACAATAGAA	379	0.000463371		ACCAGCACTAA	24	1.96e-05		CGATCAGCGCA	14	1.72e-05		AATCCTCCCCG	9	9.46e-06		TCACGACCTCT	15	1.42e-05		TCGCCACTACA	23	1.77e-05		CATTTACCACA	24	1.63509e-05
TTTAGCTCCAA	115	0.000104446		CCAAAAAAACC	379	0.000463371		TCAGCTACAGG	24	1.96e-05		CGATCAGTGAT	14	1.72e-05		TACCTCTCCCG	9	9.46e-06		TACCCCATCAT	15	1.42e-05		TCCCGCTCTAG	23	1.77e-05		CAGATCTATTC	24	1.63509e-05
CAAACGAAGAA	115	0.000104446		GACTCGTCTAA	379	0.000463371		TCACCTAGGAA	24	1.96e-05		TACCCCGTCAC	14	1.72e-05		AAGCCAACCCC	9	9.46e-06		GCACGCGCTAA	15	1.42e-05		ACCCGCTATCA	23	1.77e-05		GCATCACCCTG	24	1.63509e-05
GAAGATCTTAC	115	0.000104446		ATGACCGAACA	379	0.000463371		TCCCCATGTTG	24	1.96e-05		AATATTCCCCC	14	1.72e-05		AAGGATACACC	9	9.46e-06		TCACACGGTGC	15	1.42e-05		CCGCGATCGCC	23	1.77e-05		ACTTAACGCTG	24	1.63509e-05
CATCCACCATA	115	0.000104446		TCCGGATTTCT	379	0.000463371		TCATCACGTTA	24	1.96e-05		TATTAAGGCTC	14	1.72e-05		AAAGGCCCCCC	9	9.46e-06		TGCATCCCGAT	15	1.42e-05		CAGTTACCGTT	23	1.77e-05		AACCCATCCCT	24	1.63509e-05
TACCGCCTTGA	115	0.000104446		AGGTCCCCACT	379	0.000463371		ACATTCACTAA	24	1.96e-05		TCATCCAGTGT	14	1.72e-05		CCGGATCCCCC	9	9.46e-06		CACCCCATCCC	15	1.42e-05		CCCCTCTCGTC	23	1.77e-05		AAACCATGTCG	23	1.56696e-05
CTGTCAGGCCA	115	0.000104446		TCATGATCATA	378	0.000462148		CCACCAGACGA	24	1.96e-05		CGGCATGTGCA	14	1.72e-05		AAGGCCCTTAC	9	9.46e-06		CCACCAGGCAT	15	1.42e-05		CTGTTAGAGAC	23	1.77e-05		ATTTATGACTG	23	1.56696e-05
AGTACACCGGT	114	0.000103538		ACGAGCTCACT	378	0.000462148		CCTCTTAGTTA	24	1.96e-05		AACCGATTGCA	14	1.72e-05		AATGCTCCTTC	9	9.46e-06		AGACACACTAA	15	1.42e-05		ATACGCACTTA	22	1.7e-05		TCCCAGCATCC	23	1.56696e-05
ACACACGTAGC	114	0.000103538		TGACGGGTTAA	378	0.000462148		TCCCCACTCGA	24	1.96e-05		CAGTTCTCCTC	14	1.72e-05		CAGACGCCCCC	9	9.46e-06		GCACGACGTGT	15	1.42e-05		TCGCGCACTAA	22	1.7e-05		TGTCTGAATCA	23	1.56696e-05
CACGACTAGAA	114	0.000103538		GAACTAACAAT	378	0.000462148		GCACAGTATGC	23	1.88e-05		TATATACTACA	14	1.72e-05		TACGCTCTCTC	9	9.46e-06		TGACGAGGTGC	15	1.42e-05		TCACAAAGTAT	22	1.7e-05		TACCCCAGTGT	23	1.56696e-05
GCGCGGGGACC	114	0.000103538		AGGGTAACCTA	378	0.000462148		GCCCAGTAGGC	23	1.88e-05		CGCCCCTACAA	14	1.72e-05		GAGCCGATCAA	9	9.46e-06		TCACTAGATGT	15	1.42e-05		ACACCCCTTCA	22	1.7e-05		TCCACCTTCCG	23	1.56696e-05
TTTCCCGGTTT	114	0.000103538		CAAGTAATATC	378	0.000462148		TCACAGTAGGC	23	1.88e-05		CGATCAGTAGT	14	1.72e-05		ACCGCCTCCCC	9	9.46e-06		TGACCCCGTGT	15	1.42e-05		ACCCGCTATAC	22	1.7e-05		CAATCCAATGC	23	1.56696e-05
TAGGCGTCCAT	114	0.000103538		ACCGCTGCAAA	378	0.000462148		TCACCTTGCGG	23	1.88e-05		ATTTAAGCTTT	14	1.72e-05		AAGGGTCCCGC	9	9.46e-06		CTACGCACTTC	15	1.42e-05		CAGCTACGGAC	22	1.7e-05		CAATAACCATC	23	1.56696e-05
GCCATGGCTAC	114	0.000103538		TAATAACTAAA	377	0.000460926		ACACAAAGCGC	23	1.88e-05		GGGGCCTCACA	14	1.72e-05		GAGGCCCCCTC	9	9.46e-06		ACAACAAGTGT	15	1.42e-05		TAACAAAGTGT	22	1.7e-05		TGCTCCACACG	23	1.56696e-05
TTGCGGACATT	114	0.000103538		ATTTGACCCGA	377	0.000460926		TTACCACGAGA	23	1.88e-05		ACACCCCCCCC	14	1.72e-05		GAGGATTCCCC	9	9.46e-06		TCACCGATCAA	15	1.42e-05		ACACCAAGTGA	22	1.7e-05		AAGACCTTCAG	23	1.56696e-05
ACTCATTCGCA	114	0.000103538		AGTGGCTTTCT	377	0.000460926		TCGCCCAGAGA	23	1.88e-05		TTCCTCACTAC	14	1.72e-05		TACGTTTCCCC	9	9.46e-06		CCACGAACCAT	15	1.42e-05		CACTTCAGCCT	22	1.7e-05		CTAGGCTGGCC	23	1.56696e-05
CGAAAGTGGCC	114	0.000103538		CCGTCCTTCCC	377	0.000460926		TCTCCCAGCGT	23	1.88e-05		CAGCAACCCAC	14	1.72e-05		ATGGATCTCAC	9	9.46e-06		TGAAGCAGCAT	15	1.42e-05		TCCCAGTGTGC	22	1.7e-05		TCCCTCAACAA	23	1.56696e-05
ACCACCCGAGA	114	0.000103538		ATAATTGCAGT	377	0.000460926		ACACGATCTCC	23	1.88e-05		TTCTCCAAGTT	14	1.72e-05		GAGCCGTCCCC	9	9.46e-06		TCCCCACCTGC	15	1.42e-05		TCGCCACGGGC	22	1.7e-05		TCCTTCTCCTG	23	1.56696e-05
GACAACAAACT	114	0.000103538		CGACACATATC	376	0.000459703		GCACCTCGTGG	23	1.88e-05		CTACGTACATC	14	1.72e-05		AAGGCTGCCCG	9	9.46e-06		TGACAAGATGT	15	1.42e-05		TTACCTAGACG	22	1.7e-05		TTTTTCTCATG	23	1.56696e-05
GGAATACTGGA	114	0.000103538		GGAGTGTTGTG	376	0.000459703		TCACCGGGTGT	23	1.88e-05		ATCTGGTTACT	14	1.72e-05		GACGAGTACCC	9	9.46e-06		ACACGCAGTGA	15	1.42e-05		GTGCCTCGAAA	22	1.7e-05		CTCCAGGAAGC	23	1.56696e-05
CGAGAACACGT	114	0.000103538		GCCCTCCCCAG	376	0.000459703		CCACGCACTTA	23	1.88e-05		CGTTCAGAATT	14	1.72e-05		TAGGCGCCGCC	9	9.46e-06		TCAGCGTGTGT	15	1.42e-05		TCCCTTTCATA	22	1.7e-05		CACGACAAGCA	23	1.56696e-05
GACGGAGTCTG	114	0.000103538		CGTCTGTGACA	376	0.000459703		TCCCAATATCC	23	1.88e-05		CCTTCAGTCAT	14	1.72e-05		AAGCATCCCCG	9	9.46e-06		ACGCTTACTAT	15	1.42e-05		TAATCCAATAC	22	1.7e-05		TACGACAATGA	23	1.56696e-05
GAACCATTTTC	114	0.000103538		TACCTTGGCAA	375	0.000458481		TCATCCAGACT	23	1.88e-05		ATGGATCCCTC	14	1.72e-05		AAGCCAGCCAC	9	9.46e-06		GTACCCACTCG	15	1.42e-05		GTGCCTCGGGA	22	1.7e-05		CTAGCCTCACT	23	1.56696e-05
CCCTGCCGTGG	114	0.000103538		ATGTCACCTCC	375	0.000458481		TCCCCCACTGC	23	1.88e-05		TGTACCTCACC	14	1.72e-05		AAGCCTACCAA	9	9.46e-06		TCACGACCTGG	15	1.42e-05		ATACGAGCTAA	22	1.7e-05		GCCCACAAGGA	23	1.56696e-05
TCTGCCCACGC	114	0.000103538		CATCAGATTTA	375	0.000458481		TTACCCACTCC	23	1.88e-05		ATCCACCCGCG	14	1.72e-05		AGGCCTCCACG	9	9.46e-06		CCTCCCGTGCC	15	1.42e-05		TTGCTTTCGTA	22	1.7e-05		AACGCATTACT	23	1.56696e-05
ATTAGAGATCT	114	0.000103538		TCAAGCTACGC	375	0.000458481		CCGCCAGACGT	23	1.88e-05		GCACGCACTAG	14	1.72e-05		ATAGTTCCCCC	9	9.46e-06		TGAAGCCAGAA	15	1.42e-05		TGGCGGTAGCC	22	1.7e-05		AACACCTATTG	23	1.56696e-05
TGATGAATTTG	114	0.000103538		AAACTCCCTCC	375	0.000458481		TACCCACGTGA	23	1.88e-05		CGGCATGCGAC	14	1.72e-05		AACGCCTACCC	8	8.41e-06		AAACGCACAAA	15	1.42e-05		ATACGCACTAG	22	1.7e-05		GCACGAACCTC	23	1.56696e-05
CCCGTATATGG	114	0.000103538		TTCCTAATCAA	375	0.000458481		TCTTCATGCGT	23	1.88e-05		CGCTCAGTAAC	14	1.72e-05		TAGGCTCTCTT	8	8.41e-06		TCCCCAGGTAC	14	1.33e-05		TCACCACCGGT	22	1.7e-05		CAATCATTTGA	23	1.56696e-05
CCATCCCACAC	114	0.000103538		GCGTTTATTTA	374	0.000457258		ACACCCTCTAG	23	1.88e-05		CACCCACATCG	14	1.72e-05		AATGCGCTCCA	8	8.41e-06		ACTCGAGCCAC	14	1.33e-05		ACACCCTCCAA	22	1.7e-05		CACACCTTCAG	23	1.56696e-05
TACTAACCCAC	114	0.000103538		ACCACCCAAAT	374	0.000457258		TTACCTAGGGA	23	1.88e-05		CTCTGGGCACT	14	1.72e-05		CGTGCTGCCCC	8	8.41e-06		CTACCAAGTGA	14	1.33e-05		TACCCTCTGCA	22	1.7e-05		GACGTAGGCTT	23	1.56696e-05
AGAGCAAGCAC	113	0.000102629		GGGGCACTTAT	374	0.000457258		GCATCAAGACT	22	1.8e-05		CGACAAAGGAA	14	1.72e-05		GTATCTCCCCC	8	8.41e-06		TCACTCAGATG	14	1.33e-05		ACATGCCATTA	22	1.7e-05		GAGGACACGGA	23	1.56696e-05
TTAGACGCGTC	113	0.000102629		GGCACTTCAAC	374	0.000457258		CTCCTACTCAA	22	1.8e-05		CGAACAGTAAT	14	1.72e-05		AATGTACTCCC	8	8.41e-06		ACACGCACCCT	14	1.33e-05		CATTCCATTGC	22	1.7e-05		TCTCTTCGAAA	23	1.56696e-05
CTGTCATACAT	113	0.000102629		CGAACCGGTCC	374	0.000457258		CGGCCACGAGC	22	1.8e-05		TTTTCCACCTC	14	1.72e-05		ATGAATGCCCC	8	8.41e-06		TCACCAGATGA	14	1.33e-05		GACTCCTCACC	22	1.7e-05		TCACCCACCAG	22	1.49883e-05
CCGTCCCTATG	113	0.000102629		CCAGACAAGGT	374	0.000457258		TCAGCGCGTCA	22	1.8e-05		GACCCCACCAA	14	1.72e-05		TAGCCTCGTCC	8	8.41e-06		TGTCGCCCACT	14	1.33e-05		CGACGTCCTAA	22	1.7e-05		AACACATTACG	22	1.49883e-05
CCTACACTGCC	113	0.000102629		GACACACCTTC	374	0.000457258		CAACACAAGGC	22	1.8e-05		ACGGCTACCCC	14	1.72e-05		AATTCCCCTCC	8	8.41e-06		TCACTATGCGC	14	1.33e-05		CAGTCACCGAC	22	1.7e-05		ATTTAACACTG	22	1.49883e-05
CTTGTGCACCC	113	0.000102629		ATGATTAATTC	373	0.000456035		CCACCCTCACC	22	1.8e-05		CGCCATGACAA	14	1.72e-05		AAGGTAGCACA	8	8.41e-06		TGTCGCCTCAT	14	1.33e-05		GCATCCACAGT	22	1.7e-05		TAATTACGATA	22	1.49883e-05
TTTCTGTGCTC	113	0.000102629		ACAGTCTACTC	373	0.000456035		GCACCATGTCC	22	1.8e-05		CGTTCTGTTAT	14	1.72e-05		AAGGTCCCACA	8	8.41e-06		TCATTTAGCGT	14	1.33e-05		CGGTGACCGTC	22	1.7e-05		AACCACCCTAC	22	1.49883e-05
ATCTATTTGGG	113	0.000102629		CCCCCGTTAAA	373	0.000456035		TTAACACGTGT	22	1.8e-05		AACGCCCCCCC	14	1.72e-05		CAGGTTTCCAC	8	8.41e-06		GCACCCACTGG	14	1.33e-05		GACTTCCGCCT	22	1.7e-05		CAATTACCTGA	22	1.49883e-05
CATACTGTATA	113	0.000102629		TCTGTAATACA	373	0.000456035		TGACCGCGGGA	22	1.8e-05		CAGCCACCTAC	14	1.72e-05		CGCGCATCACC	8	8.41e-06		ACTCTCTCAAA	14	1.33e-05		ACACGTACTAG	22	1.7e-05		GCATGTCCCTG	22	1.49883e-05
GGCTTTGGTCG	113	0.000102629		CACTAATCGCA	373	0.000456035		ACATGCAATAA	22	1.8e-05		TCACTTATCCT	14	1.72e-05		ATCGATCACCA	8	8.41e-06		TCACCCTCTTT	14	1.33e-05		TCGCTTCGATA	22	1.7e-05		TCTCAGTATCC	22	1.49883e-05
CTAACGCCCGG	113	0.000102629		TATTCTTATTA	373	0.000456035		TGAGCACGTGA	22	1.8e-05		AGACAACTCCA	14	1.72e-05		ACCCCACCGCC	8	8.41e-06		TCCCAATATGT	14	1.33e-05		TCACCCTGATT	22	1.7e-05		GCACGCGCACC	22	1.49883e-05
CAGTACGCGCC	113	0.000102629		CCAGAGTAACC	372	0.000454813		CCACCGCGTGA	22	1.8e-05		ATCTTAAAGTC	14	1.72e-05		CAGTCTCATCC	8	8.41e-06		GGAGCCACCCT	14	1.33e-05		TCGCTATATCC	21	1.62e-05		TATCAGCATCC	22	1.49883e-05
ATAGCATACTT	113	0.000102629		AGGCGTCAACC	372	0.000454813		CCACGCTCTCA	22	1.8e-05		CAGCCATCCAC	14	1.72e-05		AGTCCTCTCCC	8	8.41e-06		ACACGCACTTG	14	1.33e-05		GAATCCAATCC	21	1.62e-05		GTCTCCTCACG	22	1.49883e-05
GTTACCCCCCC	113	0.000102629		AATGGCACCAA	372	0.000454813		TCCCTCACAGG	22	1.8e-05		CAGATATACAC	14	1.72e-05		AAGATACCACC	8	8.41e-06		TGACCCCTCAT	14	1.33e-05		TGCTCCACTCC	21	1.62e-05		AACCACAGTCG	22	1.49883e-05
ACGGGAATACA	113	0.000102629		CCCCACCTTGC	372	0.000454813		ATAAAACCAGA	22	1.8e-05		CTTTATTTCTC	14	1.72e-05		CATTCTCCCTC	8	8.41e-06		ACCCGCCCTAG	14	1.33e-05		TAACCCAGCGC	21	1.62e-05		TCACTACGACA	22	1.49883e-05
TTTATACCGAA	113	0.000102629		AGGCAAAGACG	372	0.000454813		AACCGCAGTAC	22	1.8e-05		TCACAAGGTGA	14	1.72e-05		CATGTTCCCTC	8	8.41e-06		TCACCATACCA	14	1.33e-05		ACACTCTCTTG	21	1.62e-05		AACGACACGAA	22	1.49883e-05
AGCTCAGTGTC	113	0.000102629		TGCATAGTAAC	372	0.000454813		TAACCAAAGGC	22	1.8e-05		CTACTAGAGAA	14	1.72e-05		ATTGCTCCGCC	8	8.41e-06		TCACCTAATCA	14	1.33e-05		TCGCGTCAGCC	21	1.62e-05		CGTTCGAATCA	22	1.49883e-05
CTGTCTCGACG	113	0.000102629		ACCGTATGAGC	371	0.00045359		ACGCAAGCCAA	22	1.8e-05		CAGTTATCACC	14	1.72e-05		AACCCCCCACC	8	8.41e-06		TACCGCAGTAC	14	1.33e-05		TCGCGCTCACG	21	1.62e-05		TCACCTCGAAA	22	1.49883e-05
AGAACATGCTA	113	0.000102629		CGTGTGGGCCG	371	0.00045359		TCTCCCAAAGC	22	1.8e-05		GACCACACACA	14	1.72e-05		CAGGCTAACCA	8	8.41e-06		TCCCCCTGCGA	14	1.33e-05		CGGCGTCCGGC	21	1.62e-05		CACCCGCCTAG	22	1.49883e-05
AGATCAAGGCG	113	0.000102629		CCACGCCTTTC	371	0.00045359		TCACAAAATAC	22	1.8e-05		AGTTGATTAGG	14	1.72e-05		TGGGCTCCACC	8	8.41e-06		TCACCCCCTAC	14	1.33e-05		TCATCAAGTGC	21	1.62e-05		CGCTCCCCTCC	22	1.49883e-05
CAGCCAACAAA	113	0.000102629		TTTAATCGAAG	371	0.00045359		GCACGGCCTCA	22	1.8e-05		CACCAATAGTA	13	1.59e-05		GAGCGGCCACG	8	8.41e-06		TCTCCAAGCTC	14	1.33e-05		CAATCCCGTGC	21	1.62e-05		CGTTCCACTCC	22	1.49883e-05
CCACGATATCT	113	0.000102629		CGGACCAGTCC	371	0.00045359		ACACGCATGAA	22	1.8e-05		TTCTTCACCAC	13	1.59e-05		AACGAGCACCC	8	8.41e-06		TGACGAACTGC	14	1.33e-05		CACTACTCTGC	21	1.62e-05		CTAGGCAGGAC	22	1.49883e-05
AATCTAGCATA	113	0.000102629		CCTGATTGGCC	371	0.00045359		AACCCACGACA	22	1.8e-05		TTCCGATAGCA	13	1.59e-05		AACACCGTTAC	8	8.41e-06		ACAGCTACTAA	14	1.33e-05		TCACGCTCTCC	21	1.62e-05		CAGTCATACAA	22	1.49883e-05
TGGTGACTCGC	112	0.000101721		GCAATCTCCGC	371	0.00045359		CCCCGCACTAT	22	1.8e-05		GAACTCACACA	13	1.59e-05		CAACCCCCCCT	8	8.41e-06		TGACGGCCGCT	14	1.33e-05		CCGACATCGTC	21	1.62e-05		ATATATCGATG	22	1.49883e-05
CTTGCACAGGC	112	0.000101721		CCACAGCTAAC	370	0.000452368		GCACAGAAGGT	22	1.8e-05		TACCAATAGAC	13	1.59e-05		ACACCCCCTCA	8	8.41e-06		TCACTCTGTTT	14	1.33e-05		CTATCCAATAC	21	1.62e-05		GTCTCTTGGAC	22	1.49883e-05
TCAACATCACA	112	0.000101721		ATATACCGAAA	370	0.000452368		TCATCTTGTGT	22	1.8e-05		ATCTGGGTCCT	13	1.59e-05		ATTGCACCCCA	8	8.41e-06		GCACCCAGACT	14	1.33e-05		TCGCCCTGGAA	21	1.62e-05		CTACAGTATGT	22	1.49883e-05
CTATCTCGCGG	112	0.000101721		TCTTAGCCATC	370	0.000452368		CCACAATCCTG	21	1.71e-05		TTCTACAAGAC	13	1.59e-05		CTGTATCCTCA	8	8.41e-06		CCCCGCACCAC	14	1.33e-05		CAATCCTACGC	21	1.62e-05		CCACACACAAG	22	1.49883e-05
ATATCCGTTAC	112	0.000101721		ATCCCATAAAT	370	0.000452368		TCCCTCTGTTG	21	1.71e-05		GGTTCCGCACT	13	1.59e-05		AATGGAGCCAC	8	8.41e-06		ACTCGCCCTCG	14	1.33e-05		CCGGAACCGTC	21	1.62e-05		TATCATAATGG	22	1.49883e-05
GTCCCTAGCCA	112	0.000101721		CCTACCCGCTC	370	0.000452368		GCACAATAGGC	21	1.71e-05		GACGACCTACC	13	1.59e-05		AAGGATTCGCC	8	8.41e-06		TTGAGCCGGAT	14	1.33e-05		TTCCCTAGCAC	21	1.62e-05		AGTTTGACTAA	22	1.49883e-05
TGCAGAAACCG	112	0.000101721		CGCACATCTCC	370	0.000452368		TAGCACAAGGC	21	1.71e-05		TACGTCATATC	13	1.59e-05		CAGCCTCTCCA	8	8.41e-06		TACCGCACCAC	14	1.33e-05		TCGTCACTGCC	21	1.62e-05		CTACAACCAGC	22	1.49883e-05
TCGTTTCCCAT	112	0.000101721		CCTAGAACTAC	370	0.000452368		ACGCACACCAC	21	1.71e-05		GACGACTCATC	13	1.59e-05		TACGCTACCAC	8	8.41e-06		TCAGCTAGCGT	14	1.33e-05		CCGGCACTGCC	21	1.62e-05		CTTTCTCACTA	22	1.49883e-05
CCCAGCATGTC	112	0.000101721		TCTCAGTACAA	370	0.000452368		AAGATCTATTG	21	1.71e-05		AAGTCTTCCCC	13	1.59e-05		ATCGATCCCAC	8	8.41e-06		CGATCCATACT	14	1.33e-05		CACTACTGTGA	21	1.62e-05		TTTCATCGAAC	22	1.49883e-05
TACCGTAGAAA	112	0.000101721		GAAACAGGTTT	369	0.000451145		CGACCAAGTGA	21	1.71e-05		ACTCGCACCAA	13	1.59e-05		CGGGCATCCCC	8	8.41e-06		ATACGACCTCA	14	1.33e-05		TCACTTACTAG	21	1.62e-05		AGTTTGAATAC	22	1.49883e-05
GCGTTTCAAGA	112	0.000101721		GAATCTACCAC	369	0.000451145		CTACCCAATAA	21	1.71e-05		ACGGCTCCCCA	13	1.59e-05		AGCGCTCCCCA	8	8.41e-06		TGACGGCGACG	14	1.33e-05		CACTCCAATGA	21	1.62e-05		ACTCCATTTGA	22	1.49883e-05
AAATCAGCACC	112	0.000101721		CAACAACAGCC	369	0.000451145		CCACCATGTGG	21	1.71e-05		AACATAGTATA	13	1.59e-05		TCGCCTCCTCC	8	8.41e-06		CGTCGCCCGAT	14	1.33e-05		TCACCAGGCGA	21	1.62e-05		TCTGCTATAAT	22	1.49883e-05
AGCTCCCACGC	112	0.000101721		ACCTTCTGTTA	369	0.000451145		TCACCCCGTTT	21	1.71e-05		AAGCCTCGCCC	13	1.59e-05		GATACTCCCCC	8	8.41e-06		TGACAAGGGAA	14	1.33e-05		ATACCTCCTAA	21	1.62e-05		ATAGATCGCTG	22	1.49883e-05
CTATTGGATTT	112	0.000101721		CCACACTCGCC	369	0.000451145		TACCCCTGTGT	21	1.71e-05		ACTCACACTAA	13	1.59e-05		ACGACCGCCCC	8	8.41e-06		TTCTTCACTAC	14	1.33e-05		AACCACTGTGA	21	1.62e-05		CACTCCACTCC	21	1.4307e-05
GCAATGGACCA	112	0.000101721		ACTTACCGCCC	369	0.000451145		CCACCCAATGC	21	1.71e-05		ACCCGTACTAA	13	1.59e-05		ATGGCTACCCG	8	8.41e-06		TCACCTTGCGT	14	1.33e-05		ACATGCACCAA	21	1.62e-05		GTCCATTGGCA	21	1.4307e-05
GCCAAGCAAGC	112	0.000101721		TTGCAGATAGC	369	0.000451145		ACTGGCACTAC	21	1.71e-05		CTCCATACTCA	13	1.59e-05		AACCGTCCCCG	8	8.41e-06		CGAGTCATACT	14	1.33e-05		TCGGCACGACT	20	1.54e-05		GACCCCAGCGC	21	1.4307e-05
GAAATGCACCA	112	0.000101721		TCGCCCACCCC	369	0.000451145		TTACAACCAGT	21	1.71e-05		TTATTCACACC	13	1.59e-05		CACCCTCCCTC	8	8.41e-06		GCCCGCTCTCC	14	1.33e-05		TCGCCAACGTC	20	1.54e-05		ATTTATCCCTA	21	1.4307e-05
GAGATGTAGAC	112	0.000101721		TCACACCAACA	369	0.000451145		TCCCACCGTGT	21	1.71e-05		GGTCCCTAACA	13	1.59e-05		ACCGCCCACCC	8	8.41e-06		ACAACCTCTCA	14	1.33e-05		AGGCGTCGTAC	20	1.54e-05		AAACCATTCGC	21	1.4307e-05
TCGGGTATCGC	112	0.000101721		TGACTGGCTGT	368	0.000449922		CCATTTAGAGA	21	1.71e-05		TTCTTCCCCCC	13	1.59e-05		AATATAGCACC	8	8.41e-06		TGAAGTCGTAT	14	1.33e-05		CCACTAACGTC	20	1.54e-05		TCTCAACACAA	21	1.4307e-05
ACTGAATTATA	112	0.000101721		AGTTCAGCAGA	368	0.000449922		CGGCGACGTGC	21	1.71e-05		TCACAAAGAGT	13	1.59e-05		ACGGCTTCGCC	8	8.41e-06		TCTCGAGGTGC	14	1.33e-05		GTTCCTCGGAA	20	1.54e-05		TCGCTCTCTTG	21	1.4307e-05
AACTAACCTCA	112	0.000101721		AACGCAAGGAT	368	0.000449922		TCAGTTAGTAT	21	1.71e-05		ACACGCAATAC	13	1.59e-05		CACGCTTACCC	8	8.41e-06		TGCATCAGGAT	14	1.33e-05		TCCCCAACTGT	20	1.54e-05		CTACCTAGGCC	21	1.4307e-05
GTGATCGGATG	111	0.000100813		GCTATCCTAGA	368	0.000449922		ATACACCCTTA	21	1.71e-05		GACGAATTATC	13	1.59e-05		ATGCAACCCCC	8	8.41e-06		TCATCAAGTCT	14	1.33e-05		CCATCAAGTGT	20	1.54e-05		TCAGTACCAAG	21	1.4307e-05
CATTTGCGAGA	111	0.000100813		GTGCACATGCT	368	0.000449922		CAACAAAGAGT	21	1.71e-05		TCATCATGTGT	13	1.59e-05		CCGGTTACCCC	8	8.41e-06		TTACCCGGTGT	14	1.33e-05		ACACGCATGAA	20	1.54e-05		TCTCTTTCATG	21	1.4307e-05
AAGTACCGGCC	111	0.000100813		ATCCACCACCA	368	0.000449922		TTATCCCTAAG	21	1.71e-05		CTCCACGATAA	13	1.59e-05		TAGGCTCTCGC	8	8.41e-06		TAAAGCCGGAC	14	1.33e-05		AACTTCCTCAT	20	1.54e-05		GACGATAAGTA	21	1.4307e-05
GAAACATACAA	111	0.000100813		ACACACTTGAA	368	0.000449922		ACACCAACAAT	21	1.71e-05		ATCTTCAAGAC	13	1.59e-05		TCACCACCCCT	8	8.41e-06		TGACCATGCGT	14	1.33e-05		CAGTCAGACAC	20	1.54e-05		TCAGTTCGACA	21	1.4307e-05
CTGGTTCCCAC	111	0.000100813		GCTGTGACTAA	368	0.000449922		TCGCAAGGCGT	21	1.71e-05		CAGGAACCTCC	13	1.59e-05		ATGCCCCACCC	8	8.41e-06		TCACCACCTTA	14	1.33e-05		ACACCACTTAA	20	1.54e-05		AAGACCTATTC	21	1.4307e-05
AGCACCCCAAA	111	0.000100813		CGAATCCCATG	367	0.0004487		ACACCAAGCAC	21	1.71e-05		ATACGCCCTAA	13	1.59e-05		AAGCCCACTCC	8	8.41e-06		CCACCAATTCT	13	1.23e-05		CCGGTACGGCC	20	1.54e-05		CTAGTTAGACC	21	1.4307e-05
ATCCGTGGCTA	111	0.000100813		ATGTACCGGCG	367	0.0004487		TCACCGTGGGC	21	1.71e-05		CCACCAAGTGA	13	1.59e-05		ATCACTGCCCC	8	8.41e-06		ATACCCGTTAC	13	1.23e-05		CACTTCACCAT	20	1.54e-05		ATGTTCTATTG	21	1.4307e-05
AACAAATCTTG	111	0.000100813		CGGCCAGTCCC	366	0.000447477		ACACACATAAA	21	1.71e-05		CATACAGTACA	13	1.59e-05		AAGGCCCACGC	8	8.41e-06		TCAAGCCCGAT	13	1.23e-05		TTCCCCCGCAC	20	1.54e-05		CTACCAGACAA	21	1.4307e-05
CGCCCCAATCA	111	0.000100813		GAAGCATATTC	366	0.000447477		GCACCCAGGGT	21	1.71e-05		TTCGACATATC	13	1.59e-05		AACCCTTCCCA	8	8.41e-06		CCACCAATAGT	13	1.23e-05		TTCCTTCGGTG	20	1.54e-05		GCAGTTACGAG	21	1.4307e-05
CTCTCGCTGTC	111	0.000100813		CGTCCGTACTT	366	0.000447477		TCCCCCTGATG	21	1.71e-05		GTTTAATCGTC	13	1.59e-05		GAGGTTGCCCC	8	8.41e-06		CGACGAGCCAT	13	1.23e-05		CCATTCCGCAT	20	1.54e-05		AACACCTACCT	21	1.4307e-05
GATTTCACCCG	111	0.000100813		TTTCGATTGCC	366	0.000447477		TCACTCACTTT	21	1.71e-05		ACACGCGCTAT	13	1.59e-05		AATGTACCCTC	8	8.41e-06		TTACAAAGCGT	13	1.23e-05		TCGTGATAGTC	20	1.54e-05		AAGATCTATGA	21	1.4307e-05
AATTTACTTAT	111	0.000100813		GGGTAGCGGCA	366	0.000447477		CCATCTAGTGA	21	1.71e-05		TTCCCCAACAC	13	1.59e-05		ATGGCTTCTCC	8	8.41e-06		TTATGCCGGAT	13	1.23e-05		CTCCCTTACTG	20	1.54e-05		ACGACCTATTG	21	1.4307e-05
ATAAGCATAAA	111	0.000100813		TGCCCCCACCC	366	0.000447477		TCACCAATTGG	20	1.63e-05		TCACCACCACT	13	1.59e-05		AATTTTCCTCC	8	8.41e-06		TCGGCACGTGT	13	1.23e-05		CACTTTAGCAT	20	1.54e-05		GACGCTTAGGA	21	1.4307e-05
ATTGTACAAGA	111	0.000100813		GCCTTGATAAT	366	0.000447477		TGAGCAAGTGT	20	1.63e-05		TGCCGCCGGAT	13	1.59e-05		CAGGCTCTCCG	8	8.41e-06		CGACACGCTAA	13	1.23e-05		CACTTACGCCT	20	1.54e-05		AGGTTGAATAA	21	1.4307e-05
CCCTTAACACA	111	0.000100813		CTCGATCTCCC	366	0.000447477		TCGCAAGACGC	20	1.63e-05		AACGATGTCCC	13	1.59e-05		CATGTACCCCC	8	8.41e-06		ACGGGCACTAA	13	1.23e-05		TAGCCTTGGAA	20	1.54e-05		TATCAGTATCG	21	1.4307e-05
ACCGAGAGCGC	111	0.000100813		ATCCGCCAAAA	366	0.000447477		ACACAAGGTGT	20	1.63e-05		TTCTTCAAACA	13	1.59e-05		ACGCTTCCCTC	8	8.41e-06		TCACAAACCGT	13	1.23e-05		CACTTCCCAAT	20	1.54e-05		AACCCACCCCC	21	1.4307e-05
CCTGCTCATTA	111	0.000100813		ACCGTGAACCT	366	0.000447477		GCGCCTCCTGG	20	1.63e-05		TCCTTTATGTT	13	1.59e-05		AGGGGTCCACG	8	8.41e-06		ACCCCCTCTCA	13	1.23e-05		TCGCCATTGCT	20	1.54e-05		TCACCCACAAA	21	1.4307e-05
GCCCTTAGTAG	111	0.000100813		CCGGGTCACTG	366	0.000447477		TCACAATGTCC	20	1.63e-05		TCACCACGCCC	13	1.59e-05		AAGGTTCGTCC	8	8.41e-06		CGGGCCATACT	13	1.23e-05		TCTGCACTTGT	20	1.54e-05		GCAGTGACAAG	21	1.4307e-05
TGACACCACAT	111	0.000100813		CATCTTTAATA	365	0.000446254		ACCCCCTTCCG	20	1.63e-05		GACCACTTATC	13	1.59e-05		TAGTATCCCCA	8	8.41e-06		ACACGTATCCA	13	1.23e-05		CCGTTACCATG	20	1.54e-05		AGTTTGTATTA	21	1.4307e-05
CGCCCAAATAG	111	0.000100813		GGACAAGATAA	365	0.000446254		TCCCAAAATGC	20	1.63e-05		CCTATAGAGAA	13	1.59e-05		ATGGACCTCCC	8	8.41e-06		ACACGAAGTGT	13	1.23e-05		TCACAAAATGT	20	1.54e-05		TCTCCCCTACT	21	1.4307e-05
GCCGTGCCGGC	111	0.000100813		TGCGCATAGCA	365	0.000446254		TTGCCAGACAA	20	1.63e-05		CGTCAAGCACG	13	1.59e-05		AACTATCATCC	8	8.41e-06		CGACGACGGAC	13	1.23e-05		CCACTACCTGC	20	1.54e-05		TAAGTTTCTCC	21	1.4307e-05
CGAGTGCCTCG	110	9.99e-05		TGAGCCGCTAG	365	0.000446254		ACACGTCTTAA	20	1.63e-05		ATCACCCCGCG	13	1.59e-05		CGGCCCCCCCC	8	8.41e-06		TTACCCACACG	13	1.23e-05		GCACGCACAAA	20	1.54e-05		GCACGAACATG	21	1.4307e-05
GCATTCACTTA	110	9.99e-05		CGACAGACCAC	365	0.000446254		TTAAAACCATA	20	1.63e-05		AATGAAGCCTC	13	1.59e-05		AAGCCCCACCA	8	8.41e-06		TGAACCCCACT	13	1.23e-05		GCACGGTCTAA	20	1.54e-05		AAGCTCTAATG	21	1.4307e-05
AATGAAGGACA	110	9.99e-05		CGGCGAACGGG	365	0.000446254		CGACGCACTCA	20	1.63e-05		CAGGTTTCCAC	13	1.59e-05		TAGGCTCTCCA	7	7.36e-06		CGATCCATCTT	13	1.23e-05		TCGCTTTGGTA	20	1.54e-05		ACCACCTTACG	21	1.4307e-05
CCCGCGCATAA	110	9.99e-05		CGTAGTACCTA	365	0.000446254		TACCCCACTAA	20	1.63e-05		TGCCGTCCCGC	13	1.59e-05		ACGGATCCCTC	7	7.36e-06		TGACGAAGCGC	13	1.23e-05		GCATTACCGCG	20	1.54e-05		CTACCCTCCAC	21	1.4307e-05
ATGTCACCCCA	110	9.99e-05		GTGACATGCCA	365	0.000446254		GCACCCAGAGG	20	1.63e-05		TGTTCAGGAAT	13	1.59e-05		CAGCTTCCACC	7	7.36e-06		ACACAAGGTGC	13	1.23e-05		CCCCGCCCTAC	20	1.54e-05		CCAGTTACACA	21	1.4307e-05
ATCTGGAGGCC	110	9.99e-05		AACCAGGGTGC	364	0.000445032		TGACGACGAGT	20	1.63e-05		GCGCTTATCAT	13	1.59e-05		AAGTTACCCCC	7	7.36e-06		AAACCCACCCA	13	1.23e-05		CCGCCACCCAC	20	1.54e-05		ATTGATCGCTT	21	1.4307e-05
CCTCAGGTCAC	110	9.99e-05		GTAACATGATC	364	0.000445032		CCATCCACTAA	20	1.63e-05		CTGATGCCACT	13	1.59e-05		TAGGCACACCT	7	7.36e-06		AGAACCCGCCC	13	1.23e-05		TTACCCCGACA	20	1.54e-05		CTACCCTCTAT	21	1.4307e-05
ATTCGCGACCA	110	9.99e-05		CTACATACAAC	364	0.000445032		TCACCATGTCA	20	1.63e-05		TTCCTCCCGCC	13	1.59e-05		AAGGCACACCG	7	7.36e-06		CGAGCTATTCT	13	1.23e-05		CCGCGACCTAA	20	1.54e-05		AACAAATTCCG	21	1.4307e-05
GCCTGACTAGT	110	9.99e-05		CTGAGCTAAAA	364	0.000445032		CGACGCCGTAC	20	1.63e-05		CACGCCTCCTA	13	1.59e-05		AAGCTCTCACA	7	7.36e-06		ACATGCAATAA	13	1.23e-05		ACTCGCATTAC	20	1.54e-05		TTAGTTGCAAG	21	1.4307e-05
TCGGCTCGGGA	110	9.99e-05		ATAGAGTCAGG	364	0.000445032		TGACAGTAGCC	20	1.63e-05		CACCAATCTAG	13	1.59e-05		AGGCCGCCACC	7	7.36e-06		CGTAGCGCCAC	13	1.23e-05		ACACTTTGCCT	20	1.54e-05		CCAGTTAGAAG	20	1.36257e-05
CCGATTATAGC	110	9.99e-05		CCCATCGAAGT	364	0.000445032		GCACCAAGTTT	20	1.63e-05		CATCAACATAC	13	1.59e-05		TAGGCCTACCA	7	7.36e-06		ACACACAATAA	13	1.23e-05		CCGTTTCCATC	20	1.54e-05		TCGGTTACAGG	20	1.36257e-05
AAGGCTCCCCC	110	9.99e-05		AAAACACAATA	364	0.000445032		TCACCCAAGGT	20	1.63e-05		AAGATAGTCCA	13	1.59e-05		ACCCCTTCCCC	7	7.36e-06		TCACCCTGCGC	13	1.23e-05		CACCCCTCTGC	20	1.54e-05		AACCTATCTCG	20	1.36257e-05
CACTATGTGAT	110	9.99e-05		GCCGACGCACA	364	0.000445032		TCCCCACATGT	20	1.63e-05		CACCAACACCG	13	1.59e-05		CGTGCTCCCAC	7	7.36e-06		GCACCGAGTGC	13	1.23e-05		CGGCTTCCGTC	19	1.46e-05		GTCGATAAGGA	20	1.36257e-05
ACAAAGGATCC	110	9.99e-05		AGGAGGCATCG	364	0.000445032		CATAAGTAACT	20	1.63e-05		TCCCTTCATTC	13	1.59e-05		CAGGCATCACC	7	7.36e-06		GGTACCTCACA	13	1.23e-05		TCACTACGGGC	19	1.46e-05		TAGATCTCTTG	20	1.36257e-05
CGTGGTACCTC	110	9.99e-05		CTCTAACTACT	363	0.000443809		TCACTACGAGA	20	1.63e-05		GACCAATAGCA	12	1.47e-05		CAGGCCTCCCT	7	7.36e-06		TCTCCTAGTGC	13	1.23e-05		AACCCTCTACA	19	1.46e-05		TTTCCTCTACA	20	1.36257e-05
CTGCATAGTCG	110	9.99e-05		GATTTCCCTAG	363	0.000443809		ACCCGGACTAA	20	1.63e-05		CGATAAGACAA	12	1.47e-05		CTGGCTACTCC	7	7.36e-06		TAACCCCGCAC	13	1.23e-05		TTGCGATAGCA	19	1.46e-05		ACACCCCGTCG	20	1.36257e-05
TTAGAGCCAAT	110	9.99e-05		GAGTCTTTTGT	363	0.000443809		TCAACATACGT	20	1.63e-05		CGTCAGGAGAA	12	1.47e-05		AAACGCACTAC	7	7.36e-06		ACACCATCAGA	13	1.23e-05		CCCTTACCCTC	19	1.46e-05		TCTCACTCCAA	20	1.36257e-05
ACCTGTGTCTA	110	9.99e-05		AGGCCACACAT	363	0.000443809		TAACCAAGATT	20	1.63e-05		ATTAAAGCTTC	12	1.47e-05		ACAGTTCCCCA	7	7.36e-06		TAACCTCGCGT	13	1.23e-05		TCACCAAACGT	19	1.46e-05		CACCAGCCTAC	20	1.36257e-05
CACACCGCTTC	110	9.99e-05		TTTAAGTAGCC	363	0.000443809		ACTCAAGGTTA	20	1.63e-05		CACCACCATAT	12	1.47e-05		AAGTCTATCCT	7	7.36e-06		CACTTCAGCAG	13	1.23e-05		TAGCGATCGCC	19	1.46e-05		GTCCCTTGGAA	20	1.36257e-05
ACTGTTGCCTT	110	9.99e-05		CCTAATAGTAG	363	0.000443809		CGACCTAGTGC	20	1.63e-05		CGGCAAGCCAA	12	1.47e-05		AGGGATCTCCC	7	7.36e-06		CCACACACTCA	13	1.23e-05		CACTGCCGCTT	19	1.46e-05		TAACCTTTTGA	20	1.36257e-05
AATGACTCCCG	110	9.99e-05		GACCCGAAAAC	363	0.000443809		TCACCAACGTC	20	1.63e-05		CCAGCTCGAAT	12	1.47e-05		CAGGTCCCCAC	7	7.36e-06		TAGACCCGGAT	13	1.23e-05		CAATCAAATGA	19	1.46e-05		ATAGTTACAAG	20	1.36257e-05
CACTCATCCCA	110	9.99e-05		TGATGACACGA	363	0.000443809		GTATCCACTAA	20	1.63e-05		CCTTCAGCAAT	12	1.47e-05		AATGCTTTCTC	7	7.36e-06		ACACTAGTACA	13	1.23e-05		CACGTCCTCAT	19	1.46e-05		TACCCCTTTGC	20	1.36257e-05
GCCCTATATTA	110	9.99e-05		AGCATCAGACT	363	0.000443809		TCACGACCTGT	19	1.55e-05		CACCAATTACA	12	1.47e-05		GATCCGCTCCA	7	7.36e-06		CGAGCCGTGCT	13	1.23e-05		ACCTACTGTGA	19	1.46e-05		TATCCGCATCG	20	1.36257e-05
GTCTTTTGTAA	110	9.99e-05		TTGAACTGAAG	363	0.000443809		ACCCACTATCC	19	1.55e-05		AACGCTCTCCC	12	1.47e-05		ATCGACCCCCC	7	7.36e-06		TCACCCAGACG	13	1.23e-05		TCGCTACGGAC	19	1.46e-05		CTACAGCAAGA	20	1.36257e-05
AAGCCACTCAT	110	9.99e-05		GCGTATAATTG	362	0.000442587		TAACCATTCGT	19	1.55e-05		ATATAAGGCTC	12	1.47e-05		GCGACCCCCCC	7	7.36e-06		ACACCACTTGA	13	1.23e-05		ACGTTTCCGTC	19	1.46e-05		AGTCTGACTCA	20	1.36257e-05
CACGCGTCCCC	110	9.99e-05		CCGTTTAACGG	362	0.000442587		AATCAAATAGC	19	1.55e-05		CACAGCTAGCA	12	1.47e-05		AAGGTCCATCC	7	7.36e-06		TGAACCCGACG	13	1.23e-05		TTTTCTCGCTG	19	1.46e-05		ACGGTTTCTTG	20	1.36257e-05
AAACCTCACTA	110	9.99e-05		CTCCCTGCAGG	362	0.000442587		TAACAAAGGAC	19	1.55e-05		TTCTTCCAATC	12	1.47e-05		CGTCCTGCCAC	7	7.36e-06		CCTATAGAGCG	13	1.23e-05		TCACCAACTCG	19	1.46e-05		GCCCGCGTCTC	20	1.36257e-05
CAGCCAACGGG	110	9.99e-05		TTAGAACTACC	362	0.000442587		GCACGCGTATC	19	1.55e-05		ACTTATGTCTT	12	1.47e-05		AATGTTCCTCA	7	7.36e-06		GCTACCGCTTC	13	1.23e-05		TTGCCGTGGCA	19	1.46e-05		CTACCACCAGG	20	1.36257e-05
AGACATGCGGC	110	9.99e-05		AACCCGGAAAC	362	0.000442587		TCACGACGACG	19	1.55e-05		ACACGCTATAA	12	1.47e-05		CAGTCCTCCCC	7	7.36e-06		TCTCCACCAGT	13	1.23e-05		AACTGCCGCAT	19	1.46e-05		AACACCTTTCC	20	1.36257e-05
ATGTCCAGAAG	110	9.99e-05		TGTAGAAACAC	362	0.000442587		TCACCCACCAT	19	1.55e-05		CCGGCTCCCCC	12	1.47e-05		AAGGCCTCCTG	7	7.36e-06		TTGCCAAGTGT	13	1.23e-05		TACCCCAGCGT	19	1.46e-05		AGGTTAAATCA	20	1.36257e-05
ATAAGTATCCG	110	9.99e-05		CGTCAATGTAC	361	0.000441364		ACACCAAGAAA	19	1.55e-05		CGACATAAGAA	12	1.47e-05		CGAGCTCCCCT	7	7.36e-06		ACACGAGCTCA	13	1.23e-05		ACTGAAACTAC	19	1.46e-05		AACCCATATCT	20	1.36257e-05
TCACCCGCAAC	110	9.99e-05		GAGACATTGCC	361	0.000441364		ACATGGACTAA	19	1.55e-05		TACTTCAGGTC	12	1.47e-05		ACGGAACCCCA	7	7.36e-06		TCACCCAGGCT	13	1.23e-05		TCACCATCTCC	19	1.46e-05		CACCACTCTAC	20	1.36257e-05
TCCCCATGACA	110	9.99e-05		CCGTTACCCCC	361	0.000441364		CTACCAACTAA	19	1.55e-05		CGGGAAGAGAA	12	1.47e-05		AAGGCACCTGC	7	7.36e-06		CCACGAAGCGC	13	1.23e-05		ACACGAATTAA	19	1.46e-05		CTCGCCTCCCT	20	1.36257e-05
ACACAACCACA	110	9.99e-05		CCTGAAAGACA	361	0.000441364		CCACTACGAGT	19	1.55e-05		CATATAGCGCG	12	1.47e-05		AATCCTCTCAC	7	7.36e-06		AAGCCCCCTCC	13	1.23e-05		ATACGTCGTAA	19	1.46e-05		AATACCTTCCT	20	1.36257e-05
AAACAAGCCCA	110	9.99e-05		ATCTTCCGCGA	361	0.000441364		TATCCAAAAGT	19	1.55e-05		TGCAGCCGGCT	12	1.47e-05		AGGGTTGTCCC	7	7.36e-06		TCAGCACCCGT	13	1.23e-05		CTGCGTCGGGA	19	1.46e-05		TACGATAAGGA	20	1.36257e-05
CGCGAAACCAC	109	9.9e-05		CACATTCGCGA	361	0.000441364		CCACCTTACGG	19	1.55e-05		CGACATCAGCA	12	1.47e-05		CATCCTCCCCT	7	7.36e-06		GCACGCCCTCG	13	1.23e-05		TATCACAGAAC	19	1.46e-05		TGCTCCCTTCC	20	1.36257e-05
AGGTTGACGAA	109	9.9e-05		TTGATTATGGA	360	0.000440141		AACTGCACGTT	19	1.55e-05		TACCGATAGTA	12	1.47e-05		AAGGTTCGCCA	7	7.36e-06		TCCTCAAATGC	13	1.23e-05		TTGGCTCGAAA	19	1.46e-05		CAGCCATTCGA	20	1.36257e-05
CTAATTGTGCT	109	9.9e-05		CTCCTATCCGT	360	0.000440141		TATCCCAAAAC	19	1.55e-05		ACATCCACTAA	12	1.47e-05		GAGGCTTCTCC	7	7.36e-06		TCACCGAGTGG	13	1.23e-05		TACCTCACCAC	19	1.46e-05		ACCCCATTTCT	20	1.36257e-05
GGGGCCATAAC	109	9.9e-05		CCCAGGCGTTC	360	0.000440141		CCACTAACTGC	19	1.55e-05		CGTCGCGCTGC	12	1.47e-05		TTGGTCCCCCC	7	7.36e-06		TGAATTCGCCT	13	1.23e-05		TCTCGGTAGCC	19	1.46e-05		AAACCATATAA	20	1.36257e-05
ATTGTTGCTAA	109	9.9e-05		CACCTCCGGAC	360	0.000440141		ACACGCACTTG	19	1.55e-05		CGGCAACAGCA	12	1.47e-05		CACGATCCTCC	7	7.36e-06		TTATCAGCCTC	13	1.23e-05		CTCCCTTGCTA	19	1.46e-05		TCCCTCACAAC	20	1.36257e-05
AATAATTGCAC	109	9.9e-05		CTGCTACTTCT	360	0.000440141		CTACAGGGAGT	19	1.55e-05		CGTCCCTCCCC	12	1.47e-05		TCGGATCACTC	7	7.36e-06		TCTCCACCACG	13	1.23e-05		TGACCAAGGGT	19	1.46e-05		CTAGTTACACG	20	1.36257e-05
ATTACATGGCT	109	9.9e-05		AGCTAGTGCGT	360	0.000440141		CTACCAAACGT	19	1.55e-05		TCTTCCTCACA	12	1.47e-05		CACGCCCCCCA	7	7.36e-06		TCCCCCTCATT	12	1.14e-05		TATCATCGGAC	19	1.46e-05		GCATCAATCTG	20	1.36257e-05
CAACTTCTAAC	109	9.9e-05		CGCCCCCCCAG	360	0.000440141		TCAACCCGTGT	19	1.55e-05		TAACGATAGCA	12	1.47e-05		ATGGCCTCCGC	7	7.36e-06		TGACGAGCTGT	12	1.14e-05		TCCCCCTGTGC	19	1.46e-05		TCTCACAAAAC	20	1.36257e-05
CATATCACTCA	109	9.9e-05		TACTTTATAGA	360	0.000440141		GCACGCTCTCC	19	1.55e-05		ACACGCCTTAA	12	1.47e-05		ACGGGTACTAC	7	7.36e-06		TAACTATGAGA	12	1.14e-05		CCGCGATAGCA	19	1.46e-05		CATCCATCTCC	20	1.36257e-05
AACGAGTCCAT	109	9.9e-05		GTTCAGCAAAA	360	0.000440141		TACCCCAGGGA	19	1.55e-05		TCACCATGTTT	12	1.47e-05		TTATAAAGCAA	7	7.36e-06		CAAGCCAGCCT	12	1.14e-05		ACACGTAGTGC	19	1.46e-05		AAGATATATTC	20	1.36257e-05
ACCTTTGCTCA	109	9.9e-05		ATATAATGGAA	360	0.000440141		TCAACAAGGGT	19	1.55e-05		GTTCCAGTCAA	12	1.47e-05		AAGGCTCTGCA	7	7.36e-06		TCACCAATATT	12	1.14e-05		CATTTCTGCAT	19	1.46e-05		AACACATCCCG	20	1.36257e-05
TATATCGAACC	109	9.9e-05		TTTTGCTGCTC	360	0.000440141		GCCCAGTGTGT	19	1.55e-05		ACTCGCGCTAC	12	1.47e-05		AAGATCCGCCC	7	7.36e-06		CAACGCCCTAA	12	1.14e-05		TAGCCTAGCAC	19	1.46e-05		GAACACAAGGA	20	1.36257e-05
TACCACCGCAT	109	9.9e-05		CCTATAACTTA	360	0.000440141		TCAGCCAGGGT	19	1.55e-05		ACACCAGGTGT	12	1.47e-05		ATGGACCCCAC	7	7.36e-06		TCACCCCTTGT	12	1.14e-05		CAGTCACTGCA	18	1.39e-05		CACCACCCTAG	20	1.36257e-05
TACACGCCAGA	109	9.9e-05		CGGGTATACGT	360	0.000440141		ACGCTCACTAA	19	1.55e-05		CACCACCATCG	12	1.47e-05		GAGGCGCCACG	7	7.36e-06		AGAGGCCGGAT	12	1.14e-05		TCACCAAGGTT	18	1.39e-05		AACCATTTGAA	20	1.36257e-05
CCGTTCAAATC	109	9.9e-05		GCAATGATAAT	360	0.000440141		AAAGGCACTAA	19	1.55e-05		ATTCCACTCTA	12	1.47e-05		GAGGTTACCCT	7	7.36e-06		TCACTCTCAGG	12	1.14e-05		CAATCCATTGT	18	1.39e-05		AGCTCCACTCA	20	1.36257e-05
CCATATCTACA	109	9.9e-05		AACTACTCTAT	359	0.000438919		TTACGTCGTAA	19	1.55e-05		TCACAAACTGT	12	1.47e-05		GATCCTCCCCA	7	7.36e-06		TGACGCCGGTG	12	1.14e-05		ATGCCTCGGAT	18	1.39e-05		TAACCTCTGCT	20	1.36257e-05
TCTAATCTAGG	109	9.9e-05		AAGCATACCTC	359	0.000438919		TCAACAAGTGG	19	1.55e-05		GTCTTCCAGTC	12	1.47e-05		TACGCGCCCCT	7	7.36e-06		CCACCATGAGC	12	1.14e-05		TCGGCTCTACT	18	1.39e-05		ACCCAGTCTAG	20	1.36257e-05
GAGTATAGCGC	109	9.9e-05		GCCTGGATAAC	359	0.000438919		TCATTTAGATT	19	1.55e-05		GGTTCACCACT	12	1.47e-05		AACGCTCGCCA	7	7.36e-06		ACACCAATCCT	12	1.14e-05		CTGCCCGCCAA	18	1.39e-05		AACTCCACTTT	20	1.36257e-05
CCACATTCCAC	109	9.9e-05		GTCCAACACAA	359	0.000438919		CCCCCTTATTG	19	1.55e-05		ACACGCATCAA	12	1.47e-05		ACGCTTTCCCC	7	7.36e-06		TCGCTAATCGT	12	1.14e-05		AACTACTGCGT	18	1.39e-05		CACCCTAGCGT	19	1.29444e-05
ACATTAACCTA	109	9.9e-05		TGTGAAGCGTG	359	0.000438919		TCGCCAGGCGC	19	1.55e-05		ACACGCTCTTA	12	1.47e-05		CAAGCTACCCC	7	7.36e-06		GCACCGCGAGT	12	1.14e-05		TCCCCGTAGGC	18	1.39e-05		TCAGTTACGAT	19	1.29444e-05
GTCCTGCGACC	109	9.9e-05		TTGAAGTTCAA	359	0.000438919		ACCCACAATAC	19	1.55e-05		TCACAAACGAC	12	1.47e-05		GTATCCCCACC	7	7.36e-06		TCCCCACCCGT	12	1.14e-05		ACACGCTATCC	18	1.39e-05		TCCCATTCACC	19	1.29444e-05
CCATAACACAA	109	9.9e-05		CCACTCGTTCA	359	0.000438919		TTACCAAGAGG	19	1.55e-05		CACCCACTCTC	12	1.47e-05		GTGTCCCCCCC	7	7.36e-06		CGAGCAACCCT	12	1.14e-05		GCTAGCCCGTG	18	1.39e-05		GACGACATGCA	19	1.29444e-05
TCGGCCGACAA	109	9.9e-05		TCACGATGTGC	359	0.000438919		CCGCCCACTAA	19	1.55e-05		TTCATCAATTC	12	1.47e-05		AACGCTTGCCC	7	7.36e-06		ACGCGTCCTCC	12	1.14e-05		TCACTCTCTGG	18	1.39e-05		GCCGACAATGA	19	1.29444e-05
ATTTAAGCCTC	109	9.9e-05		TCCTTAACCCA	359	0.000438919		ACGCCTCCTAA	19	1.55e-05		GTTTGGCCACC	12	1.47e-05		ACGTTTACCCC	7	7.36e-06		CGAGCCTTCCA	12	1.14e-05		AAGTCGCTGCA	18	1.39e-05		GACGAAATGGA	19	1.29444e-05
ACCGTGAAACC	109	9.9e-05		CCAAGCATCAG	359	0.000438919		ACACCCAGTGG	19	1.55e-05		GACATATCATG	12	1.47e-05		TAGGAACCCAC	7	7.36e-06		GTAACCCCAAG	12	1.14e-05		CCCTTACAGTC	18	1.39e-05		CTACCGGACGT	19	1.29444e-05
TCCGAACGAAC	109	9.9e-05		TTCTAGTAACA	358	0.000437696		TCAGGTACTAG	19	1.55e-05		CGACTAGAAAA	12	1.47e-05		TAGGAACGCCC	7	7.36e-06		ACACTCATTCT	12	1.14e-05		CAATCCAAACC	18	1.39e-05		TCGGTTGCCAG	19	1.29444e-05
ATTGCCTACTC	109	9.9e-05		ATTTGCGTACA	358	0.000437696		AGGACTCCTAG	19	1.55e-05		AAGGCTTCTCC	12	1.47e-05		CAGGATTTAAC	7	7.36e-06		TCCCCATATCT	12	1.14e-05		TTGCCATGGAA	18	1.39e-05		GCATGCACCCG	19	1.29444e-05
GTGTGATAATC	108	9.81e-05		ATATCCGTTAC	358	0.000437696		TCCCCACGTAT	19	1.55e-05		CCACAAGAGTA	12	1.47e-05		AATACCCCCCC	7	7.36e-06		TCACCCCCTCA	12	1.14e-05		GCATCCACGCG	18	1.39e-05		ACCACCGAACT	19	1.29444e-05
CTTAAAACGAT	108	9.81e-05		ACCCCATCAGC	357	0.000436474		TCCCCATACTG	19	1.55e-05		CGTCGAGAGAC	12	1.47e-05		CAGGCTACCGC	7	7.36e-06		ACTTAAGCTTC	12	1.14e-05		TTGGCTCTGCT	18	1.39e-05		CTTTATCGCCG	19	1.29444e-05
ACTAGCCAGCC	108	9.81e-05		ATACAAATATA	357	0.000436474		GCACGGACTAA	19	1.55e-05		AAGCTTCCCCC	12	1.47e-05		CAGGCTTTCAC	7	7.36e-06		GGATCCATCCT	12	1.14e-05		CCATTACCTAC	18	1.39e-05		GCCTATTGTAA	19	1.29444e-05
ACTGTTCTCGA	108	9.81e-05		AGTCACCCGCC	357	0.000436474		ACATGCACAAA	18	1.47e-05		CTCTTCAAGTA	12	1.47e-05		CAGGTACCACC	7	7.36e-06		TCACCCGGTAC	12	1.14e-05		ACAAGCAATAA	18	1.39e-05		AGCTTGAATCC	19	1.29444e-05
GGGCATATCGC	108	9.81e-05		GTGATTTACGC	357	0.000436474		CATCGCACAAC	18	1.47e-05		CATCCCATCTG	12	1.47e-05		CAGTATCTCCC	7	7.36e-06		GTACCCACAGG	12	1.14e-05		TCGCGATAGTA	18	1.39e-05		AACTCTTTCCG	19	1.29444e-05
GTCTTTCTCCC	108	9.81e-05		TTAGAGCCAAT	357	0.000436474		TCACCAATACA	18	1.47e-05		ATTTAGACCTC	12	1.47e-05		AAGCTTTCCCA	7	7.36e-06		TAACCATCTGC	12	1.14e-05		GACTACTGTCC	18	1.39e-05		CTACACTCCAT	19	1.29444e-05
GGCACATCATC	108	9.81e-05		CTGCCGCGAAG	357	0.000436474		TCGCAAGGCAC	18	1.47e-05		TCACCAAGTAC	12	1.47e-05		CATCCAGCCAC	7	7.36e-06		TCACCTATAGC	12	1.14e-05		CAATAAAATGC	18	1.39e-05		GAATGACCCTG	19	1.29444e-05
GCTGGAGGCCC	108	9.81e-05		TCGACTCTAAC	357	0.000436474		AATGAAAGAGC	18	1.47e-05		TCACTAGTACA	12	1.47e-05		CCGGTTCCTCC	7	7.36e-06		TCACCATTTCT	12	1.14e-05		ACACGTACTTA	18	1.39e-05		TGCTCCACCAC	19	1.29444e-05
CCGTGCGAGTC	108	9.81e-05		GAAATATTCGT	357	0.000436474		CCTCAATCCGT	18	1.47e-05		ACACTCACAAA	12	1.47e-05		ATGGTCACTCC	7	7.36e-06		ACCCCCAGTGC	12	1.14e-05		GCATCAACACG	18	1.39e-05		TCCGTTAAACG	19	1.29444e-05
CCCGCGGAGTC	108	9.81e-05		GCAAAAAACTA	357	0.000436474		TCAACGAGTGT	18	1.47e-05		CGGCTTGTGCT	12	1.47e-05		GTAGCCACACC	7	7.36e-06		TACGTGTTCTT	12	1.14e-05		TCTTCACTGCT	18	1.39e-05		GTCTTTTGGTA	19	1.29444e-05
GCATCTACGTT	108	9.81e-05		AAGCTTCTCAA	356	0.000435251		ACACGACTTCA	18	1.47e-05		GAACTAGTACC	12	1.47e-05		ATGGCTTCCCA	7	7.36e-06		TTACCCATTGC	12	1.14e-05		AAACCCAGTCG	18	1.39e-05		AACCCGCCTAT	19	1.29444e-05
CCACCCTATCC	108	9.81e-05		CCAAGTGCATA	356	0.000435251		TCACCCAGATG	18	1.47e-05		CGCAAAGTGAA	12	1.47e-05		AAAGCTGCCCC	7	7.36e-06		TCCCTCAGTGC	12	1.14e-05		TTATCAAGTGT	18	1.39e-05		AAACTCTGTCG	19	1.29444e-05
CATCCTCTAAA	108	9.81e-05		GAGTTATCAGG	356	0.000435251		CAATGACCTAA	18	1.47e-05		CGTCAACCGCA	12	1.47e-05		GTGGCGCTCCC	7	7.36e-06		TCACTATGTTG	12	1.14e-05		TTGCCACGGTA	18	1.39e-05		CACCACAAGAA	19	1.29444e-05
ATACTACCTAC	108	9.81e-05		TGTCCCGAAGG	356	0.000435251		ACACGCCCTGC	18	1.47e-05		TCATCAAGCGT	12	1.47e-05		AACTTCCGCCC	7	7.36e-06		TCACTTATTCT	12	1.14e-05		TTCCTTCCATG	18	1.39e-05		AACTCAACGTT	19	1.29444e-05
CCCCCCTCTCA	108	9.81e-05		CGGTGCCAACC	356	0.000435251		TCAACCGGAGT	18	1.47e-05		TGTACCTCCCA	12	1.47e-05		GTGTCTACCCC	7	7.36e-06		ATATAAACCTC	12	1.14e-05		TACCCATGTGC	18	1.39e-05		CTAGGCAGTCC	19	1.29444e-05
GATTAGTAAAC	108	9.81e-05		CCCCCCGCCGT	356	0.000435251		CCACGTATGTC	18	1.47e-05		ATTATAGAACA	12	1.47e-05		ACGGCTGCCTC	7	7.36e-06		TGAAGCCCGAG	12	1.14e-05		TAATCCTATGC	18	1.39e-05		AGCCAGTATCC	19	1.29444e-05
CTGTTAACCTT	108	9.81e-05		CAGATTCGACA	356	0.000435251		AACCCCTCTAA	18	1.47e-05		AGATCAGTAAT	12	1.47e-05		CCGCGTCCCCC	7	7.36e-06		CCAGCCATCGT	12	1.14e-05		CACCTCCGAAT	18	1.39e-05		GCATAAACATG	19	1.29444e-05
AAGCCCAGATC	108	9.81e-05		GGACGCCTGCT	355	0.000434028		TCGCCAACAGT	18	1.47e-05		CGACCACTAAT	11	1.35e-05		GAGGCCGCCCC	7	7.36e-06		TCACCTTTAAC	12	1.14e-05		TCGCGTTAGAC	18	1.39e-05		CAATCACACAA	19	1.29444e-05
CGACTTGACGT	108	9.81e-05		CTGCATCTGGC	355	0.000434028		TTATATCGCGT	18	1.47e-05		ATTTAACACTA	11	1.35e-05		CACTATACTCA	7	7.36e-06		ACTCGCACAAA	12	1.14e-05		TCACTTACAAA	18	1.39e-05		CAACCCAGCGT	19	1.29444e-05
TCTTACCATAC	108	9.81e-05		TACCTACTTAA	355	0.000434028		TCGCCTCGTGA	18	1.47e-05		GCCCCCTCCCA	11	1.35e-05		AAGCCGCTCAC	7	7.36e-06		TGAAGCCGCTT	12	1.14e-05		CATTTTCGCAT	18	1.39e-05		CAATGAACCTG	19	1.29444e-05
CGGTAGCCTAC	108	9.81e-05		ATACGCAGTTC	355	0.000434028		CAAGCAACATT	18	1.47e-05		TGAAGACGGCT	11	1.35e-05		AAGCCGCTCCA	7	7.36e-06		ACCCCCAGCAA	12	1.14e-05		TGAGCTCGGCA	18	1.39e-05		AAACTTTTTGA	19	1.29444e-05
TCTGTAGAACA	107	9.72e-05		TCCTGAGCACC	355	0.000434028		CAACACAGTGT	18	1.47e-05		CACGCGCATAC	11	1.35e-05		ACGGTTACCAC	7	7.36e-06		AGACGCCCTCG	12	1.14e-05		TCGCGATCGAC	18	1.39e-05		TCTGTTCCACT	19	1.29444e-05
ACCCTACTAGA	107	9.72e-05		GCGCCGATTAA	355	0.000434028		TCACCAAGGGG	18	1.47e-05		TTATCCAAGTC	11	1.35e-05		GAGGCACCCCA	7	7.36e-06		CGAAACCGGAT	12	1.14e-05		TTGCTCTGGTA	18	1.39e-05		AACACCTTATG	19	1.29444e-05
CAAAATATACA	107	9.72e-05		TATCAGGTACG	355	0.000434028		GCTCCAAGTGT	18	1.47e-05		ACATGCTCTAA	11	1.35e-05		AAAACCTCCCC	7	7.36e-06		TCGGCAACTGT	12	1.14e-05		CCCCAACCGCC	18	1.39e-05		TGTTTGGGTGT	19	1.29444e-05
TTTTTGCCCGC	107	9.72e-05		CACTGATATTC	355	0.000434028		ACAGCACTACT	18	1.47e-05		TATATAGTAGA	11	1.35e-05		GAGGCACACCC	7	7.36e-06		CGGGCCATCCA	12	1.14e-05		GCATCCACTAG	18	1.39e-05		TCTCAAAACAC	19	1.29444e-05
CTACACCCAGG	107	9.72e-05		ATGAGATTCGC	355	0.000434028		CCACAATGTGT	18	1.47e-05		AATTACTCATC	11	1.35e-05		AACGATCAGCC	7	7.36e-06		AAAGGCACTAA	12	1.14e-05		CCGCTCACGAA	18	1.39e-05		TAACATCTGAC	19	1.29444e-05
CGCCCCGCTAC	107	9.72e-05		GCCCCCACCAA	355	0.000434028		CCCCGCTCTAC	18	1.47e-05		CAGGTATCCTC	11	1.35e-05		ATGCCTACCCC	7	7.36e-06		CAGTTATCCAC	12	1.14e-05		TGACCACGAGC	17	1.31e-05		TGCCCGTCTCC	19	1.29444e-05
CCATAATAACA	107	9.72e-05		GTAATTATCAT	354	0.000432806		CTGTCAGACGT	18	1.47e-05		AGACAAGACAA	11	1.35e-05		ACCGTTTCCCC	7	7.36e-06		GCACTTATCCT	12	1.14e-05		TTGGCTAGGAA	17	1.31e-05		TCCCTCTCGTT	19	1.29444e-05
AGGCAAAGACG	107	9.72e-05		GTTACCCCCGA	354	0.000432806		ACTCGCACCAA	18	1.47e-05		CGCCAACCTAG	11	1.35e-05		AACGCCGTCCC	7	7.36e-06		TCACCATCTTC	12	1.14e-05		TTCTCTCTACA	17	1.31e-05		AAAGCATTTGT	19	1.29444e-05
GTCAACAGACG	107	9.72e-05		CATTGACACCT	354	0.000432806		AATCACAATAC	18	1.47e-05		AACCAACATCG	11	1.35e-05		GACGCTCTAAC	7	7.36e-06		TGACTCCCGTT	12	1.14e-05		TGCCAGTGGCC	17	1.31e-05		GACGCCTACGA	19	1.29444e-05
ATTTATGTCGA	107	9.72e-05		GAAGTACCCCA	354	0.000432806		CCACCTACTAA	18	1.47e-05		TGCCCAGAGAC	11	1.35e-05		AAGAGTCCCCC	7	7.36e-06		CGTCCAGCCAT	12	1.14e-05		CACTACCACAT	17	1.31e-05		TCATCCACTCC	19	1.29444e-05
CTACAGGAAGT	107	9.72e-05		AGCAGCTCATC	354	0.000432806		GTACCCACACT	18	1.47e-05		CAGGCTCCCAC	11	1.35e-05		TAGCCTCCCGC	7	7.36e-06		GCATGCACACG	12	1.14e-05		AACCCCTCTCA	17	1.31e-05		CTGGCTACAAG	19	1.29444e-05
TGACATACTCT	107	9.72e-05		TCCCTCTCATG	354	0.000432806		ACCCACTCTCA	18	1.47e-05		ACTCAAGCTAC	11	1.35e-05		TAGCTTCCCTC	7	7.36e-06		TCCCCATGTTC	12	1.14e-05		TCACCATGGGC	17	1.31e-05		TCTCACTCATG	19	1.29444e-05
TATTAACAACT	107	9.72e-05		GTACGCCCGGA	354	0.000432806		CCGCCACGTTC	18	1.47e-05		TACTCCAGCTC	11	1.35e-05		CAGGATTTCCC	7	7.36e-06		ACCCTCACTTG	12	1.14e-05		ACGCTCACTAA	17	1.31e-05		AGTTTGATTCT	19	1.29444e-05
CGCGAAATTCC	107	9.72e-05		ATCTGCCAGGC	354	0.000432806		TCCACCTCACC	18	1.47e-05		GGTCAGGTGAA	11	1.35e-05		TAGGCGTCCCC	7	7.36e-06		ACAGGCACTTA	12	1.14e-05		CAGTTAACGAC	17	1.31e-05		AACCGCACGTC	19	1.29444e-05
GGCCTAGAAAA	107	9.72e-05		CCCTTGCCTCA	354	0.000432806		GCACCATATGC	18	1.47e-05		ATCTGTGTACT	11	1.35e-05		AAGACTGTCAC	7	7.36e-06		ACACTCACCCA	12	1.14e-05		TCCCCCTACAC	17	1.31e-05		CTCCCCCCAGG	19	1.29444e-05
TCGCCCAACCC	107	9.72e-05		ACAAAATCTCA	353	0.000431583		ACACGCACAAT	18	1.47e-05		AATTGAGTACA	11	1.35e-05		TAGGTTCCGCC	7	7.36e-06		TCCCAAAAGGC	12	1.14e-05		ATGCGCGATAA	17	1.31e-05		AATCCATATCC	19	1.29444e-05
CCCATTACTAG	107	9.72e-05		CATGTAGCACG	353	0.000431583		TCCCTCACTTG	18	1.47e-05		TTATTCAATTC	11	1.35e-05		CAGGCTCGCAT	7	7.36e-06		TAACCTACCCC	12	1.14e-05		TCATCAACTGT	17	1.31e-05		CAATTATAATA	19	1.29444e-05
TACTCACCATT	107	9.72e-05		CTTACGCGACT	353	0.000431583		TCACCGCGGCA	18	1.47e-05		TATCAAGCCTC	11	1.35e-05		CTCTCTAACCA	7	7.36e-06		AGACGCCCGAA	12	1.14e-05		TGCACGTTCTT	17	1.31e-05		ATTCATCCCTG	19	1.29444e-05
CCCGTCCATTC	107	9.72e-05		ATTGCCACCGC	353	0.000431583		TCGCCAGACAC	18	1.47e-05		CGACGAGAGAG	11	1.35e-05		AATCCGCCCAC	7	7.36e-06		TCACCATTAAT	12	1.14e-05		CAGCTCACGTC	17	1.31e-05		AACGCATCGCC	19	1.29444e-05
TCACCACTCAT	107	9.72e-05		TTTAGATCGTT	353	0.000431583		CCATCAGACAA	18	1.47e-05		ACAAGCACTCA	11	1.35e-05		ACAGCTCCTAC	7	7.36e-06		TGAAACCAGAT	12	1.14e-05		TTGCGTCGACG	17	1.31e-05		TCTCCCAAAAA	19	1.29444e-05
GCCGAGCATTT	106	9.63e-05		AGTGGAAAGCA	352	0.00043036		TGACCTAGAGC	18	1.47e-05		CGACCCGCAAT	11	1.35e-05		AACGACGCCCC	7	7.36e-06		AACCCCCCTAA	12	1.14e-05		TCACTACCTTC	17	1.31e-05		TACTCCACTCA	19	1.29444e-05
ACCATTTTGGT	106	9.63e-05		ATATAAAACTC	352	0.00043036		CCGCACACTAC	17	1.39e-05		TCCCCACCCTC	11	1.35e-05		TCGCCTCGCGC	7	7.36e-06		ACACGGTATAC	12	1.14e-05		TCGCGATATCA	17	1.31e-05		AACTGCTAGTT	18	1.22632e-05
TCCTCATCACA	106	9.63e-05		AAAAGCCCATG	352	0.00043036		TCACCATACGG	17	1.39e-05		GTTTCCGCACC	11	1.35e-05		CGTCGCCCAAC	7	7.36e-06		TCTCAAAGCGT	12	1.14e-05		GCGTAACAGTC	17	1.31e-05		CCATTACTATA	18	1.22632e-05
TGCATAGATGC	106	9.63e-05		CTACAAACACA	352	0.00043036		TCGCACAAGAC	17	1.39e-05		CCTCTAGAGAG	11	1.35e-05		CGGGGTGCCAC	7	7.36e-06		TCTCGAACCAC	12	1.14e-05		TTGCCTCCACG	17	1.31e-05		TTTTATCGTTG	18	1.22632e-05
CGGCACACACA	106	9.63e-05		ATCCGGTACAC	352	0.00043036		ACACCCCTTCA	17	1.39e-05		CAGCTATTCAC	11	1.35e-05		AGGGGCCCCCC	7	7.36e-06		GCCCCACGCGT	11	1.04e-05		CCAGGCACTAA	17	1.31e-05		TCTCTTCCACG	18	1.22632e-05
GTGACACAATG	106	9.63e-05		GGGACCCATCC	352	0.00043036		CCACGCTCTAG	17	1.39e-05		CGTTCTGAAAT	11	1.35e-05		AAGACCACCCC	7	7.36e-06		TCGTTTATCGT	11	1.04e-05		CCATTACCGTT	17	1.31e-05		TACCTCTTTGA	18	1.22632e-05
CTACCCTACAA	106	9.63e-05		TATTGCTGAGA	352	0.00043036		TACCCAAGTAC	17	1.39e-05		CGCCGATACCA	11	1.35e-05		ATTCCGCTCAC	7	7.36e-06		AGGGCCATCCT	11	1.04e-05		CAGTCCGACAA	17	1.31e-05		GACCAAAAGGA	18	1.22632e-05
AGTCTGAATCC	106	9.63e-05		CGACACTAGAT	352	0.00043036		ACACGACTTAT	17	1.39e-05		TTCCTCTCATC	11	1.35e-05		ACGGATCGCCC	7	7.36e-06		GAACTAGTACC	11	1.04e-05		CCGTTACTATC	17	1.31e-05		ATTTATAGTTG	18	1.22632e-05
TTTTGAGCCTC	106	9.63e-05		CCTTTCCCGCC	352	0.00043036		TCAGGAAGTGT	17	1.39e-05		AATGTACCACA	11	1.35e-05		GATTCTACCCC	7	7.36e-06		ACGCTTATCAT	11	1.04e-05		ACGCGCACAAA	17	1.31e-05		GACGCCAGGAC	18	1.22632e-05
AACAGTAACAC	106	9.63e-05		GTCATCCCTTC	352	0.00043036		TCACGAGGTGT	17	1.39e-05		AATATTCTACA	11	1.35e-05		CCGGCGCACCA	7	7.36e-06		TCCCCACGTGG	11	1.04e-05		ACGCGTCGTAA	17	1.31e-05		TCATGTACCTG	18	1.22632e-05
GAAGCCACCCG	106	9.63e-05		CTCAGTAAATA	352	0.00043036		TCACTAAGATG	17	1.39e-05		TACCCTCATTC	11	1.35e-05		ATGGATGTCCC	6	6.31e-06		TGAATTCTGCT	11	1.04e-05		AATTACTTTGC	17	1.31e-05		TGCCTCTCACA	18	1.22632e-05
GACGACGGATA	106	9.63e-05		CCTATTCTCAC	351	0.000429138		TCCCCCACTTT	17	1.39e-05		AAGGTTCACCC	11	1.35e-05		TCACCTACCCC	6	6.31e-06		ACACGCACAAT	11	1.04e-05		ACGCGCGATAC	17	1.31e-05		CTATTACCCTA	18	1.22632e-05
ACCTCAAACTA	106	9.63e-05		GCCTCTCCACT	351	0.000429138		CCACCACGGCT	17	1.39e-05		CATTTATCAAC	11	1.35e-05		ATGGTGCCCCC	6	6.31e-06		CAACAATTAAC	11	1.04e-05		TCCTTCTCTTC	17	1.31e-05		TACATCTATTG	18	1.22632e-05
TGAAGGCCACC	106	9.63e-05		TGTCGATCATG	351	0.000429138		TACCCGCGACA	17	1.39e-05		ATTTTCAAGTC	11	1.35e-05		AAGGCTGCACA	6	6.31e-06		TGAAACTGGCT	11	1.04e-05		AACTTCAGCAT	16	1.23e-05		TCATGAACCTT	18	1.22632e-05
CTCGGTCACCC	106	9.63e-05		TAGAATGCCCG	351	0.000429138		TCTGCAAGAGC	17	1.39e-05		TTCTTAAAGTA	11	1.35e-05		AAGGGTCCGCC	6	6.31e-06		ACACGCGCTAG	11	1.04e-05		TCGCCTCTGCT	16	1.23e-05		TCTCACAACCC	18	1.22632e-05
GTCCTTACCTG	106	9.63e-05		AGCCCGGTGAT	351	0.000429138		TCACAAGGCAT	17	1.39e-05		CTCTTCAACTC	11	1.35e-05		AACCCTGCGCC	6	6.31e-06		TCACCTCCTCT	11	1.04e-05		CGGGCTCGGCA	16	1.23e-05		CTACAGGTAGC	18	1.22632e-05
AAAAATCAACG	106	9.63e-05		CCGCAGGGTAT	351	0.000429138		TATGCAATAAC	17	1.39e-05		TCCCTCTCTTA	11	1.35e-05		CATGCTTCTCC	6	6.31e-06		ACACCACCTAC	11	1.04e-05		TAATCCAGTGC	16	1.23e-05		CTACAGGACGA	18	1.22632e-05
TAGTCAAGGAT	106	9.63e-05		CCGTCCCTATG	351	0.000429138		ACCGGGTTGTC	17	1.39e-05		ATTAAGCCTCA	11	1.35e-05		AACGATACCCA	6	6.31e-06		TTCTTCAGTGC	11	1.04e-05		CCGTCTTCGTC	16	1.23e-05		TCCCCATCTTG	18	1.22632e-05
CCCCCAACGCC	106	9.63e-05		TCTCGACGAAG	351	0.000429138		TCCCCGTATCC	17	1.39e-05		AAGGCCCTCCC	11	1.35e-05		ACGAATCCCCC	6	6.31e-06		TCACCCGTTAT	11	1.04e-05		TTTCCTCGACT	16	1.23e-05		CATTTAACATA	18	1.22632e-05
GACAAAACTAA	106	9.63e-05		GATCAGTTAAC	351	0.000429138		TCAACAGGTGC	17	1.39e-05		CGTATAGAGCA	11	1.35e-05		AAGGTTCACGC	6	6.31e-06		ACAATCACTAC	11	1.04e-05		CACTCCCGAAT	16	1.23e-05		AATATCTATTC	18	1.22632e-05
TCTTCGGACCC	106	9.63e-05		TACCCCGCACA	350	0.000427915		TCACTCACTGG	17	1.39e-05		CAGTTTTCCCC	11	1.35e-05		CGGGCACCCCA	6	6.31e-06		CCACCCACTGA	11	1.04e-05		TAACCAAATGT	16	1.23e-05		AAACCTTTTTA	18	1.22632e-05
TATACTAGCCC	106	9.63e-05		AGCATCGATCA	350	0.000427915		TTACCCACAGT	17	1.39e-05		CACCACAGCAA	11	1.35e-05		AGTCGTCCCCG	6	6.31e-06		TTCCCATGTGC	11	1.04e-05		TCGTCTCGGAA	16	1.23e-05		TGCTCTACTCA	18	1.22632e-05
CCATGATCTCG	106	9.63e-05		CCGCAGATAAT	350	0.000427915		ACAAGCACTTA	17	1.39e-05		GACGACCTCTC	11	1.35e-05		TAGGCTCCAAC	6	6.31e-06		TCACGCTCCAA	11	1.04e-05		TCAGCCCTACT	16	1.23e-05		TCCCTTACCAC	18	1.22632e-05
GTTGACATACT	106	9.63e-05		TAGACGTGGCG	350	0.000427915		TCCCAATATGT	17	1.39e-05		CGACGACCACG	11	1.35e-05		TCACCTCATTC	6	6.31e-06		TCACAAACTAC	11	1.04e-05		CCCAGCTCACC	16	1.23e-05		TCGATATGATA	18	1.22632e-05
GCACTCCGTGA	106	9.63e-05		ACAAGATTCCG	350	0.000427915		CCACGACCTAC	17	1.39e-05		ATCTCGGCACT	11	1.35e-05		CAGCTTCCCCA	6	6.31e-06		AGAAGCCGGAA	11	1.04e-05		TCACCCTGAGG	16	1.23e-05		GCACCAGTATC	18	1.22632e-05
CGCTATACACT	106	9.63e-05		CAGTAGGAGCG	350	0.000427915		TCACCAATTTC	17	1.39e-05		ATACTCACTAA	11	1.35e-05		CATCGACCCAC	6	6.31e-06		TCCCGCAGCAC	11	1.04e-05		TTGCCGCAGAA	16	1.23e-05		AAACAATTTAA	18	1.22632e-05
GGCAACAGCCC	105	9.54e-05		GTCGGACTACG	349	0.000426693		CTGCCCGACAA	17	1.39e-05		CGTCTATCCTC	11	1.35e-05		ATGGTCCACCC	6	6.31e-06		CCTCGAGCTAA	11	1.04e-05		CCGATATAGTG	16	1.23e-05		ACCCTCTCTCG	18	1.22632e-05
CAATTCTGATC	105	9.54e-05		CCTATTGCGAC	349	0.000426693		TTTTATTCACT	17	1.39e-05		GACGAAATCTC	11	1.35e-05		TTCTTCACCCC	6	6.31e-06		TTAAGCCGGTT	11	1.04e-05		GCACCAAGTCT	16	1.23e-05		TATCCTCGTAA	18	1.22632e-05
GAACTAATATA	105	9.54e-05		GAACTGATAAA	349	0.000426693		TCCCTATCTTG	17	1.39e-05		TTCTCCACACG	11	1.35e-05		AAACGCCCCAA	6	6.31e-06		ACACACTCTCA	11	1.04e-05		TTGCGTCTGAC	16	1.23e-05		CCACCCTCCAT	18	1.22632e-05
GGCAAACATCT	105	9.54e-05		TGGCCACTCCA	349	0.000426693		TTCAAAAACAG	17	1.39e-05		ACCGATAGCAA	11	1.35e-05		CTCGCTCCCCA	6	6.31e-06		TCATAAGGCGC	11	1.04e-05		TGGCGATGGCC	16	1.23e-05		TATCCTCGACA	18	1.22632e-05
CCGAGCGTGAG	105	9.54e-05		CAAAACTATGG	349	0.000426693		TCACGTCGAGT	17	1.39e-05		GCACCAAGAGT	11	1.35e-05		AGAGCTCCACG	6	6.31e-06		ACGCCAAGTGC	11	1.04e-05		TAATCAAATGC	16	1.23e-05		AACCAGTATCA	18	1.22632e-05
TCTGAGAGTTC	105	9.54e-05		TCAATGCTCTA	349	0.000426693		TAACCATCTGC	17	1.39e-05		ATTTAAGCCAT	11	1.35e-05		CTCTATCATCC	6	6.31e-06		TCCTTACGTCA	11	1.04e-05		TTCCTCTCGTA	16	1.23e-05		CTACTCTCATT	18	1.22632e-05
GGCGGAGCCAT	105	9.54e-05		TAACCATTATT	348	0.00042547		TCAGAAATAGT	17	1.39e-05		TACCCCTACAC	11	1.35e-05		AAGGCCCCAGC	6	6.31e-06		TGAAGCGCGAC	11	1.04e-05		CAATCCAACGA	16	1.23e-05		TACCACAACAA	18	1.22632e-05
CCGCGCCACCT	105	9.54e-05		CCCCGGTGCCG	348	0.00042547		TTGCCTCGTGT	17	1.39e-05		GATATAGTACG	11	1.35e-05		AAACATCCCCC	6	6.31e-06		TGACGCTAGAT	11	1.04e-05		CGCACACTCTT	16	1.23e-05		AACGCATTTCC	18	1.22632e-05
ACCCCGCCCTC	105	9.54e-05		TCTGTGTGGTT	348	0.00042547		CAACCCAGTAT	17	1.39e-05		CATCTATTCTA	11	1.35e-05		CCAGCTCGAAT	6	6.31e-06		GGAAGCCGGAG	11	1.04e-05		GCACCGAGTGT	16	1.23e-05		TGCGCTACTCC	18	1.22632e-05
TACCATAATTC	105	9.54e-05		CCGCTTACGGT	348	0.00042547		ACTGAAATAAA	17	1.39e-05		ATACAAGTGCA	11	1.35e-05		CTGGCTCACCT	6	6.31e-06		TGGGGCCGGAT	11	1.04e-05		GTGCAGTAGCC	16	1.23e-05		TTACACTCAGG	18	1.22632e-05
CCACAACCTCC	105	9.54e-05		CTTAAATCACT	348	0.00042547		TCACCATATGA	17	1.39e-05		AATTTAGTTCA	11	1.35e-05		TCGGTTCCCCT	6	6.31e-06		ACCCACACTCC	11	1.04e-05		TCGCGTTACCC	16	1.23e-05		CAATGACCAGA	18	1.22632e-05
TGGTATAACGA	105	9.54e-05		GAGCATCCAAA	348	0.00042547		TCACCACGCGG	17	1.39e-05		TACCAAACGAC	11	1.35e-05		CAGGGTCCCTC	6	6.31e-06		ACACGGCCTAG	11	1.04e-05		CTACCCGATAA	16	1.23e-05		TCCTCCTCTCC	18	1.22632e-05
TTAGCCCCGTG	105	9.54e-05		TGTGGTGACCT	348	0.00042547		CTGTCAGGCGA	17	1.39e-05		TCAACAGGTGC	11	1.35e-05		CAGGTTCCACT	6	6.31e-06		TCACCCTCTGC	11	1.04e-05		CGCTACTGTGC	16	1.23e-05		CAACTATTTGA	18	1.22632e-05
GCAGCCTCTCC	105	9.54e-05		TAATTGCTCAC	348	0.00042547		ACACTTTGTGT	17	1.39e-05		TTGTTCCAGTC	11	1.35e-05		TCGGTTCCACC	6	6.31e-06		CTACATAGTGA	11	1.04e-05		CCCTTCCGCCT	16	1.23e-05		CTGTCATCCAA	18	1.22632e-05
TAGTTCTCTAC	105	9.54e-05		GCTCAAATGTA	348	0.00042547		TCTTTTAGTGT	17	1.39e-05		CGTCAAGCGTC	11	1.35e-05		TAGGCATTCCT	6	6.31e-06		CAACATTTTAC	11	1.04e-05		TCGCTATAGTC	16	1.23e-05		TCAGTTTACTG	18	1.22632e-05
GCCGACTAAAA	105	9.54e-05		CCGCGTGCGAA	348	0.00042547		TCACTAGGCGT	17	1.39e-05		CGACAACCCAC	11	1.35e-05		GATGGTCCACC	6	6.31e-06		TCGCCAGGTGT	11	1.04e-05		TCGCCAGGCAT	16	1.23e-05		TCCTGAACCTG	18	1.22632e-05
CCTTCTGAGCC	105	9.54e-05		TGGTTAACACC	348	0.00042547		TCATCTAGAGT	17	1.39e-05		TGCCTTCACGC	11	1.35e-05		ATCACTGTTCC	6	6.31e-06		TCACCTAGCCC	11	1.04e-05		TCTCGATTGCC	16	1.23e-05		GAGGACAAGAA	18	1.22632e-05
CTTCGAATCCT	105	9.54e-05		CAAACGAAAAC	347	0.000424247		ATACGTAGTAA	17	1.39e-05		CGACAAGGGAG	11	1.35e-05		AGAACCCGCCT	6	6.31e-06		TCGCCTACCGC	11	1.04e-05		GTCCCTTAGCA	16	1.23e-05		TGATCCACTAC	18	1.22632e-05
TCCCAAATATA	105	9.54e-05		TGCCTCACTGC	347	0.000424247		TCACGAAGGGT	17	1.39e-05		ATTATTGTACA	11	1.35e-05		CAGGTTCCTCG	6	6.31e-06		ACAGCCCCCCC	11	1.04e-05		CCGTTACCTTA	16	1.23e-05		AACCCACATCC	18	1.22632e-05
ATTCCGTGTTA	105	9.54e-05		CTCCTCCCATA	347	0.000424247		TCACCAGTCGT	17	1.39e-05		GAGACCTCACA	11	1.35e-05		ACGGTTACACC	6	6.31e-06		ATACCCCCTCA	11	1.04e-05		ACACTCAGTAT	16	1.23e-05		GACCACAAAGA	18	1.22632e-05
GCCTAAGTTTC	105	9.54e-05		CTATCCCTCTC	347	0.000424247		GCACCTCCTAA	16	1.31e-05		GGACAGGAGCA	10	1.23e-05		AACACCGCCCC	6	6.31e-06		TCACCTTTTGC	11	1.04e-05		TACCCTCGACA	16	1.23e-05		AAAACCTCCCG	17	1.15819e-05
ATCCACGAACA	105	9.54e-05		AATCAGCGACG	347	0.000424247		GCTGACACCAT	16	1.31e-05		CGCTTAGTAAT	10	1.23e-05		CCGCCCCTCCC	6	6.31e-06		TGCCGCTGGAC	11	1.04e-05		TCACTATGATT	15	1.16e-05		AATCCATCTCT	17	1.15819e-05
ACGCCATCCCC	105	9.54e-05		CGAACGGAATC	347	0.000424247		CATCACACAAA	16	1.31e-05		TGACGCCGCAT	10	1.23e-05		ACGACGCCCCA	6	6.31e-06		TACACCAGCAT	11	1.04e-05		CATTCCAAAGC	15	1.16e-05		CTACAAGTAGT	17	1.15819e-05
AGTCTGCCGCG	105	9.54e-05		ACGTTATCTCA	347	0.000424247		ACAGTTACAAA	16	1.31e-05		CAACGCTAGCA	10	1.23e-05		AAGGCTGTCCA	6	6.31e-06		ATTTACGCTTC	11	1.04e-05		TTATCCAGACG	15	1.16e-05		TGAGGTACAAG	17	1.15819e-05
AGTACCGACCA	105	9.54e-05		GTCTGACAATG	347	0.000424247		TCTCCATGCTT	16	1.31e-05		AGTTACGCCTC	10	1.23e-05		AACGCACTCCC	6	6.31e-06		CCACGCCCTCT	11	1.04e-05		TCTGCTCTAAT	15	1.16e-05		CAGTTACCGTA	17	1.15819e-05
CATATGACCGC	105	9.54e-05		CACTTTTTGGA	347	0.000424247		TCATTAACTGC	16	1.31e-05		TGACGCCCGAT	10	1.23e-05		AAGGATAACAC	6	6.31e-06		ACAAGCACAAA	11	1.04e-05		ACCCCCAGCAC	15	1.16e-05		ACACTCTCTGA	17	1.15819e-05
GACACCATTAC	105	9.54e-05		CTCCTCTGAGC	346	0.000423025		TGACCTCGAGT	16	1.31e-05		ACCATTTCGCC	10	1.23e-05		AGAGCTCACCC	6	6.31e-06		TCTCTAAGTGC	11	1.04e-05		CAATTCTATGC	15	1.16e-05		CAACCATTAGA	17	1.15819e-05
AACACTACAAA	105	9.54e-05		AGTGTGGCCTC	346	0.000423025		TCACCACCTCA	16	1.31e-05		CCTATCTAGCG	10	1.23e-05		ACTCCGCCCCC	6	6.31e-06		TGACGCAGCAC	11	1.04e-05		CAATCCACACG	15	1.16e-05		AACCATCTCCA	17	1.15819e-05
CAAAAGCCCTG	105	9.54e-05		CTACCATATTC	346	0.000423025		TCACAGCATCG	16	1.31e-05		ACTTTAGAGCG	10	1.23e-05		AAGCATCCCTC	6	6.31e-06		TCACAATGAGC	11	1.04e-05		GCGATACCGTC	15	1.16e-05		GTCCACTGGAA	17	1.15819e-05
TACAGATAGGT	105	9.54e-05		ATGGAAAGGCG	346	0.000423025		TCACCCAATAC	16	1.31e-05		CTCCATAAGCA	10	1.23e-05		CAGGCTCACTA	6	6.31e-06		CATCGCACTAC	11	1.04e-05		TTGCTTCCATA	15	1.16e-05		CGCTCCAATCC	17	1.15819e-05
CGTATATCGCC	105	9.54e-05		ACAATGAGGGT	346	0.000423025		TGCCAATAGCC	16	1.31e-05		TGCCTATAGTA	10	1.23e-05		ACGGCCCCCAA	6	6.31e-06		AAGCCACGCGC	11	1.04e-05		CCCATTTACTC	15	1.16e-05		CTGGTTGCCAG	17	1.15819e-05
GCATCCCACTC	104	9.45e-05		CTTACCCGACC	346	0.000423025		TCTCAAAGAGC	16	1.31e-05		AGACATGAGAA	10	1.23e-05		ATCCTTCCCCC	6	6.31e-06		TCCACCAGTGC	11	1.04e-05		TACCCCAGTAA	15	1.16e-05		GAATGCACCTG	17	1.15819e-05
AAAGTAACCTG	104	9.45e-05		GACTACCTTAA	346	0.000423025		ACCCCCTATAA	16	1.31e-05		TTATTCACGCG	10	1.23e-05		ACGCCTACCCA	6	6.31e-06		TAACCAACCCT	11	1.04e-05		TCGGCATAACT	15	1.16e-05		CTTTCTGACAA	17	1.15819e-05
TCCCGACCTAC	104	9.45e-05		ACTTATTCACC	346	0.000423025		TCAACACCGGT	16	1.31e-05		TGACGACACGC	10	1.23e-05		CAGGCTACCCT	6	6.31e-06		TCGATCCTGCT	11	1.04e-05		TAACCAAGCAC	15	1.16e-05		AGTTTGCATCT	17	1.15819e-05
TAGTTTTAACT	104	9.45e-05		CCGCATTGCGC	346	0.000423025		TCAACGTCAGG	16	1.31e-05		GAACGCACTAA	10	1.23e-05		GACGAGTCGCC	6	6.31e-06		GGACGCCGACG	11	1.04e-05		CCATTCACGTC	15	1.16e-05		GCCTGAACATG	17	1.15819e-05
CCCTTCCCTCT	104	9.45e-05		ACGATCAACAC	346	0.000423025		CCACTTAGATA	16	1.31e-05		TGAAACGGGAT	10	1.23e-05		CTGGGTCCCCC	6	6.31e-06		CCACGCTTTAC	11	1.04e-05		CACTTCTGAAT	15	1.16e-05		ATCACCTTCCA	17	1.15819e-05
CCCACCTACAC	104	9.45e-05		AAGGTATGCTG	346	0.000423025		TTACCTCGTAT	16	1.31e-05		CGACCAGTCCA	10	1.23e-05		TAGGTTTCACC	6	6.31e-06		GGATCCCCACG	11	1.04e-05		GCACAGTAGCC	15	1.16e-05		ATTATCGCTGA	17	1.15819e-05
ATGCTGAGTTT	104	9.45e-05		TGGCCGCGAGA	346	0.000423025		TCACCTAGCTG	16	1.31e-05		ACCCTTTCGTG	10	1.23e-05		CAGGCCCTCAC	6	6.31e-06		TCATATTTAGC	11	1.04e-05		TGGCGTCGAGA	15	1.16e-05		ATTTATTGCCG	17	1.15819e-05
CTTATCTGCGT	104	9.45e-05		TAAATCATCAT	345	0.000421802		TTACCATCTAT	16	1.31e-05		CGTCCAATCAA	10	1.23e-05		TCACCTACTGC	6	6.31e-06		TCATCCAAGGC	11	1.04e-05		TCTCCCCTTAT	15	1.16e-05		CTACAGTAGCC	17	1.15819e-05
CAGCCCAGACT	104	9.45e-05		TACTGAGAAAA	345	0.000421802		GTATCCACAGT	16	1.31e-05		ATTACACTCCC	10	1.23e-05		CAGGTACCCTC	6	6.31e-06		TCATCTTGAGC	11	1.04e-05		CCACTACGGTC	15	1.16e-05		ACCGGGTTGTC	17	1.15819e-05
CAACCCCCGTA	104	9.45e-05		CAACGGAAAGT	345	0.000421802		AAAGCAAGAGT	16	1.31e-05		TCTTCAGCTTC	10	1.23e-05		CAGCCTCACAC	6	6.31e-06		ATTCCAGCCTC	11	1.04e-05		TCCCCCTCATT	15	1.16e-05		TGATCCACTCG	17	1.15819e-05
CCCCGAGTAAA	104	9.45e-05		TCCAGATACAC	345	0.000421802		TAACAAAGAAT	16	1.31e-05		ACCGCCTCCTA	10	1.23e-05		CATCGAGCCCC	6	6.31e-06		TCCCAACGAAC	11	1.04e-05		CCGCCTTACTG	15	1.16e-05		GAGTTCTATTG	17	1.15819e-05
ACTCCCTGAGT	104	9.45e-05		CAACTTCGGCC	345	0.000421802		CACGCAAGATT	16	1.31e-05		CAACATTAGAA	10	1.23e-05		GATGCGCCACC	6	6.31e-06		ACCCCCCCCAA	11	1.04e-05		TTTGCTCTGAT	15	1.16e-05		AAAATCTCTTG	17	1.15819e-05
CTCCACCACAC	104	9.45e-05		TAGCAACCCGA	345	0.000421802		CGCCTTCATGT	16	1.31e-05		CGGCAAGGGAA	10	1.23e-05		TACCCCCACCA	6	6.31e-06		TCCCCAACTTG	11	1.04e-05		ACACTCCCTAC	15	1.16e-05		ATCCCATATCA	17	1.15819e-05
CCTAGTACCAA	104	9.45e-05		AGGCGCTTTAT	345	0.000421802		TTACCCAGACT	16	1.31e-05		GGAACCTCCAA	10	1.23e-05		AAGGACCGCCC	6	6.31e-06		CAAACCATCCT	11	1.04e-05		TCACCTCGAGC	15	1.16e-05		CTACAAGACGT	17	1.15819e-05
CGTATCCCGCT	104	9.45e-05		TACACCAAACG	345	0.000421802		GCACCCAAGGA	16	1.31e-05		TTTTCATCCTC	10	1.23e-05		AACGATCTCAC	6	6.31e-06		CCCCATAGTGA	11	1.04e-05		GCCCTATAGCC	15	1.16e-05		TCCCAGCCTAG	17	1.15819e-05
TCGCCGATATT	104	9.45e-05		CTCCAACATTC	345	0.000421802		ACACGAACTCT	16	1.31e-05		ATTTAAACCTT	10	1.23e-05		ACGGTCCCCCA	6	6.31e-06		TCCCGCTCATA	11	1.04e-05		CGGCGTTAGCC	15	1.16e-05		CTTCCTCGCAA	17	1.15819e-05
TCGGTCTACTT	104	9.45e-05		TAGCGGCTAAC	345	0.000421802		TAACCCTGTGC	16	1.31e-05		ACACCCATTAA	10	1.23e-05		AACGTTTCACC	6	6.31e-06		CAACCCACTAA	11	1.04e-05		TTACCTACGCG	15	1.16e-05		ATTTATCATTG	17	1.15819e-05
TTTAAGCAATG	104	9.45e-05		TCATCGGGCCG	344	0.00042058		TCAGCAATAGC	16	1.31e-05		CTCCACGTTAC	10	1.23e-05		CCGGCTCGCCC	6	6.31e-06		CAACCCACTGT	11	1.04e-05		TCGGTACTACT	15	1.16e-05		TCAGCTATACT	17	1.15819e-05
CGACCTCCGTG	104	9.45e-05		CCATTATTCAC	344	0.00042058		TCTCCCCTACT	16	1.31e-05		CGCCCCGCGAA	10	1.23e-05		CAGCGCACCCC	6	6.31e-06		TAACCACGTCC	11	1.04e-05		TCGCCAAGGGT	15	1.16e-05		ATATTGAATCA	17	1.15819e-05
AACGCTGTGCA	104	9.45e-05		CAAGTACTTAG	344	0.00042058		ACTCCCCCTCT	16	1.31e-05		TCCTTCACGAC	10	1.23e-05		GGGCGTCCACG	6	6.31e-06		TCTCCAGCCTC	11	1.04e-05		TTGTCTCCGCA	15	1.16e-05		GAGGACCAGGA	17	1.15819e-05
ACGATACCGGA	104	9.45e-05		TGCACCCCCGA	344	0.00042058		GCACCACGACT	16	1.31e-05		TGACCAGGAAT	10	1.23e-05		TAGGCTACGCC	6	6.31e-06		TACCCATGCGT	11	1.04e-05		CGGGCACGGCC	15	1.16e-05		AGCCCATCGCC	17	1.15819e-05
CAGGGCAGCGG	104	9.45e-05		TTGAACTAGCA	344	0.00042058		AACCGCTCTAC	16	1.31e-05		TCACCAGCCGC	10	1.23e-05		GAGGCTCACCT	6	6.31e-06		CACCGCTATCA	11	1.04e-05		CCGTCACACAC	15	1.16e-05		GCACGCGCATG	17	1.15819e-05
GAAGCCAAATG	104	9.45e-05		GTACTAAGCTC	344	0.00042058		TTACCCAGCGT	16	1.31e-05		AGACGCACTAG	10	1.23e-05		AAGGTTTTCCA	6	6.31e-06		ACAGCAAGCGC	11	1.04e-05		TGGCGTCGAAC	15	1.16e-05		ACACCCAGTCT	17	1.15819e-05
CCCTAATCCCC	104	9.45e-05		GTCTTTTGTAA	344	0.00042058		GCACCCACTCT	16	1.31e-05		TACGTGTTCTT	10	1.23e-05		GGTACCTCACA	6	6.31e-06		CGACCAACTGC	11	1.04e-05		TACCCAAGCGC	15	1.16e-05		CAATTACCAGC	17	1.15819e-05
CCCGGCCGTTG	104	9.45e-05		AGGGCTTGGAT	343	0.000419357		TCCCCCGGACT	16	1.31e-05		CACCCACAGCA	10	1.23e-05		TCGGTCTCCTC	6	6.31e-06		CGACCAGGAAT	11	1.04e-05		CACTTCCGCGC	15	1.16e-05		TCTCATCGTCG	17	1.15819e-05
GTACCAGGATG	104	9.45e-05		GCTTTTCGAGC	343	0.000419357		CGACCACGTCT	16	1.31e-05		AATTTAGTACT	10	1.23e-05		GAAGCTCCACG	6	6.31e-06		TGAATCTGATT	11	1.04e-05		TCACCTACAGT	15	1.16e-05		ATGCCATCTCC	17	1.15819e-05
GCTCTTATATT	104	9.45e-05		GGACGGCAGAC	343	0.000419357		CCTCAAAGTGT	16	1.31e-05		TGACAAAAGAA	10	1.23e-05		ACGGGCCCTCC	6	6.31e-06		TGACGCTCGTT	11	1.04e-05		TCGCATCGCAC	15	1.16e-05		TCCCGCTCATC	17	1.15819e-05
ATGTTCATCAA	104	9.45e-05		CGATCTGTCAA	343	0.000419357		CTAGGTAGGCC	16	1.31e-05		CCGCATCCACT	10	1.23e-05		TAGCCACCTGC	6	6.31e-06		TGATCCCCGCT	11	1.04e-05		TTGCCTACACA	15	1.16e-05		AACCAGTATAG	17	1.15819e-05
ACAAGACAGCA	104	9.45e-05		TCATTAGGAAA	343	0.000419357		TGACCCAGTCT	16	1.31e-05		GCCTACAACAG	10	1.23e-05		ACGCCTCTCCA	6	6.31e-06		TCACCACACTT	11	1.04e-05		CAGCCCCAGAC	15	1.16e-05		AACCCTTCCCC	17	1.15819e-05
TGTACCTTCAG	104	9.45e-05		AAATAACGCAG	343	0.000419357		TCACCATGGGA	16	1.31e-05		ATTTAAAGCTC	10	1.23e-05		CAGAATCCACC	6	6.31e-06		CCACCACTCGT	11	1.04e-05		CCGTTAACGTA	15	1.16e-05		CATCCCAAACC	17	1.15819e-05
CCGACCACCAC	104	9.45e-05		CCATTCTAAAA	343	0.000419357		AAAGCTCGGCC	16	1.31e-05		AAGGCTCACTC	10	1.23e-05		CAGCCTGCGCC	6	6.31e-06		TTAAACCGTAT	11	1.04e-05		GCACGGCCACG	15	1.16e-05		CTGGCAAACAA	17	1.15819e-05
GATTGAATGCA	104	9.45e-05		TCCTCTCCATG	343	0.000419357		ACACAAAGCAT	16	1.31e-05		TACTGCAAGTC	10	1.23e-05		AAGCCGCCCCT	6	6.31e-06		TTACAAAGTAT	11	1.04e-05		CTGTCAGAGTA	15	1.16e-05		CAACCTACAGT	17	1.15819e-05
ACGATCAACAC	104	9.45e-05		TCCACATAAAT	343	0.000419357		CCACGTAGTGC	16	1.31e-05		CGTCATGAGAC	10	1.23e-05		TCTGCCCCCCC	6	6.31e-06		ACGCCTCCCCA	11	1.04e-05		CTGTCCGACAC	15	1.16e-05		GAAGACAATGA	17	1.15819e-05
GCGCACTCCTA	104	9.45e-05		TTTCTACGTAC	343	0.000419357		TAACCGCGTGT	16	1.31e-05		TCACCAATAGC	10	1.23e-05		ATGAATCCTCC	6	6.31e-06		ACCCGCCCTCC	10	9.49e-06		CTGTTAGCGAA	15	1.16e-05		CTACAGGCTGT	17	1.15819e-05
ATAGAATACCG	104	9.45e-05		TGTAACTCATG	342	0.000418134		CTGCGCGATAA	16	1.31e-05		ATCTCCACCTC	10	1.23e-05		GAGGATCCACC	6	6.31e-06		TAGCCACGTCT	10	9.49e-06		TTGCTTCGCAT	15	1.16e-05		CTACCGGTAGT	17	1.15819e-05
TTTTCTTCCTC	103	9.35e-05		CCCGACACGAG	342	0.000418134		CCGCCTCGAGC	16	1.31e-05		CGCCCCGTCAT	10	1.23e-05		TCGCACCACTT	6	6.31e-06		ATCCGCATTAC	10	9.49e-06		CCGCTACACAC	15	1.16e-05		GCATGATCCTC	17	1.15819e-05
CCTACCGCAGA	103	9.35e-05		ATCGACGACAG	342	0.000418134		TCAACAAATGT	16	1.31e-05		ACAAGCCCTAA	10	1.23e-05		GACCAGCACCC	6	6.31e-06		TCATTTATCCT	10	9.49e-06		TCGCTACCTGC	15	1.16e-05		ATTTATCGAAG	17	1.15819e-05
AATACTAACTT	103	9.35e-05		GCTGACGCCGG	342	0.000418134		TTGCCACGTGA	16	1.31e-05		CATCGTTAGCA	10	1.23e-05		ACGGCTTCATC	6	6.31e-06		TGACAAGAGGA	10	9.49e-06		TCACCAAGTTC	15	1.16e-05		GCCTTCTCATG	17	1.15819e-05
ATACTCCTCGG	103	9.35e-05		GGCCCTAGATA	342	0.000418134		TCCCTATGATG	16	1.31e-05		CAGGATCCCCC	10	1.23e-05		CAGTCTGCCCA	6	6.31e-06		TCATCATCTGC	10	9.49e-06		CCGTGAACGTC	15	1.16e-05		AAGACCTCTTG	17	1.15819e-05
CGTTCTCACGC	103	9.35e-05		CTAACACTGGT	342	0.000418134		ACACCACCTGA	16	1.31e-05		CGCCGATAGCT	10	1.23e-05		CTAGCTCCCCC	6	6.31e-06		TCCCTATGTTT	10	9.49e-06		TTGCTCTCGTG	15	1.16e-05		GAACCATTTCA	17	1.15819e-05
GCTGAGGGCTG	103	9.35e-05		CGTAGTCTGTC	342	0.000418134		CCACCAAACAT	16	1.31e-05		CCTATATACCG	10	1.23e-05		AAGGATTTACC	6	6.31e-06		TACCCACGTGC	10	9.49e-06		TAGTCTCGTAA	15	1.16e-05		TCTCTTAACAA	17	1.15819e-05
CCGCACGACCC	103	9.35e-05		GCAACACTTTA	341	0.000416912		AATGAAATAGT	15	1.22e-05		GGTAGCTCACC	10	1.23e-05		CACGTTCCACC	6	6.31e-06		CGTCGAACCGC	10	9.49e-06		TTGGCACTACT	15	1.16e-05		AACGCATTTGA	17	1.15819e-05
CGGAGATCTTA	103	9.35e-05		CTATCTCAAAA	341	0.000416912		ACACGTCCTGA	15	1.22e-05		AACACAGTACA	10	1.23e-05		GACGCTTCCCC	6	6.31e-06		TAGGCTACCGC	10	9.49e-06		TCGGTTACGAG	15	1.16e-05		CTACCGAAAGT	17	1.15819e-05
CCTCAGACCAA	103	9.35e-05		ACAAAAGTAAG	341	0.000416912		TCCCAAAATCT	15	1.22e-05		CAGTTATTCAT	10	1.23e-05		GCGGCTTCCCC	6	6.31e-06		CTCTGTACTAA	10	9.49e-06		CTGTCACGCAA	15	1.16e-05		CTCCAGGCAGT	17	1.15819e-05
CCTAGTGACAA	103	9.35e-05		CCGGCTTTACC	341	0.000416912		TCCCCACGGGT	15	1.22e-05		ACTTTTGTCTC	10	1.23e-05		CCGGCTGCCCC	6	6.31e-06		TCACAATGTCC	10	9.49e-06		TCGGTTCCAAG	15	1.16e-05		ATTTCTCGCAA	17	1.15819e-05
AACAACCTTCC	103	9.35e-05		CAACATAAGAC	341	0.000416912		ACACGGTATCA	15	1.22e-05		TCACCAACCTT	10	1.23e-05		AGCCAGCACCC	6	6.31e-06		CTCCACACTAA	10	9.49e-06		TCAGCATGTGT	15	1.16e-05		CATGACAAGGA	17	1.15819e-05
CATCCTGAATA	103	9.35e-05		CAATGTCAGCC	341	0.000416912		ATACCCACACA	15	1.22e-05		CATTAATCATC	10	1.23e-05		AAGTCTGACCC	6	6.31e-06		TCAGCAAGGGT	10	9.49e-06		TTCCATTGGCA	15	1.16e-05		CTGTCCTACAA	17	1.15819e-05
TGGGTGATCGA	103	9.35e-05		GGACACAACTA	341	0.000416912		AAACCCAGCAC	15	1.22e-05		AATCTACCACG	10	1.23e-05		AAGACGCCCTC	6	6.31e-06		ACACCCATCAT	10	9.49e-06		TCACTAAGTTT	15	1.16e-05		TCTTATAACAA	17	1.15819e-05
AGTCCAGACTT	103	9.35e-05		TCCCGAATAAT	341	0.000416912		TCATCCTGTGC	15	1.22e-05		CCTATAGCGCC	10	1.23e-05		AAGCCCCCAAC	6	6.31e-06		AGACGGACTCA	10	9.49e-06		ACACGCACTGT	15	1.16e-05		AACTACTGTGC	17	1.15819e-05
TCACGAACTAA	103	9.35e-05		ATCTCCGGAGC	341	0.000416912		CGACGCACTGC	15	1.22e-05		ATTTTCGCATC	10	1.23e-05		CAGGCACCCAA	6	6.31e-06		CTAGCCATACT	10	9.49e-06		ACCCCCACTCT	14	1.08e-05		TCCCTCACGTA	17	1.15819e-05
CCGTCCTAATC	103	9.35e-05		CTATGGTAATA	340	0.000415689		TCCCAAAGTCC	15	1.22e-05		TTCGTCATGTC	10	1.23e-05		AAGGTCATCCC	6	6.31e-06		TGAGTCATCCT	10	9.49e-06		ACCCAGTCTCC	14	1.08e-05		TCCCTCCCATA	17	1.15819e-05
AACCCAAGCAC	103	9.35e-05		GTGCGACTAAT	340	0.000415689		TCACCGCGACT	15	1.22e-05		TTTTCAGGCTC	10	1.23e-05		TGGTCTCCCCC	6	6.31e-06		CAATCTTTCCT	10	9.49e-06		ACTCGCACAAC	14	1.08e-05		GAATTACCACA	17	1.15819e-05
CGCGAATTAAA	103	9.35e-05		GTTGCATACCG	340	0.000415689		ATACAACCATA	15	1.22e-05		CACCGATATGA	10	1.23e-05		GCGGGTCCCCG	6	6.31e-06		ATACCCGGTGC	10	9.49e-06		TTTCCTCTACA	14	1.08e-05		CATTAATCCTA	17	1.15819e-05
CAAACTATCGG	103	9.35e-05		ACACTGATAAT	340	0.000415689		GCACGAACCGT	15	1.22e-05		CACCGTTAGCT	10	1.23e-05		TGGGCCCCCCC	6	6.31e-06		AACCCCAGTAC	10	9.49e-06		TTGACTCGGAG	14	1.08e-05		AAAATCTATTA	16	1.09006e-05
AGATACATATA	103	9.35e-05		ATGCAGTTGGA	340	0.000415689		ACCCCCAGAGT	15	1.22e-05		AATATCGTATA	10	1.23e-05		AAGGCTCGTCT	6	6.31e-06		CACCGCTCGAA	10	9.49e-06		AATTATTGTGC	14	1.08e-05		TCAGAGACAAG	16	1.09006e-05
TTCCATATTCA	103	9.35e-05		GCACCACAAGC	340	0.000415689		ACTTCTCGCGT	15	1.22e-05		CGTCTAGTGCA	10	1.23e-05		AACTTACAACC	6	6.31e-06		TCACCACGATT	10	9.49e-06		CCATCCACTAA	14	1.08e-05		CCCTTACCATA	16	1.09006e-05
CCTGTCGGGAC	103	9.35e-05		AGTTCCTGAAG	340	0.000415689		TCTCCAACCGT	15	1.22e-05		GTTTAGTCCTC	10	1.23e-05		AAGGTTAACCA	6	6.31e-06		TGCCCCAGGAT	10	9.49e-06		CACCCCTATCC	14	1.08e-05		GCAGCCACACG	16	1.09006e-05
AGCTTAACGTA	103	9.35e-05		CCATCCCGAAA	340	0.000415689		TGACCGAGGCT	15	1.22e-05		ATCTACGCTAC	10	1.23e-05		ATAGCTCCTCC	6	6.31e-06		ACTCAAGCCTC	10	9.49e-06		CCATCCAATTC	14	1.08e-05		TAACCCCGTCG	16	1.09006e-05
ATGTTGGAGGC	102	9.26e-05		CTGTCCCCCCC	340	0.000415689		TCTTCTAGCGT	15	1.22e-05		CATCGATAGAA	10	1.23e-05		ACTTCGCCTCC	6	6.31e-06		CCTCGAGGCGC	10	9.49e-06		CGCACGCTATT	14	1.08e-05		GCATGAACATC	16	1.09006e-05
CTTCCAGTGAG	102	9.26e-05		CACTCGTAGCA	340	0.000415689		ACCCACCCTAA	15	1.22e-05		AATGTACCCCC	10	1.23e-05		AAGGATGTCAC	6	6.31e-06		TCACCATATCC	10	9.49e-06		TACTACTGCGC	14	1.08e-05		GCACGAGCATC	16	1.09006e-05
TTGCCACCCAA	102	9.26e-05		TTTTAACCGCT	339	0.000414466		ACACCGAGTGT	15	1.22e-05		TTCTACTAGTC	10	1.23e-05		CAGGCTTTACC	6	6.31e-06		TAACCACCCGT	10	9.49e-06		CAATTCACTGC	14	1.08e-05		AAACCATTTTG	16	1.09006e-05
CTAAGATCTTC	102	9.26e-05		ACTTGATTCTC	339	0.000414466		TGCCAGTAGGC	15	1.22e-05		ATTTAGGCGTC	10	1.23e-05		AAGGTTCCCGA	6	6.31e-06		TCTCCAGGCAT	10	9.49e-06		CAGCTATCGCC	14	1.08e-05		GACGTCAAGGG	16	1.09006e-05
CGCAATACAAA	102	9.26e-05		TGTATTTCGCT	339	0.000414466		CGAGCACGGGT	15	1.22e-05		ATTTTAGCGTC	10	1.23e-05		CAGGCCTCCGC	6	6.31e-06		TCACCATCACA	10	9.49e-06		GCGTTACCGTG	14	1.08e-05		GATGATAAGGA	16	1.09006e-05
TACGCCCTTTT	102	9.26e-05		CAGGACACGGG	338	0.000413244		ACACCACATGT	15	1.22e-05		GGTTCCTCTCA	10	1.23e-05		CAGTATCCAAC	6	6.31e-06		TGTAGACGGCT	10	9.49e-06		TCAGTTACTAA	14	1.08e-05		TCACCTCTGAC	16	1.09006e-05
GACCTTAGGAG	102	9.26e-05		AGCCTTACCGC	338	0.000413244		ACTCCTCGCTG	15	1.22e-05		TGAACCCGCAT	10	1.23e-05		ACAGCGCTCAC	6	6.31e-06		CGACCAAAGAT	10	9.49e-06		TTGCCATAGCC	14	1.08e-05		GACCCATCGCC	16	1.09006e-05
TTATCAGAAGT	102	9.26e-05		ATTTCAGTGGG	338	0.000413244		ATACCTCGCGT	15	1.22e-05		TCACCCTCACA	10	1.23e-05		AATACGCCACC	6	6.31e-06		TGAAGCTCGTG	10	9.49e-06		CACTTACTCAT	14	1.08e-05		GAATGAACCTC	16	1.09006e-05
TCAGCTGGCGC	102	9.26e-05		AGAAGATTCGA	338	0.000413244		TCGTCACCGGC	15	1.22e-05		GCTACCTCATA	10	1.23e-05		TCCCTCTCCTC	6	6.31e-06		TGAACCTTGAT	10	9.49e-06		CCGTGTCCGTC	14	1.08e-05		AGTTAGCGCTG	16	1.09006e-05
GTACCACCTAA	102	9.26e-05		TTTTTCCTTGT	338	0.000413244		TCAACTTATGT	15	1.22e-05		ATACGCACCAA	10	1.23e-05		CAGGCGCCCTC	6	6.31e-06		TAAACCCGCCT	10	9.49e-06		TCACGCCTTAT	14	1.08e-05		GACCAGTAGCA	16	1.09006e-05
AATATAAAACT	102	9.26e-05		ACATGTCTCCT	338	0.000413244		TGCATGCCCCA	15	1.22e-05		CGCCAATCGAC	10	1.23e-05		AAGCGCCCCCA	6	6.31e-06		TGAAGGTGGAT	10	9.49e-06		AACTACTGTAA	14	1.08e-05		TCGATCTATTG	16	1.09006e-05
TGAGACACCTT	102	9.26e-05		TTGCTTAGTCG	338	0.000413244		ACACCCCGTTA	15	1.22e-05		AAGTTATCCCC	10	1.23e-05		AATGTTTCACA	6	6.31e-06		TCGCCACCCCC	10	9.49e-06		CCATCCCATGC	14	1.08e-05		TGCTAAACTCC	16	1.09006e-05
TCCGATCTTGG	102	9.26e-05		ACCCTACTAGA	338	0.000413244		TCGATACGACA	15	1.22e-05		AATATTGAACA	10	1.23e-05		TATGCACCCGC	6	6.31e-06		GCACCAACTGA	10	9.49e-06		TTGCGTCCGCA	14	1.08e-05		CAACCTAGAGC	16	1.09006e-05
CCATGCACAGA	102	9.26e-05		TCGCGCAAATA	338	0.000413244		ACCCCGCTTCA	15	1.22e-05		ACACCCACACG	10	1.23e-05		CCCTCGCGCAC	6	6.31e-06		ACACCACCCAA	10	9.49e-06		ATGCATCGCAC	14	1.08e-05		TACGCCTTCCG	16	1.09006e-05
ATCGAGTCTGA	102	9.26e-05		ACTCCCTGAGA	338	0.000413244		CCACCAAATAC	15	1.22e-05		AATTTAATACA	10	1.23e-05		TACGTCTCCTC	6	6.31e-06		ACACGTATTCT	10	9.49e-06		TCTTTACTGCC	14	1.08e-05		AAACCTTGTGA	16	1.09006e-05
GCACCTACCTC	102	9.26e-05		TATCCCGTTCT	337	0.000412021		TCACAGTATCC	15	1.22e-05		GACCGATAACA	10	1.23e-05		GTGCCTCTCAA	6	6.31e-06		ACTCCCTCAGA	10	9.49e-06		TCACGCACGAA	14	1.08e-05		CTACATCAAGT	16	1.09006e-05
TGCCAACACCG	102	9.26e-05		AAGGGTATTTA	337	0.000412021		CCCCCCACCAA	15	1.22e-05		TAGTTCTCCAC	10	1.23e-05		AAGTCTCGCAC	6	6.31e-06		TGACTTTGTCC	10	9.49e-06		CTACCAGGCGA	14	1.08e-05		ACACGATCTAA	16	1.09006e-05
TCAGACGTAAC	102	9.26e-05		TTTGTAAATGC	337	0.000412021		GTATCCAGTGT	15	1.22e-05		AGTTAAGTAAT	10	1.23e-05		AAGGTACTACC	6	6.31e-06		GCATCCAGACG	10	9.49e-06		AACTAATTTGC	14	1.08e-05		TCTCATACCAA	16	1.09006e-05
TGCTAGACTCC	102	9.26e-05		CCTACGAACTC	337	0.000412021		CCTCCATCTGT	15	1.22e-05		GCTTCACTACT	10	1.23e-05		ACAGCTACCGC	6	6.31e-06		CCACCACCAGT	10	9.49e-06		CCCCCCACCAA	14	1.08e-05		CATCACTATGC	16	1.09006e-05
CAGACCCCCCA	102	9.26e-05		TCTACAGCCTA	337	0.000412021		TCCCCTTGCTG	15	1.22e-05		ATTTATAACTC	10	1.23e-05		AATACTACCCC	6	6.31e-06		ACAGCCACCCA	10	9.49e-06		ACACTAACGAA	14	1.08e-05		GACTCTTGGAA	16	1.09006e-05
TGTGGGCAGGC	102	9.26e-05		CATGACTTAAT	337	0.000412021		TTATCAAGCGA	15	1.22e-05		ATCCCACCCCC	9	1.1e-05		ACCCTCCCATG	6	6.31e-06		TCACTACGACT	10	9.49e-06		CTGTTACAGAA	14	1.08e-05		TGTTTCAATCA	16	1.09006e-05
CTTTTGGATCC	102	9.26e-05		CCACGCGTCAC	337	0.000412021		TCAGCAGGCGT	15	1.22e-05		CTTTTAGAGCG	9	1.1e-05		TCAGCACCCCC	6	6.31e-06		GCACCGTAGGC	10	9.49e-06		TCTCCTCTGAT	14	1.08e-05		CAATGACCTTA	16	1.09006e-05
CATTGTTGCTA	102	9.26e-05		TGAGACTACGT	336	0.000410799		TCACACAGCAA	15	1.22e-05		CGACAAGCCTC	9	1.1e-05		AAGGTTGCCTG	6	6.31e-06		TAATCTTGTGC	10	9.49e-06		TTTCCTCTAAT	14	1.08e-05		CATCCCTTTGC	16	1.09006e-05
CCTCCCGTGCC	102	9.26e-05		CCCAACCGTGC	336	0.000410799		ACTTGTAGTAA	15	1.22e-05		CGCCTATAGCA	9	1.1e-05		ACAGGCCCTCA	6	6.31e-06		CGAGCCATATT	10	9.49e-06		TCACTCACATG	14	1.08e-05		TTCCATTGGAA	16	1.09006e-05
ACGACCCCCGA	102	9.26e-05		GCTCCTCATCC	336	0.000410799		ACACGCCTTCT	15	1.22e-05		ATCGTCAAGTC	9	1.1e-05		AAGCGTTACCA	6	6.31e-06		GCACTTAGCGT	10	9.49e-06		CACCGCACTAT	14	1.08e-05		TACGTTACACA	16	1.09006e-05
AAAGCCCCCCG	102	9.26e-05		TCAAAACCCTC	336	0.000410799		ACACGGCCTAG	15	1.22e-05		CGAGCCTTACT	9	1.1e-05		AAGATTCCTCC	6	6.31e-06		TGCAGGCAGAT	10	9.49e-06		GCACCAAGTGG	14	1.08e-05		TACTGTACGTT	16	1.09006e-05
CAAAACCGACC	102	9.26e-05		GCCCCAGTTCA	336	0.000410799		CCATCATGCTG	15	1.22e-05		TTTTAACGCTC	9	1.1e-05		GATCTTCCCCC	6	6.31e-06		GTACCAACACG	10	9.49e-06		TTCCCTCCAAA	14	1.08e-05		TGCTCTAGTCC	16	1.09006e-05
TTCTGTACTTA	102	9.26e-05		CTTCCATGCCA	336	0.000410799		ACACAAAGTAC	15	1.22e-05		ACTCGCCCTAA	9	1.1e-05		ACGGCATCCCC	6	6.31e-06		TCAAGCCGGAA	10	9.49e-06		TTAACATAAAT	14	1.08e-05		CTCACCTTCCG	16	1.09006e-05
TACCAGTCAGC	102	9.26e-05		GGTCAGGTACC	336	0.000410799		TCTTAATCTGG	15	1.22e-05		AAGATAGTACT	9	1.1e-05		AATCCTCCACA	6	6.31e-06		CGACAAGGTGT	10	9.49e-06		GTATCCACTAA	14	1.08e-05		GCATGAACCGT	16	1.09006e-05
CCGAGCCTCCC	102	9.26e-05		GGTTAAATCCA	336	0.000410799		TCGCGATGTGT	15	1.22e-05		ATTTAACCATT	9	1.1e-05		TAGGTTCCCAC	6	6.31e-06		TCACGAAGCAC	10	9.49e-06		CTGTTACCCTC	14	1.08e-05		TCACCCGTATT	16	1.09006e-05
ATCGTCCCCCT	102	9.26e-05		GGATCTACGTT	336	0.000410799		TCACACAGTAC	15	1.22e-05		ACACCAACTGT	9	1.1e-05		ACTGATCCCCC	6	6.31e-06		AGACACGCGAA	10	9.49e-06		GCACGCGCTAA	14	1.08e-05		TGCTCCTCCCC	16	1.09006e-05
TGACTAAACAC	102	9.26e-05		ACAAAAACATA	336	0.000410799		TTACAACCTGA	15	1.22e-05		TCACCATGTCC	9	1.1e-05		GATCCTATCAC	6	6.31e-06		ACGCACACTAA	10	9.49e-06		CACTTACGAAT	14	1.08e-05		GTCTATTAGCA	16	1.09006e-05
CCTTATGGACT	101	9.17e-05		CATAACCCGGA	335	0.000409576		CAACAAAGTGC	15	1.22e-05		ATCTGGCACCT	9	1.1e-05		ATGGCTTCCAC	5	5.25e-06		AAAATCCGTCC	10	9.49e-06		TGGCCTCGAAA	14	1.08e-05		CAATTACCGCT	16	1.09006e-05
CGGCCAGTCCC	101	9.17e-05		GTTCCTTGTCG	335	0.000409576		CGCCCTTCCCC	15	1.22e-05		TCACCAATCTA	9	1.1e-05		AAGGCGCGCAC	5	5.25e-06		TGACCCCGACT	10	9.49e-06		CAGTTCGGCAT	14	1.08e-05		TACCCCTGCCC	16	1.09006e-05
CTGGCATGATT	101	9.17e-05		AGCTGACGGTC	335	0.000409576		TCTGCCCTTCT	15	1.22e-05		CGTCTAGCCCC	9	1.1e-05		AATACTCCCCT	5	5.25e-06		ACAGCCCCTCA	10	9.49e-06		CCACCTAGAGC	14	1.08e-05		AAATCATTTGC	16	1.09006e-05
TGTCACTCGCC	101	9.17e-05		ATATTGCCCCC	335	0.000409576		TGACGTCGTGT	15	1.22e-05		TTCTTCAGGGC	9	1.1e-05		AATTTTCGCCC	5	5.25e-06		ACACGCTCCCA	10	9.49e-06		CCACCAAATGT	14	1.08e-05		CATCACAATCC	16	1.09006e-05
CTAATAAATCA	101	9.17e-05		CGCCCGTATTT	335	0.000409576		GCCGACGCACA	15	1.22e-05		AATATTGTACT	9	1.1e-05		CTGTCTCCCTC	5	5.25e-06		AGTTGATTAGG	10	9.49e-06		GCGCTACAGCC	14	1.08e-05		TAAGCCACCAC	16	1.09006e-05
TCAACTTCCAC	101	9.17e-05		ATTCCGTATAC	335	0.000409576		ACAGCAATAAT	15	1.22e-05		GTTATAGTACA	9	1.1e-05		AAGACTCTTCC	5	5.25e-06		TCACGATGCGT	10	9.49e-06		ACGCGCCCTGC	14	1.08e-05		AACTCCACGTC	16	1.09006e-05
TCATCAAATGC	101	9.17e-05		GCTCGGGATTA	335	0.000409576		GCACCAAGGCT	15	1.22e-05		TTCTTGTAGTC	9	1.1e-05		CCAGCTCCACC	5	5.25e-06		TCCCCAATAGT	10	9.49e-06		CAGTTCCGCAC	14	1.08e-05		GCCCACAACAA	16	1.09006e-05
GATCTGCGCCC	101	9.17e-05		AGCATCAACAA	335	0.000409576		TCTCAGCATCT	15	1.22e-05		AACGACTTATC	9	1.1e-05		GATGCGATCAC	5	5.25e-06		TGTCGGCGACT	10	9.49e-06		ACATCCACACA	14	1.08e-05		ACTTATCGCAG	16	1.09006e-05
AATGGCACCAA	101	9.17e-05		AACTGTCTAGT	334	0.000408353		TCACAATGCTT	14	1.14e-05		GGACAAACACA	9	1.1e-05		CAAGCCTCCCC	5	5.25e-06		TCACCAAGCCG	10	9.49e-06		CTGTTTCGGTA	14	1.08e-05		GTGGCCGAGAA	16	1.09006e-05
CTATCAGTTTC	101	9.17e-05		CGTCACATCCA	334	0.000408353		TCACTAAGGGC	14	1.14e-05		CTTTCAGCATT	9	1.1e-05		CCGGCTCTCCT	5	5.25e-06		AGAACTCGGCT	10	9.49e-06		CACGTACCGTC	14	1.08e-05		TCTTTTTCCTG	16	1.09006e-05
CAAGCACTCTA	101	9.17e-05		CAGGGCTCATG	334	0.000408353		ACAACCAGACT	14	1.14e-05		CACCGACAGCC	9	1.1e-05		CAGGCCCACCA	5	5.25e-06		TTCAGCCTTAT	10	9.49e-06		CCGTTCCCGTG	14	1.08e-05		CACTTCCGCAT	16	1.09006e-05
GAATACTGGTA	101	9.17e-05		TGCGCAGAACC	334	0.000408353		AGACGCCCTGA	14	1.14e-05		CCCGCATCCTA	9	1.1e-05		AATGCACCTCC	5	5.25e-06		TCACCAGGCTT	10	9.49e-06		CAGCATCGGAC	14	1.08e-05		AAACCATACGA	16	1.09006e-05
ATTACATCTCG	101	9.17e-05		CGCGGTCTTAA	334	0.000408353		TATCACAGAAC	14	1.14e-05		CGTTAAGTGAT	9	1.1e-05		CAACCACCCCC	5	5.25e-06		ACACGCAGGAT	10	9.49e-06		TCTGCCATACT	14	1.08e-05		AATCCATTAGA	16	1.09006e-05
TTTCATATTTT	101	9.17e-05		CACTAGGCCTC	333	0.000407131		AGCCGCACTCC	14	1.14e-05		AAGTTATCTAC	9	1.1e-05		TAGGCCTCACC	5	5.25e-06		TCACGAAGGGT	10	9.49e-06		CACTACTACGC	14	1.08e-05		AACCTACCTCC	16	1.09006e-05
AATAGATAGCA	101	9.17e-05		CATGGATCGAC	333	0.000407131		CCGTGACCTAA	14	1.14e-05		CGTACTGTAAT	9	1.1e-05		ACGGAGCCACA	5	5.25e-06		TGCAGCAGCAC	10	9.49e-06		AAATACTGTGA	14	1.08e-05		GCATGAACTGG	16	1.09006e-05
ATCCCCCAACG	101	9.17e-05		ACCATGGAATC	333	0.000407131		TCACCACATGG	14	1.14e-05		ATTTACGTCTT	9	1.1e-05		CCTCCCGCCCC	5	5.25e-06		ACACGACTCAA	10	9.49e-06		TCACAAAGGCT	14	1.08e-05		ACACGTACTAG	16	1.09006e-05
AGAACAAAAAC	101	9.17e-05		GACACACCCAA	333	0.000407131		TACGCGTATGA	14	1.14e-05		CTTTCAGGAAT	9	1.1e-05		CAGCGTACATC	5	5.25e-06		TACGCCATCAC	10	9.49e-06		AAGCACTGTGC	14	1.08e-05		ATCTATCGGTG	16	1.09006e-05
ACACATCAACT	101	9.17e-05		GTTGTGCGTAC	333	0.000407131		CCATCATGTGT	14	1.14e-05		ATTGATGCCTC	9	1.1e-05		AACTTCCACTC	5	5.25e-06		TCCCCATGGGC	10	9.49e-06		TCAGCAATACT	14	1.08e-05		GGTTGGAATCA	16	1.09006e-05
CCCTGTGACGA	101	9.17e-05		ATTGATCCCGG	333	0.000407131		ACACCCGCACT	14	1.14e-05		ATCTACACGTC	9	1.1e-05		AAGTTTACCCT	5	5.25e-06		GCACGACGACT	10	9.49e-06		ACCCCATCTCA	14	1.08e-05		ACCCTCTTATG	16	1.09006e-05
ATTGACCCTGT	101	9.17e-05		CTCCCCAATAA	332	0.000405908		ATACCGCCATA	14	1.14e-05		TCACAAGGGAT	9	1.1e-05		AAGGTTTCACG	5	5.25e-06		CGTGCGATCCT	10	9.49e-06		TCACGCTATAC	13	1e-05		AATACCTTACG	16	1.09006e-05
TTGCCTCGGAA	101	9.17e-05		ACTAAATCGTC	332	0.000405908		TCACCTAGTAC	14	1.14e-05		ATTTTTGTCTT	9	1.1e-05		AACACCCCCCT	5	5.25e-06		CTCCGCACTAC	10	9.49e-06		CACTTCCACAC	13	1e-05		TTCCTTCGAAA	16	1.09006e-05
GGTACCTAACG	101	9.17e-05		ATAATTTCATA	332	0.000405908		ACACCCAGCGT	14	1.14e-05		CGCCTAGCGTA	9	1.1e-05		TAGGCAAGCCC	5	5.25e-06		ACTCGCATTAA	10	9.49e-06		CAGCTCCGCAT	13	1e-05		CCGTTACGACA	15	1.02193e-05
TGTCCCCCCCA	101	9.17e-05		ACCCTATCTCA	332	0.000405908		CCAAGCACTAA	14	1.14e-05		TAACCTAGTGT	9	1.1e-05		AACGAACGCCC	5	5.25e-06		ACACTCAGTCC	10	9.49e-06		CCGTTTACGTC	13	1e-05		GTACGCGCATC	15	1.02193e-05
CCTCAGTGCCC	101	9.17e-05		TAACCCACCGA	332	0.000405908		GCACCGTGGCC	14	1.14e-05		TTATTAAAGTC	9	1.1e-05		ACTCCTCCTCC	5	5.25e-06		AAGGCCCTCCT	10	9.49e-06		CCGCGATAGAC	13	1e-05		ATTTATCGCCA	15	1.02193e-05
TCTCCCTGGCT	101	9.17e-05		ACGATGTGTTG	331	0.000404686		TACCCAGGCTT	14	1.14e-05		CACCGGCAACG	9	1.1e-05		GTGGCGCTCAA	5	5.25e-06		TCACCACTTTT	10	9.49e-06		TCGGGATAGCA	13	1e-05		AACTGCACGCA	15	1.02193e-05
GACAGATGCGA	101	9.17e-05		TGCAGCCGGTC	331	0.000404686		TCGCCAAGCAA	14	1.14e-05		CAGTCACCTCC	9	1.1e-05		CATTCTCCGCC	5	5.25e-06		TCACTCTGTGA	10	9.49e-06		ACACGCCTTCT	13	1e-05		TCACTCACTAA	15	1.02193e-05
TGACGGAACAA	101	9.17e-05		CGACCTACTCT	331	0.000404686		TCGCCCCCTTC	14	1.14e-05		GACACCTCCCA	9	1.1e-05		AATGCGCTCAC	5	5.25e-06		TCGCCCAGTCT	9	8.54e-06		TAGCAATAGCC	13	1e-05		GTTTAGCGCTG	15	1.02193e-05
CCTGCTACTCC	101	9.17e-05		ATTAGCTGAAT	331	0.000404686		ACTCGCACTGA	14	1.14e-05		CACCGATATCT	9	1.1e-05		AACCTTCCCCA	5	5.25e-06		TAACTAGGACA	9	8.54e-06		CAGCCTCGAAA	13	1e-05		AACGCCTTGCG	15	1.02193e-05
CGAACGTCCTG	101	9.17e-05		TTGGTTGCTCT	330	0.000403463		CTACCAGATGA	14	1.14e-05		ATGTATATCTT	9	1.1e-05		AAGCCTACCCT	5	5.25e-06		ACACGATATCA	9	8.54e-06		CTGCCTCGATA	13	1e-05		TTCCTTTCATG	15	1.02193e-05
AATATCGGCAA	101	9.17e-05		GCTACCTACAC	330	0.000403463		ACACAAGCTAC	14	1.14e-05		CACCCCTCACA	9	1.1e-05		AAGGATCTGCC	5	5.25e-06		TGTAGCTGTAT	9	8.54e-06		CAATCCATCGC	13	1e-05		TCTCACCAACG	15	1.02193e-05
GGCACTACGGA	101	9.17e-05		CCCAGCTTTCT	330	0.000403463		TCTCCAAGTTA	14	1.14e-05		ATTTGACCATC	9	1.1e-05		ATGACCGTTAC	5	5.25e-06		ACCCCCACTTA	9	8.54e-06		AGAGGCTCTAA	13	1e-05		ATTTGTCGTTG	15	1.02193e-05
CCCGTCCGACA	100	9.08e-05		TCCAACGGAAA	330	0.000403463		CCATCACCATA	14	1.14e-05		CACTGATAACA	9	1.1e-05		TAGCCTCCCCG	5	5.25e-06		ACACCTCGCCC	9	8.54e-06		TTGCTTTGATA	13	1e-05		CTATGTAGTCC	15	1.02193e-05
ATGCTACCCTC	100	9.08e-05		TGCAGCCTTCC	330	0.000403463		TCACGACGTGG	14	1.14e-05		TTATTCAAGAC	9	1.1e-05		TAGCCACCCTC	5	5.25e-06		ACACGTTTAAA	9	8.54e-06		CCCACTTAGTC	13	1e-05		CTACCCTCCTT	15	1.02193e-05
CACGTTAAAAC	100	9.08e-05		AAACTCTAACC	330	0.000403463		CTACACCCAGG	14	1.14e-05		CGTGCCCTCCT	9	1.1e-05		AAGTCACACCT	5	5.25e-06		TCACGAACCGC	9	8.54e-06		TTCCAGCAGCC	13	1e-05		TTCTATCGCTG	15	1.02193e-05
AGCGTCGAGCG	100	9.08e-05		CAGTCACAATC	329	0.00040224		AACCAGCCTAG	14	1.14e-05		ACACGGCCTAG	9	1.1e-05		AATTTATCCCC	5	5.25e-06		TCACCCAGTTA	9	8.54e-06		TCATCCACACG	13	1e-05		CCATGACCATA	15	1.02193e-05
CTATTGGGTGT	100	9.08e-05		GAGGCTTCTGC	329	0.00040224		TCGCCCACAAT	14	1.14e-05		AGTTAAGCCTG	9	1.1e-05		CATTATCCCCC	5	5.25e-06		AAACGTCCTCA	9	8.54e-06		TGCCTCGGAAA	13	1e-05		ACCACATTCCG	15	1.02193e-05
CAGTATCTCAC	100	9.08e-05		GCTGGCGTAGG	329	0.00040224		CCACACAGAGT	14	1.14e-05		CACCAACATTC	9	1.1e-05		ACGCTTTCATC	5	5.25e-06		CGACGCCGCAC	9	8.54e-06		TACTATTGTGC	13	1e-05		CCTCACCACAA	15	1.02193e-05
GCCCTTCCAGG	100	9.08e-05		TAACCAACAAA	329	0.00040224		ACTGGCATTCT	14	1.14e-05		CGCCAAGACAG	9	1.1e-05		CAGGCGACCCA	5	5.25e-06		ATACGCCTCAA	9	8.54e-06		AACTATCGTGC	13	1e-05		CTGTCTGACAG	15	1.02193e-05
CCTAGTCGAGA	100	9.08e-05		AAAGGATTTGC	329	0.00040224		TCACGAACTGC	14	1.14e-05		CGTTCAGGAGT	9	1.1e-05		ACAGCGCTCCA	5	5.25e-06		CCTGTTACCCC	9	8.54e-06		TCCCTCTGTTT	13	1e-05		ACCCCCTCCAA	15	1.02193e-05
TTCCCGCCGTA	100	9.08e-05		AAGGGTTACGT	329	0.00040224		CCAACCGCCCG	14	1.14e-05		CAACAAGTGAA	9	1.1e-05		ATGCGTCCCTC	5	5.25e-06		TGCAGCTAGAC	9	8.54e-06		CTATCCGACAA	13	1e-05		CAATTACTACA	15	1.02193e-05
TCCGTAAAGTG	100	9.08e-05		TGCGCCCAGCG	328	0.000401018		TGAGCACGGCA	14	1.14e-05		CGCCAGGAGCC	9	1.1e-05		AAGTTCAACCC	5	5.25e-06		TGCAGCTAGCT	9	8.54e-06		AATCACACTAC	13	1e-05		TCCCTGCATCG	15	1.02193e-05
ATTGTGGCTGG	100	9.08e-05		CCCCAACCGTA	328	0.000401018		TGCCAGTAGCT	14	1.14e-05		GAGCTTATCCT	9	1.1e-05		AAGTCTACACG	5	5.25e-06		CCACCCACAAA	9	8.54e-06		CCCTTCCCCAT	13	1e-05		CTACCCCTAGG	15	1.02193e-05
AACAAATCCCC	100	9.08e-05		GAATCCACACT	328	0.000401018		TGACCATATCC	14	1.14e-05		ACCCTAGCACA	9	1.1e-05		GAGCCCCTCCC	5	5.25e-06		ACGCCCCCTCA	9	8.54e-06		TCGCTCCCCTC	13	1e-05		CTAGCATCCCT	15	1.02193e-05
CCCCCGTTTAG	100	9.08e-05		CCTCGGGCCAA	328	0.000401018		CAGCACACTAA	14	1.14e-05		AACGATCCCCC	9	1.1e-05		AAAATCCGTCC	5	5.25e-06		ACGCGTACTCT	9	8.54e-06		TTGCCTCGTTC	13	1e-05		GCACGCGTACA	15	1.02193e-05
ATGGAACCGCG	100	9.08e-05		AAACTGCCGGC	328	0.000401018		ATACGCACTAG	14	1.14e-05		GATAGAGTACA	9	1.1e-05		AAGGGATCCTC	5	5.25e-06		TCAATTCGCAT	9	8.54e-06		GTGCCGTAGAC	13	1e-05		TTCTCTTGGAA	15	1.02193e-05
AAGGCGAACCG	100	9.08e-05		CGGACATGCAC	328	0.000401018		TAATCGAGTGA	14	1.14e-05		CGAAAAGAGAT	9	1.1e-05		AAGTCTTTACC	5	5.25e-06		CCACCATGTGA	9	8.54e-06		CCGCGAGATAA	13	1e-05		TCTGTTACTAG	15	1.02193e-05
TGCTTAGCGCT	100	9.08e-05		ATTCAAATGAC	327	0.000399795		ACCCGCTATAC	14	1.14e-05		GAACACCCACA	9	1.1e-05		AAACGCACCCC	5	5.25e-06		TGACGAACCGT	9	8.54e-06		CTGCCTCACTA	13	1e-05		TAATTACCATC	15	1.02193e-05
ACATGTTCTTG	100	9.08e-05		TTAGTAGTATA	327	0.000399795		CCTCACAAAGC	14	1.14e-05		CGTTAAGATAA	9	1.1e-05		CACGCCCCACC	5	5.25e-06		TCTCCAAGCAA	9	8.54e-06		TCAGCTACTGG	13	1e-05		ACCCTCTCATA	15	1.02193e-05
CCTGTTTGCAA	100	9.08e-05		TACTTTACAAA	327	0.000399795		TCACCTTATTT	14	1.14e-05		GGCCAAGAGCC	9	1.1e-05		ATTGCAGCCTC	5	5.25e-06		GCATCAACAGT	9	8.54e-06		ACCCAGTAGCC	13	1e-05		TTATCTACACG	15	1.02193e-05
GCGGCCACACC	100	9.08e-05		AATTGAGCGCT	327	0.000399795		GCCCCGTATGC	14	1.14e-05		CTCCGATAGTA	9	1.1e-05		TAGGTTCCATC	5	5.25e-06		GCACCCACTCT	9	8.54e-06		CTACCAACTAA	13	1e-05		GCACGAAGCTG	15	1.02193e-05
TCGAATACATT	100	9.08e-05		CAAATACCCCG	327	0.000399795		TACTCCAGTGT	14	1.14e-05		CGTTCCTCACT	9	1.1e-05		AGGGCTCACAC	5	5.25e-06		CCACTAACTGC	9	8.54e-06		CCGCGATACCC	13	1e-05		GTCTATTGCAC	15	1.02193e-05
ATTAACAAGCT	100	9.08e-05		CCTACCTTGGG	327	0.000399795		TGATTAGGTGT	14	1.14e-05		CGACCAGGGGA	9	1.1e-05		AAAGTTCCTCC	5	5.25e-06		AGACGCTCTCA	9	8.54e-06		CCGTCACTGCT	13	1e-05		TTTCAAAATCC	15	1.02193e-05
AAGGTGTTACC	100	9.08e-05		GGACAAAAGAA	327	0.000399795		ACACCAATTGC	14	1.14e-05		ATTTCCACCCC	9	1.1e-05		AAAGCTCACAC	5	5.25e-06		TCATTAATCGT	9	8.54e-06		CGACGCCCTCA	13	1e-05		ATCACCTTCAG	15	1.02193e-05
CACCTACATTA	100	9.08e-05		GTATCACCACT	326	0.000398572		TCCCCAAATGA	14	1.14e-05		CATTAAGTAAT	9	1.1e-05		TAGGTTTCCCT	5	5.25e-06		CAATGTTCTAC	9	8.54e-06		CCTGCACTGCT	13	1e-05		AACATCTTACG	15	1.02193e-05
ATGTCGACTCC	100	9.08e-05		TGTTTAGCTAA	326	0.000398572		ACATGAACTTA	14	1.14e-05		ATAAGCACTAA	9	1.1e-05		AAACTACCCCC	5	5.25e-06		CAACCTTTAAC	9	8.54e-06		CAAGCCAATAC	13	1e-05		ATACCCTCTCG	15	1.02193e-05
TTCAATACCGT	100	9.08e-05		TGAGTGAATAC	326	0.000398572		TTATCCAGAGT	14	1.14e-05		AATTTAGTATA	9	1.1e-05		CATTCTTCCAC	5	5.25e-06		TCTCTAAGAGA	9	8.54e-06		GTGCCTCGACG	13	1e-05		GACGCACTGCA	15	1.02193e-05
CTTACACGATA	100	9.08e-05		TCGCGGCACTA	326	0.000398572		ATAACACCATA	14	1.14e-05		CGTCGAGAGCA	9	1.1e-05		ACCGCTCCTTC	5	5.25e-06		TCACGTCGCGT	9	8.54e-06		AAATCCAATGA	13	1e-05		GCTAGCCCGTG	15	1.02193e-05
TACAGCTCACC	100	9.08e-05		AACATAATTAC	326	0.000398572		TCTCCAAGTGG	14	1.14e-05		TCACCAATTGA	9	1.1e-05		GAGGCATCCCC	5	5.25e-06		AGTCGAGCCAA	9	8.54e-06		TGACCGAGTGT	13	1e-05		TACCCTTTGAA	15	1.02193e-05
ACGTCTCTGCC	100	9.08e-05		ACTCCCGCCCG	326	0.000398572		ACACAATCTAA	14	1.14e-05		AGTCAAGTGCA	9	1.1e-05		CACCCCCCTCC	5	5.25e-06		TAGCCTCCCCC	9	8.54e-06		CTCTTTCGCAT	13	1e-05		CATCTCTATTC	15	1.02193e-05
ATCACAACTCA	100	9.08e-05		ATATACAATCA	326	0.000398572		TAACCGAGAGT	14	1.14e-05		GTTTACACCTC	9	1.1e-05		ACGCCACCCTC	5	5.25e-06		TCTTAAGCCTC	9	8.54e-06		GCGTAGCAGCC	13	1e-05		CACCCATATAA	15	1.02193e-05
GGAGGGTATTC	100	9.08e-05		ATTTTAACTAT	326	0.000398572		TATCCAAATGC	14	1.14e-05		GGATCCGCACG	9	1.1e-05		TAGGCTGCCCC	5	5.25e-06		ACAGGTCCTAA	9	8.54e-06		CAATCCAGGGC	13	1e-05		TGCTCAACTAC	15	1.02193e-05
CATACCTCCCG	100	9.08e-05		CCGCCAACCCA	326	0.000398572		TCCCAGTATCT	14	1.14e-05		AATTATTCCTC	9	1.1e-05		AGTCGACCCAC	5	5.25e-06		TCTCGCACTAC	9	8.54e-06		ACACGCCCTTC	13	1e-05		CCAGTTTCCTG	15	1.02193e-05
AAGCGGACACC	100	9.08e-05		CCAATACTCAG	326	0.000398572		TAAGAAAGAGT	14	1.14e-05		CGAAAAGATAA	9	1.1e-05		GAGGCCCGCCC	5	5.25e-06		AGAAGCCCGCC	9	8.54e-06		ACGCCCACTAC	13	1e-05		TCGCAACATCG	15	1.02193e-05
CCCCCACTGCC	100	9.08e-05		GGTCGGATGAA	325	0.00039735		CGACGTAGAGC	14	1.14e-05		CGGCAAGACCA	9	1.1e-05		TAGTCACCCCA	5	5.25e-06		TGAAACCGGAA	9	8.54e-06		CACTTGCACAT	13	1e-05		AATTGCTCGTT	15	1.02193e-05
GGACGCACCCA	100	9.08e-05		GCAATCATGTA	325	0.00039735		TCCACCAGACT	14	1.14e-05		TTCGTTAAGTC	9	1.1e-05		CACGCCCACCC	5	5.25e-06		AGTCGCCCTCA	9	8.54e-06		TAAGGTGATAA	13	1e-05		TCCTTTTCATG	15	1.02193e-05
AGGCCACCAAT	100	9.08e-05		CGACCAGCACG	325	0.00039735		ATGCGTCGTAA	14	1.14e-05		ATATAAACCTC	9	1.1e-05		CAGGCTCCAAT	5	5.25e-06		CGTAGACGCAT	9	8.54e-06		ACACGGTATAC	13	1e-05		CACGACAGGGA	15	1.02193e-05
ATGTTGCATAA	100	9.08e-05		TTATGTAAGAA	325	0.00039735		CCTCACAATAC	14	1.14e-05		ATCCAATACTC	9	1.1e-05		AGGGCCGCCCC	5	5.25e-06		TGAACCCTTAT	9	8.54e-06		CCACTCACTTC	13	1e-05		AACTGCAAGCT	15	1.02193e-05
TTCGGGATATC	100	9.08e-05		ACCACATGATA	325	0.00039735		TCCCCATGAGG	13	1.06e-05		GTGTTTATCTT	9	1.1e-05		AATACTCCTCC	5	5.25e-06		TCACAAACTGA	9	8.54e-06		CACTCCTACTC	13	1e-05		TGCTTCACTTC	15	1.02193e-05
GCATAAACCAG	99	8.99e-05		TTAGACCTAAT	325	0.00039735		ACACCTTCCTA	13	1.06e-05		ATCTGGACACT	9	1.1e-05		ATGTCTCAGCC	5	5.25e-06		ACGGCCACTAC	9	8.54e-06		CAGCTCCAGTC	13	1e-05		CTCCACCCAGC	15	1.02193e-05
ACAACAACCCC	99	8.99e-05		ACACCAGGATA	325	0.00039735		CCAGACCGACG	13	1.06e-05		CAGGCTCTCCC	9	1.1e-05		CAGGCTCTAAC	5	5.25e-06		GCACGTACTCT	9	8.54e-06		CGACCACGTGC	13	1e-05		TTCAAAAACAG	15	1.02193e-05
AACTCACGAGT	99	8.99e-05		GTGCCTGCGTG	325	0.00039735		CCAACTAGCGT	13	1.06e-05		GGACACGCACG	9	1.1e-05		CTGGCTCCACT	5	5.25e-06		ACTCCAACTGC	9	8.54e-06		TTATCTCGGAG	13	1e-05		TCAGATACGAG	15	1.02193e-05
TCAAGCAACGA	99	8.99e-05		TGTCTCTTGCA	324	0.000396127		AGACGGCCTAA	13	1.06e-05		CCCCCGCCTAA	9	1.1e-05		AAGGATCTCGC	5	5.25e-06		TGAGGCCGCCT	9	8.54e-06		CACTCCACCCT	13	1e-05		AATCAATTTAC	15	1.02193e-05
CCGCCCGCCCG	99	8.99e-05		GAAACAAGATA	324	0.000396127		TCCCCCAACGT	13	1.06e-05		CCACAACAGAA	9	1.1e-05		CAGGCTTACTC	5	5.25e-06		TCACCAGAGAT	9	8.54e-06		CAAACATTCAC	13	1e-05		ACACGCTCTAC	15	1.02193e-05
ATGCCACGCAA	99	8.99e-05		CATTCCGAGTC	324	0.000396127		TAATTACCAGA	13	1.06e-05		ACCAGCACTAA	9	1.1e-05		TAGGCACATCC	5	5.25e-06		CGAGCCATACG	9	8.54e-06		TACGCACTACT	13	1e-05		AGTTTGTATCC	15	1.02193e-05
GAAAACGAGCT	99	8.99e-05		GACTCGCTACC	324	0.000396127		ACTCAAACTAC	13	1.06e-05		CGACGCACCAC	9	1.1e-05		AACCCTTCCTC	5	5.25e-06		TATCTAAGTGT	9	8.54e-06		CCGGCACCGCA	13	1e-05		GCTGTTACAAG	15	1.02193e-05
CCAGGCATGTC	99	8.99e-05		GTCTTTTGTTC	324	0.000396127		ACACCCAATTA	13	1.06e-05		AATATACTGCA	9	1.1e-05		CTGGCTCACTC	5	5.25e-06		TGCGGCCGGTT	9	8.54e-06		TCTGCACCTCT	13	1e-05		TCACTCACATA	15	1.02193e-05
CCCTTCAAGAC	99	8.99e-05		CCTCCTACGCC	324	0.000396127		TCCCTATGTGG	13	1.06e-05		CAGCTATCCAA	9	1.1e-05		AGGGATTACCC	5	5.25e-06		TCAACAAACGT	9	8.54e-06		TCGTTACTGCT	13	1e-05		AGTTAGTATCA	15	1.02193e-05
CACCAGCAACC	99	8.99e-05		GCTCGGCATCA	324	0.000396127		GCAGCAAGGGA	13	1.06e-05		TAACACACGAC	9	1.1e-05		ACGGTACGCCC	5	5.25e-06		CGACCAGCTGT	9	8.54e-06		TCCACTTACGG	13	1e-05		GCTTGAATCTG	15	1.02193e-05
CGGCGTCGAGC	99	8.99e-05		CGCGACCTCGT	324	0.000396127		TCACAATGCGG	13	1.06e-05		CGAAAGAGAAA	9	1.1e-05		AAGTAACACCC	5	5.25e-06		TCATCAACAGG	9	8.54e-06		ACACGGTCTCC	13	1e-05		CAAGGCAGGCC	15	1.02193e-05
TGTAGATCCAC	99	8.99e-05		TTCACCGGTTA	324	0.000396127		TCAATACGTGT	13	1.06e-05		AACCGATAGAA	9	1.1e-05		CCGGCTCCCCG	5	5.25e-06		TCACGCTGGTT	9	8.54e-06		ACACGCTCTCT	13	1e-05		TCTCACAAACA	15	1.02193e-05
GACATACCAGC	99	8.99e-05		CACACCCCTCA	323	0.000394905		AGACGCCCACG	13	1.06e-05		ACCCCCACCAC	9	1.1e-05		ACGGCTTCCCG	5	5.25e-06		TTCCCCGGTAC	9	8.54e-06		CACTTCTGTGC	13	1e-05		TAACTTTTGAA	15	1.02193e-05
AGCATACCGCA	99	8.99e-05		TGTTTCAGAAC	323	0.000394905		ACCACCGCTCT	13	1.06e-05		TACCTACATAG	9	1.1e-05		GAGGCTGCCAC	5	5.25e-06		GCACCAAGGGC	9	8.54e-06		TTCCATCAGAC	13	1e-05		AGACCATGTGA	15	1.02193e-05
CAGCCACTCTA	99	8.99e-05		TCTTCGGACCC	323	0.000394905		TGCCAATGGCT	13	1.06e-05		TGACTAGAGAC	9	1.1e-05		ACATCTCTCCC	5	5.25e-06		TCACAAGGTAC	9	8.54e-06		TGGCCTCAGAA	13	1e-05		TCATTCTCATG	15	1.02193e-05
GGCAGAATCTG	99	8.99e-05		AACCTGTGATA	323	0.000394905		CAACCCACTAC	13	1.06e-05		CTTTATTCATC	9	1.1e-05		TAGTCTCGCTC	5	5.25e-06		TCACCAAGGCC	9	8.54e-06		TCGTTTACGAC	13	1e-05		TGAGTTACTCG	15	1.02193e-05
CGGTGCCAACC	99	8.99e-05		GTGTGCATGAT	322	0.000393682		TCCCTATGTTT	13	1.06e-05		GCTACCTCTCA	9	1.1e-05		CAGGCTCCTCT	5	5.25e-06		CGAACCCTCAT	9	8.54e-06		CCATGACCTAA	13	1e-05		TGTTTGAGTCA	15	1.02193e-05
GGCCCACACCC	99	8.99e-05		TCGCTACAGAA	322	0.000393682		ACGCCAACAGA	13	1.06e-05		GGTTCAGTAAC	9	1.1e-05		AGCCACTCCCG	5	5.25e-06		TGACCACGGCT	9	8.54e-06		CTATCCACACC	13	1e-05		TCGCTACGATA	15	1.02193e-05
GGCCCATGATG	99	8.99e-05		ACGACCTGATC	322	0.000393682		ACGCCAGGCAC	13	1.06e-05		TCACCTCGCCT	9	1.1e-05		CTGGCACACCC	5	5.25e-06		ACACGCAAGAA	9	8.54e-06		ACACGCACTTG	13	1e-05		CACCAGCATAG	14	9.53801e-06
TCCAGCAGAAA	99	8.99e-05		GGACCATCGCG	322	0.000393682		GCACTCACTAA	13	1.06e-05		TGATTCAAGTC	9	1.1e-05		AACCCGTCGCC	5	5.25e-06		ACAGCACGTGT	9	8.54e-06		CCGATACCGTG	13	1e-05		CTAATACCATA	14	9.53801e-06
CCCTTGCCTCA	99	8.99e-05		CCTTAACGGAA	322	0.000393682		TTATCCACTGT	13	1.06e-05		TGCCAAGCGTA	9	1.1e-05		CAGGTTACACC	5	5.25e-06		TGTCCAGCCAC	9	8.54e-06		CCGCCAAGTGT	13	1e-05		CTAGCTATGCC	14	9.53801e-06
TCTCGACGAAG	99	8.99e-05		GGTATAAGCCC	322	0.000393682		GACGGCACGAA	13	1.06e-05		CGTCCACCACT	9	1.1e-05		ACCCCTCCCTC	5	5.25e-06		TCCCTCTCTGG	9	8.54e-06		ATGCGTCCTAA	13	1e-05		AATCACTATGA	14	9.53801e-06
ATGTCCATATC	99	8.99e-05		GTAGATGTTAC	321	0.000392459		ACCCGCTCATA	13	1.06e-05		GATCTAGCACG	9	1.1e-05		AACCAACCCCC	5	5.25e-06		ACTAGCACTAC	9	8.54e-06		AACCGCTCTAC	13	1e-05		CATCACCCAAC	14	9.53801e-06
CTAATGGCTAG	99	8.99e-05		TTGCGGTTCCG	321	0.000392459		ACACACTAGAC	13	1.06e-05		GACGCAATATC	9	1.1e-05		ACGGCCCACTC	5	5.25e-06		GCACCCGCTTA	9	8.54e-06		CCCTTACGCAT	12	9.25e-06		TGATCAACTCC	14	9.53801e-06
AGAAATTACGC	99	8.99e-05		GTCGCTGCTCA	321	0.000392459		TCAGTTAGAGG	13	1.06e-05		ATCATCACTCG	9	1.1e-05		CACTCCACCAC	5	5.25e-06		GCGAAGCCACA	9	8.54e-06		GCACCCACACA	12	9.25e-06		TCACAGCATCT	14	9.53801e-06
ACCTTCGCGCT	99	8.99e-05		GCATTTAGCCT	321	0.000392459		ACAGGGACTAC	13	1.06e-05		TCCCCAAGTCT	9	1.1e-05		CTGCTTCCCCC	5	5.25e-06		CAGGCCCTCCC	9	8.54e-06		CCATCAAATGC	12	9.25e-06		TCCCACAACCA	14	9.53801e-06
CAGCTTCTCCG	99	8.99e-05		CACCCTGGCCC	321	0.000392459		ATAAGCCACAT	13	1.06e-05		AAGGCCCCTCC	9	1.1e-05		AAGGATGCTAC	5	5.25e-06		TCACCCGGTGA	9	8.54e-06		ACACCCTCTAG	12	9.25e-06		TCACCCAGTCG	14	9.53801e-06
ACTAAAAACTC	99	8.99e-05		GGAGAATAAGC	321	0.000392459		AACCCCCCACA	13	1.06e-05		ATTTTAGCCTG	9	1.1e-05		CTCTATACTCC	5	5.25e-06		TCACCAATCCA	9	8.54e-06		CCGTTGCGGTC	12	9.25e-06		TCACCATCTCT	14	9.53801e-06
CGAGCGCGGCA	99	8.99e-05		CCGATCATGCT	321	0.000392459		GCCCAGTAGCT	13	1.06e-05		GTTTGACCCCC	9	1.1e-05		TGGGCTCCCAC	5	5.25e-06		TGCTGCAAGAT	9	8.54e-06		CAGTAATCGGC	12	9.25e-06		ATTTACCCCTG	14	9.53801e-06
CAGTTTTCCGC	99	8.99e-05		TATAACTTTTT	321	0.000392459		GCCCCCAGCGA	13	1.06e-05		TGCCAAGACAC	9	1.1e-05		AACGTTTTCTT	5	5.25e-06		TGGATCCGGCT	9	8.54e-06		ACGCGATCTCA	12	9.25e-06		GACGCCTTGGA	14	9.53801e-06
ATCTGTTAAAA	99	8.99e-05		TGGCCCAGTGA	321	0.000392459		TCACGGCTGGC	13	1.06e-05		TGTTCAGTATT	9	1.1e-05		ACTTTACCCCC	5	5.25e-06		CCCCCACGTGC	9	8.54e-06		ACCGACACTAA	12	9.25e-06		AACCAGTCTTG	14	9.53801e-06
CCCCTATGTTA	99	8.99e-05		TGCCACCCCGA	320	0.000391237		CCACCCAGTAC	13	1.06e-05		CGACCCGTGCT	9	1.1e-05		GAGTCTACCCT	5	5.25e-06		TCACTCAATAA	9	8.54e-06		TGCCCGATCTT	12	9.25e-06		AACATCTCCCG	14	9.53801e-06
ATTCGCCGGGT	99	8.99e-05		ATCAGCCTGTA	320	0.000391237		TCACTCAGCGT	13	1.06e-05		TAGGCTCACCC	9	1.1e-05		ACGGCTACCAA	5	5.25e-06		CCACCTTGTGT	9	8.54e-06		TCGCCCCGTGC	12	9.25e-06		TCGCGATAGCC	14	9.53801e-06
GGGTCGGTGCG	99	8.99e-05		TATCATTCCAC	320	0.000391237		GCATCCACAGG	13	1.06e-05		TCACCTCGTGT	9	1.1e-05		GTATCTCCACG	5	5.25e-06		TCTCCAAGGGT	9	8.54e-06		ATAAGGCCTTA	12	9.25e-06		GACGACAAAGT	14	9.53801e-06
TCGAGTGGCGC	99	8.99e-05		GGTAGAGCGCT	320	0.000391237		TCACTTAGTTA	13	1.06e-05		ACACATACTAA	9	1.1e-05		AATTCTCCTCT	5	5.25e-06		CCACGACCTAC	9	8.54e-06		CCCACATCCTC	12	9.25e-06		TTTCCTCGCTA	14	9.53801e-06
CCGCAACTGGG	99	8.99e-05		CTAGACGGAAC	320	0.000391237		TAACCACGACT	13	1.06e-05		GCCCAAATTCT	9	1.1e-05		GGGCCGCCCCC	5	5.25e-06		TCCCTAACAGT	9	8.54e-06		GCCCAACAGCC	12	9.25e-06		TACGCTACAAC	14	9.53801e-06
CTTAACGTCCC	99	8.99e-05		AACCGCCCCGC	320	0.000391237		ACACGCTCGCA	13	1.06e-05		GAAACTTCACA	9	1.1e-05		CGGGATCCCCA	5	5.25e-06		TCCCCCTCCTG	9	8.54e-06		AATTACTGTGT	12	9.25e-06		CACGACACGTT	14	9.53801e-06
TCCTAAAGCAC	99	8.99e-05		GGTACCGCCCA	320	0.000391237		AGACGCACAAA	13	1.06e-05		GGTCCGGTCAA	9	1.1e-05		AAGGCCCGACC	5	5.25e-06		TCACCCACTTC	9	8.54e-06		GTGCCTTGGAA	12	9.25e-06		TGAGTTACAGG	14	9.53801e-06
ACCTAAGCACA	98	8.9e-05		TTACCGTCGCA	320	0.000391237		TCCCCGTATGT	13	1.06e-05		TACCGCTGCAA	9	1.1e-05		AACGTTTACCC	5	5.25e-06		TGAGCTCGGCT	9	8.54e-06		ACCCGGTCTAC	12	9.25e-06		TGAGTTACGAG	14	9.53801e-06
ATCTCAGAATC	98	8.9e-05		TTCCCTACGGT	320	0.000391237		ACACTATGCGT	13	1.06e-05		CATTTATACAC	9	1.1e-05		CATTCTCTCCC	5	5.25e-06		TTAAGCGGGAT	9	8.54e-06		AAATCCATTGC	12	9.25e-06		TCTCAGTCTCG	14	9.53801e-06
ACGTAAGCTAG	98	8.9e-05		ATTGAGTCACC	319	0.000390014		TCACCGTAGCC	13	1.06e-05		TACCGCTACCC	9	1.1e-05		ATCCCACCCCC	5	5.25e-06		TGTCGCCCGAC	9	8.54e-06		AATTACTGAAC	12	9.25e-06		CATTATCACTC	14	9.53801e-06
ACCATGCGGGT	98	8.9e-05		TAGATGTCACT	319	0.000390014		GCACCCCGTGT	13	1.06e-05		AGACGAGCTAT	9	1.1e-05		ATCACTCCCTC	5	5.25e-06		TCACAAACTTT	9	8.54e-06		TCTTCCCTACT	12	9.25e-06		AGTTTGACACA	14	9.53801e-06
TACACCTGCAA	98	8.9e-05		ATCGGTAAGAG	319	0.000390014		GCACGCACGAA	13	1.06e-05		CACTTCAAGTC	9	1.1e-05		AAGACTTCCGC	5	5.25e-06		TCACCCATCTT	9	8.54e-06		TCTCCTAGTGT	12	9.25e-06		TCCGTCTCACG	14	9.53801e-06
TTCTCTGCATC	98	8.9e-05		TAGTTACACTT	319	0.000390014		TCAACTTACTT	13	1.06e-05		ATATAACTCTA	9	1.1e-05		GATACCCCTTC	5	5.25e-06		ACACTCGCTCA	9	8.54e-06		ACACGGTATCA	12	9.25e-06		CGTTTGAATTA	14	9.53801e-06
CGCCCTTCCCC	98	8.9e-05		ATGACCAATCA	319	0.000390014		TCACCTCTGAA	13	1.06e-05		TCACCTATTGT	9	1.1e-05		ATGGTACTCCC	5	5.25e-06		TCTCCCCGCGT	9	8.54e-06		CCTGTACTACT	12	9.25e-06		CACGACCAGGA	14	9.53801e-06
CATCCATCGAT	98	8.9e-05		CGTCCCAAACG	319	0.000390014		TGAGCGCGGGT	13	1.06e-05		CGCTATGATCA	9	1.1e-05		AAGCCTACCGC	5	5.25e-06		TCCCAATGTCT	9	8.54e-06		AACCACCGTGC	12	9.25e-06		TCAGTTCATCG	14	9.53801e-06
AGCCACTACTC	98	8.9e-05		TTTAGCAAGGA	318	0.000388792		CGGCGTCGTAC	13	1.06e-05		AACCGACAGCA	9	1.1e-05		AAGGATAGCCA	5	5.25e-06		TTACTCACTAA	9	8.54e-06		ACACGACCTCT	12	9.25e-06		GACCCCAACAC	14	9.53801e-06
ACATTAACTCG	98	8.9e-05		CGACTCTTGAC	318	0.000388792		TCACAAAGGGA	13	1.06e-05		CATCTATAGCA	9	1.1e-05		AATTCTCTCGC	5	5.25e-06		AAGCGCACTCC	9	8.54e-06		CCACCAACCAA	12	9.25e-06		AGATTTAATCA	14	9.53801e-06
CGCTATGTACA	98	8.9e-05		AAAATAATACA	318	0.000388792		TCTCGCCTTAT	13	1.06e-05		GCACCCAGTGT	9	1.1e-05		ACAGGCCCTAC	5	5.25e-06		CTACCATGAGT	9	8.54e-06		TCCCCAAGCAC	12	9.25e-06		TCCCCCACAAG	14	9.53801e-06
CATATGGCCTG	98	8.9e-05		AGAGATTAAAC	318	0.000388792		AAACCATTTGT	13	1.06e-05		ACACGCATTCA	9	1.1e-05		ACGGCCTCACC	5	5.25e-06		TCCCCAATCTT	9	8.54e-06		TTCCTCCGGTA	12	9.25e-06		TTTCATCGACA	14	9.53801e-06
CTCTATGGCCA	98	8.9e-05		CGTATGGACCG	318	0.000388792		GCACCAAGCGA	13	1.06e-05		CCACAAAATAA	9	1.1e-05		AAAGATTCCCC	5	5.25e-06		TCCCCAAGATT	9	8.54e-06		TTCCCTTGGTG	12	9.25e-06		TCTCGCGTATC	14	9.53801e-06
CTACACAGACT	98	8.9e-05		ACATCGCCACT	318	0.000388792		ACCCCACGTGT	13	1.06e-05		GGAACCTCACG	9	1.1e-05		AATGCGCCACG	5	5.25e-06		ACTCCATGTGT	9	8.54e-06		CCGCCCACTAA	12	9.25e-06		AAAGCATCTCC	14	9.53801e-06
GCCGGATTACC	98	8.9e-05		CCTACTTAATT	318	0.000388792		CTATCAGATAA	13	1.06e-05		AAGATATCCAC	9	1.1e-05		ATGGTTCACTC	5	5.25e-06		TCACCCTCCCT	9	8.54e-06		TCACCTAGAAG	12	9.25e-06		CTCCACGAAGT	14	9.53801e-06
AGCGGATCGTA	98	8.9e-05		AATGGATCCTC	318	0.000388792		TCAGCGCGTGT	13	1.06e-05		GGACCCTCTCA	9	1.1e-05		AAAGCTCACTA	5	5.25e-06		TCACCCTGATG	9	8.54e-06		ACACCACTTCT	12	9.25e-06		GCTTGTACCTG	14	9.53801e-06
ACTCACCCCGT	98	8.9e-05		TTTGCTCCCAC	318	0.000388792		TCATCAGGTGA	13	1.06e-05		TTCTGCAATTC	9	1.1e-05		AAGGGTTCTCC	5	5.25e-06		CGTTCAGTCCT	9	8.54e-06		AAGTCACCGCC	12	9.25e-06		AAACCCCGACG	14	9.53801e-06
CGTAATTCCCA	98	8.9e-05		GACATCCCAGA	318	0.000388792		CACCCAAGCGT	13	1.06e-05		ACACTCACGAC	8	9.81e-06		TGAACCCGCAC	5	5.25e-06		CCTCGCACTCA	9	8.54e-06		AAGTCACTACA	12	9.25e-06		GTCCAGTACTC	14	9.53801e-06
GGGACTTCCCA	98	8.9e-05		AAACCATTTCG	318	0.000388792		TAACACAGTAT	13	1.06e-05		ATCCACACGAG	8	9.81e-06		CAGGCTTACCT	5	5.25e-06		TCACCGAACGT	9	8.54e-06		CACTTTTACTT	12	9.25e-06		AACCGAACGTT	14	9.53801e-06
ACCACCGTACG	98	8.9e-05		CGTAGGACGTC	317	0.000387569		CCACCAGCTAA	13	1.06e-05		CGTACTTCACA	8	9.81e-06		TCGGCTCCTGC	5	5.25e-06		GCACCAGGTGC	9	8.54e-06		CCGCTCTCATC	12	9.25e-06		AACACCTGCCC	14	9.53801e-06
TCCGCCAATCA	98	8.9e-05		AAAGCCCGAGG	317	0.000387569		GCCCACACTAA	13	1.06e-05		GACTGATAGCA	8	9.81e-06		CGTGGTCCCCC	5	5.25e-06		CCCCCAGCTTG	9	8.54e-06		TCACCAGACAC	12	9.25e-06		AACTCCCCGTT	14	9.53801e-06
GCCGGCCTAAG	98	8.9e-05		CAGAAAAAGTA	317	0.000387569		GCACCGAGTGC	13	1.06e-05		TCTAATCTAGG	8	9.81e-06		ATGTCTCTAAC	5	5.25e-06		CTAACCGTCCT	9	8.54e-06		CAATTCCGCCT	12	9.25e-06		CTACCCCCCGG	14	9.53801e-06
TCCCCACGGAC	98	8.9e-05		CGGCCATGGAG	317	0.000387569		TCCGCAACAGT	13	1.06e-05		CGCCAAGTACA	8	9.81e-06		CGGGGAGCCCC	5	5.25e-06		GTAAGCCCACG	9	8.54e-06		TTACCACGTGA	12	9.25e-06		GCATGATCCCG	14	9.53801e-06
CCCGCCGTGCT	98	8.9e-05		TGTCAGGCACC	317	0.000387569		TCATCACGAGG	13	1.06e-05		TCATTAAGTGT	8	9.81e-06		AACGCGCCGCC	5	5.25e-06		ACCAGCGTTAC	9	8.54e-06		CGACCCACTAA	12	9.25e-06		TCTGTTCCCTG	14	9.53801e-06
TTTCAAGACCG	98	8.9e-05		ACGCCGGCGCC	317	0.000387569		ACACCAAGATT	13	1.06e-05		TGCCACAACAC	8	9.81e-06		ACCCCCTCCTC	5	5.25e-06		TCACCGCCACG	9	8.54e-06		TCACCTAGGAT	12	9.25e-06		ACCCCCTTTTG	14	9.53801e-06
AATGGATGCGA	98	8.9e-05		ATTAACGCACT	316	0.000386346		TCACCAATCTT	13	1.06e-05		ATTTAAGGCTT	8	9.81e-06		AAGAACCCTCC	5	5.25e-06		TCCCTAAGGGT	9	8.54e-06		TCACCAGGGGT	12	9.25e-06		AACCTCTTTTA	14	9.53801e-06
TTGAAGTTCAA	98	8.9e-05		CCCCCTTGCAC	316	0.000386346		TCACAAAGTTA	13	1.06e-05		AATATAGAAAA	8	9.81e-06		AACTCTCGCCC	5	5.25e-06		TCCCCCGTTGT	9	8.54e-06		ACCCCCATACA	12	9.25e-06		CTAGCCTACCT	14	9.53801e-06
AGTGCAGAGGT	98	8.9e-05		GCTGCTATAAA	316	0.000386346		ACGCTCTATTG	13	1.06e-05		GTCCAACTTCC	8	9.81e-06		TCGGCACGCGT	5	5.25e-06		CGAGCCATTCC	9	8.54e-06		TACTCCCGACT	12	9.25e-06		GCACTCTCCTG	14	9.53801e-06
AATGCCCCCCC	98	8.9e-05		TATCACGTGAA	316	0.000386346		TCGCCACGGAA	13	1.06e-05		CTCTGGGACCT	8	9.81e-06		AAGGCCGACCC	5	5.25e-06		TGTCGACCGAT	9	8.54e-06		TTTCCTCGTCA	12	9.25e-06		AACCCAACTCA	14	9.53801e-06
AATGCAAAGCG	98	8.9e-05		GCTTCCCTGAT	316	0.000386346		TTTCTGTGCTC	13	1.06e-05		TGACGCCGGCT	8	9.81e-06		AAGGACCCCTA	5	5.25e-06		CCACCATCCGT	9	8.54e-06		CCATTACCATC	12	9.25e-06		CTAGCTAGTCC	14	9.53801e-06
CGCCATCGGCA	98	8.9e-05		GCGTGAGCCTG	316	0.000386346		ACACCCATAAT	13	1.06e-05		ATCTATACCTA	8	9.81e-06		CACGATAACCA	5	5.25e-06		CCACGTTCTAC	9	8.54e-06		CCGCGCGCTAA	12	9.25e-06		GAATCCTCTCC	14	9.53801e-06
CGGCTACACCA	98	8.9e-05		AGGTTACGTTA	316	0.000386346		GCACAGTGTCC	12	9.79e-06		GCATCCACTCA	8	9.81e-06		CGTGCAGCCAC	5	5.25e-06		CGAGTCATCCC	9	8.54e-06		TAACCCTCTGC	12	9.25e-06		GCACGCGACTC	14	9.53801e-06
CATTCCCGGAA	98	8.9e-05		GAAAAGGGCGG	316	0.000386346		AAACCACTTGA	12	9.79e-06		TCCTTATAGCC	8	9.81e-06		TCGCTCTCCTG	5	5.25e-06		AGAGCTATCCT	9	8.54e-06		CCGTCCACGCC	12	9.25e-06		AAGACCTACTG	14	9.53801e-06
CTCGTACATTA	97	8.81e-05		TCCAGTATATT	315	0.000385124		TCTCCCACTAT	12	9.79e-06		CATCTATTACC	8	9.81e-06		AAGGACCCTAC	5	5.25e-06		TGAATCTCGTT	9	8.54e-06		CACCGCCGTAT	12	9.25e-06		TCCTCTCTACA	14	9.53801e-06
GAAATATTTTA	97	8.81e-05		TATACTGTTCA	315	0.000385124		GCACAATAGCT	12	9.79e-06		CACCTAGAACA	8	9.81e-06		AGCGCATCCCC	5	5.25e-06		CGAGCAATACT	9	8.54e-06		ACACTCACCAA	12	9.25e-06		GCACCCGTCTC	14	9.53801e-06
CCATCGCAAGT	97	8.81e-05		CCGTGCGAGTC	315	0.000385124		GCACCCAGCTA	12	9.79e-06		GTACGCACACG	8	9.81e-06		CCTAAGCACCG	5	5.25e-06		AGAGACATCCT	9	8.54e-06		TTCCCCAGCAA	12	9.25e-06		TACTCCAATCC	14	9.53801e-06
CGCTAAATGAA	97	8.81e-05		GTCGTTGTACG	314	0.000383901		ACACCTCCTAG	12	9.79e-06		CCTATAGATAG	8	9.81e-06		CAGGCAACCCC	5	5.25e-06		ACCCGGTCTAT	9	8.54e-06		CATGAACTGAC	12	9.25e-06		ACCCCACCTCC	14	9.53801e-06
CTTCCAATAGA	97	8.81e-05		GGAATACTGGA	314	0.000383901		CCATTACCTTA	12	9.79e-06		CACCCACCCCA	8	9.81e-06		ACAGCACGCGC	5	5.25e-06		CGACGAGCGAC	9	8.54e-06		CCATCCAATGT	12	9.25e-06		TCTCTTTGCTG	14	9.53801e-06
AACGACCCAGC	97	8.81e-05		ACGTAGTGCTG	314	0.000383901		CACTCACGCGT	12	9.79e-06		TGCCGCCACGC	8	9.81e-06		ACGGACCACCC	5	5.25e-06		TCCCCATTCGT	9	8.54e-06		CCTCACACTAC	12	9.25e-06		TACCCCTCTGA	14	9.53801e-06
CGATCCTACTA	97	8.81e-05		CAAAAGCACAG	314	0.000383901		CCGCCAGGCGA	12	9.79e-06		CGCCACTCGTG	8	9.81e-06		AACGCTCCAAC	5	5.25e-06		TGAATCCGGCC	9	8.54e-06		CACTCCGACAT	12	9.25e-06		CTACACCCCGC	14	9.53801e-06
CTTCTGCGCGT	97	8.81e-05		TTAGATTCAGC	314	0.000383901		AAACCAAGTCT	12	9.79e-06		CGCCGATCCAA	8	9.81e-06		CAATCTCTCAC	5	5.25e-06		TCACCTAGCGG	9	8.54e-06		TCCCTTCGGTA	12	9.25e-06		TCAGTAATAAG	14	9.53801e-06
ACGACTTTACA	97	8.81e-05		AATTCGAGCTC	314	0.000383901		TCCACCGGTGT	12	9.79e-06		ATTTAGCCATC	8	9.81e-06		AAGGACACCCC	5	5.25e-06		TCACCGTGTCT	9	8.54e-06		TTCCATTGGAC	12	9.25e-06		TTCCCTTGAAA	14	9.53801e-06
ACCCTTGTGTT	97	8.81e-05		CCCCCAAAAAA	314	0.000383901		ACACACTGTGC	12	9.79e-06		TACGTCAAGTC	8	9.81e-06		AATCTTCCCAC	5	5.25e-06		AGAACCCCGCT	9	8.54e-06		ACGCCTACGAA	12	9.25e-06		CAATTATCACA	14	9.53801e-06
CGCCCCCGCCC	97	8.81e-05		CCCTCATGAAC	313	0.000382678		CCACTCAGTAA	12	9.79e-06		CACCTATACAC	8	9.81e-06		ATGGCTATCCC	5	5.25e-06		CGAGCCGGATA	9	8.54e-06		TCGCCCCGCAA	12	9.25e-06		AGTTCGACTCA	14	9.53801e-06
ACTTCAAACAA	97	8.81e-05		CCGTATATATA	313	0.000382678		CTATCAAGCGT	12	9.79e-06		GCTTTTGTACT	8	9.81e-06		CGGGTTCTCCC	5	5.25e-06		CAACTATCCAC	9	8.54e-06		CAGTCCAGTGC	12	9.25e-06		GCATGCACTAG	14	9.53801e-06
AGAGAGATCAT	97	8.81e-05		GGGTTATCTCA	313	0.000382678		ACACCGCTACT	12	9.79e-06		AGACACGTGAC	8	9.81e-06		TAAGCCCGCAC	5	5.25e-06		TGAATCCCGCT	9	8.54e-06		GCGTCTCCTGC	12	9.25e-06		TTTCCTCAGAA	14	9.53801e-06
GATCACCCTCT	97	8.81e-05		TTTTACAAGTA	313	0.000382678		ACGCGCACGAA	12	9.79e-06		GATTCAGCACA	8	9.81e-06		AAAACTCGCAC	5	5.25e-06		TGGATTCTGAT	8	7.6e-06		TACTTCCGCTT	12	9.25e-06		GACGACAAGTG	14	9.53801e-06
CACGATCTGGC	97	8.81e-05		TGGTATGATGC	313	0.000382678		TCAGTAACAAT	12	9.79e-06		GACCAATTTCA	8	9.81e-06		CACGTTGCCCC	5	5.25e-06		ACGCGCACTGA	8	7.6e-06		TTTTATCGCTA	12	9.25e-06		CTCCGTAGGCC	14	9.53801e-06
CTACTCCTCGT	97	8.81e-05		AAACCATAAAC	313	0.000382678		AACCATATTCC	12	9.79e-06		TTCTTCAAAGC	8	9.81e-06		CAGGCACCGCT	5	5.25e-06		ATCAACACTAA	8	7.6e-06		CACCACCGCCT	12	9.25e-06		CAACCTCGTGC	14	9.53801e-06
TTTCAAACGTT	97	8.81e-05		ATTGGCCATGG	313	0.000382678		ATATCCACTAG	12	9.79e-06		TCACCAAGAAT	8	9.81e-06		AGTTGATTAGG	5	5.25e-06		TCGGCTCGCCC	8	7.6e-06		TTCCCGTAGCC	12	9.25e-06		GACGACCTGGA	14	9.53801e-06
TTCCCTACGGT	97	8.81e-05		GACACAACTTA	313	0.000382678		TCACCTCTTGA	12	9.79e-06		AATTTAGCATC	8	9.81e-06		ACTCCCCTCCC	5	5.25e-06		ACTACGAACTC	8	7.6e-06		CGGCTACAGCC	12	9.25e-06		ATGTATCGCAG	14	9.53801e-06
TGATCCATACT	97	8.81e-05		TTCCTTATAAC	313	0.000382678		CCGCGTCGTGC	12	9.79e-06		GGTACCTCAAT	8	9.81e-06		TACGTCACGCC	5	5.25e-06		CGCCGCGCCAC	8	7.6e-06		AAGTACTATGC	12	9.25e-06		AAAACATTTTA	14	9.53801e-06
CCACGCGAAAG	97	8.81e-05		GCAAAGGTACT	312	0.000381456		CCACCAACTTC	12	9.79e-06		TCTATATAGCG	8	9.81e-06		TTGGCTCCCCA	5	5.25e-06		CTACGTACATC	8	7.6e-06		ACACCACCTAT	12	9.25e-06		AGCTTGATTCA	14	9.53801e-06
GTTCATAGGTA	97	8.81e-05		AGCTCTACCCA	312	0.000381456		CATCAAAAAGC	12	9.79e-06		TACCTCAACAC	8	9.81e-06		ACAGCTACTCC	5	5.25e-06		ACCCACCCTAA	8	7.6e-06		TACCCTAGCAA	12	9.25e-06		CTACAGGAGGC	14	9.53801e-06
TCCGGACGCGA	97	8.81e-05		TGTACCTTGGC	312	0.000381456		TCAGAAAGAGC	12	9.79e-06		CTCCTCACGAC	8	9.81e-06		CTCCCTCCCCC	5	5.25e-06		TCTTCAAGTTC	8	7.6e-06		TCGTGATATCC	12	9.25e-06		TCATGAACCGG	14	9.53801e-06
TAAAACGCCAG	97	8.81e-05		TCCTCAGACTA	312	0.000381456		CCACGAACTGT	12	9.79e-06		TGCCGTCACTC	8	9.81e-06		AACGCCTCTCC	5	5.25e-06		TCTTCAACCTC	8	7.6e-06		CACCTACCCAC	12	9.25e-06		CCATGAACATG	13	8.85673e-06
ATAATGATTCT	97	8.81e-05		AGGAGCATGAC	312	0.000381456		AACCGCTCTCA	12	9.79e-06		GGTTCAGCTAT	8	9.81e-06		AATCCTCCCGC	5	5.25e-06		TCAGCAATCTT	8	7.6e-06		ATGCCCACGAA	12	9.25e-06		AAATTCCCATA	13	8.85673e-06
TTGCATTCCGA	97	8.81e-05		TTGCCCCCCAG	312	0.000381456		ACACGCTCATG	12	9.79e-06		CACAGATAGCC	8	9.81e-06		ACGGTACCCCG	5	5.25e-06		TCTTAAGCTGC	8	7.6e-06		ACGCCTCCTAA	12	9.25e-06		CTAGTTAGGCA	13	8.85673e-06
CCTCAGCGGCA	97	8.81e-05		TCCTCTTATTA	312	0.000381456		TGACAATGTGC	12	9.79e-06		TGACGCAGGAT	8	9.81e-06		AACGCTGTTAC	5	5.25e-06		ACCCGCCCTTA	8	7.6e-06		CACTCTTGCAT	12	9.25e-06		CTACAGAGAGT	13	8.85673e-06
AGATCAACAAG	97	8.81e-05		ACCGTCTAGTA	312	0.000381456		CATCCAAAAAC	12	9.79e-06		CAGGCCCTCTC	8	9.81e-06		TAGCATCCCAC	5	5.25e-06		TCTCCAATCGA	8	7.6e-06		CCACACACAAC	12	9.25e-06		TCTCGCAATAA	13	8.85673e-06
GTACCACGCTC	97	8.81e-05		AATAGTGGCGG	312	0.000381456		CGGCCTCGTGC	12	9.79e-06		CACCACAATAG	8	9.81e-06		ATGGCTATCAA	5	5.25e-06		CACCGCACTCC	8	7.6e-06		ACACGATAGCC	12	9.25e-06		GCATGAACTTA	13	8.85673e-06
TAGCTACTACT	97	8.81e-05		TTCTTAAACGA	311	0.000380233		TGAACAAGCGT	12	9.79e-06		ATATCCACACC	8	9.81e-06		AAGACTGCTAC	5	5.25e-06		ACGCTAACTAA	8	7.6e-06		TCGACTTACTG	12	9.25e-06		CTACCCCCACG	13	8.85673e-06
GCGCACTCTAG	97	8.81e-05		TATGCTTTTCA	311	0.000380233		TCTTCTAGTTT	12	9.79e-06		TCGCAACACGC	8	9.81e-06		AACGCTTCTTC	5	5.25e-06		CCACCATTTGC	8	7.6e-06		AACTCCTCACG	12	9.25e-06		AAACCGTATGA	13	8.85673e-06
GCGGTGTATCG	96	8.72e-05		CACGATATTTA	311	0.000380233		TCTTATCGCTG	12	9.79e-06		CTTTAATTCAC	8	9.81e-06		ACTACTCACTC	5	5.25e-06		ACACCCAGTCT	8	7.6e-06		AACTCCTTAGC	12	9.25e-06		CTGTCAGCCTA	13	8.85673e-06
TAGATGTCACT	96	8.72e-05		TGGCCTCGTCA	311	0.000380233		GCCCGGTCTCC	12	9.79e-06		TCACAAAGTAA	8	9.81e-06		TGAGCCCGCCC	5	5.25e-06		TCGCCATGCGT	8	7.6e-06		AGAGCGCGTCA	12	9.25e-06		TTTTACAACAA	13	8.85673e-06
CCGCCGAATAC	96	8.72e-05		TAACGGCCTGG	311	0.000380233		ACACCAAACGC	12	9.79e-06		CCACAAGGGAA	8	9.81e-06		CATGCAGCCCC	5	5.25e-06		TAACCATGGGT	8	7.6e-06		CCAATACCGTC	12	9.25e-06		GACCCCACGCA	13	8.85673e-06
GAGTCATAAAC	96	8.72e-05		TTAAGGCCCCT	311	0.000380233		ACACCCCCACA	12	9.79e-06		GGTCGACTACG	8	9.81e-06		AAGAATGCCAC	5	5.25e-06		TCCCTACGTGA	8	7.6e-06		TCACCACCGTC	12	9.25e-06		GCATCAACCCG	13	8.85673e-06
AGCCTTACCGC	96	8.72e-05		TTGATACTGGA	311	0.000380233		TCACTAACTTC	12	9.79e-06		CATTAATCCAC	8	9.81e-06		TATTCTCCCGC	5	5.25e-06		ACACCAGTTAT	8	7.6e-06		CTATCCCCACG	12	9.25e-06		TCACAAAACAA	13	8.85673e-06
ATCATGTCTTT	96	8.72e-05		TTAATTATCAG	311	0.000380233		CCACCCAACAA	12	9.79e-06		CATTCAGTAAC	8	9.81e-06		TATGCTACCCC	5	5.25e-06		ACACCCGCTAT	8	7.6e-06		GCATGAACCTG	12	9.25e-06		ACCCACTGCTG	13	8.85673e-06
CCGAGAGCACG	96	8.72e-05		GACTGTAACAA	310	0.000379011		CAACCACGAGA	12	9.79e-06		TCACCATCAGG	8	9.81e-06		AAGGCTCACAG	5	5.25e-06		TCCCCCGTTAC	8	7.6e-06		TTACCCACGAA	12	9.25e-06		TACTCCACCCC	13	8.85673e-06
CCGAATGCCAG	96	8.72e-05		TCGATTTGCCC	310	0.000379011		CCACCATACTG	12	9.79e-06		TGCCCAGACAA	8	9.81e-06		ATGCCTATCCA	5	5.25e-06		TGTAGCCGGAG	8	7.6e-06		TCACCGAGGGT	12	9.25e-06		TACGCTAGCAC	13	8.85673e-06
TTTAACCAACT	96	8.72e-05		ATGACGATCAC	310	0.000379011		GCATCAAGCTG	12	9.79e-06		GGCCCCTACCA	8	9.81e-06		AATGTTGCACC	5	5.25e-06		GCTCCAATCGT	8	7.6e-06		ACAGGCGCTAA	12	9.25e-06		ATACCATTCGA	13	8.85673e-06
GGTATTCGCCC	96	8.72e-05		TCCGCTTTAAC	310	0.000379011		TAACCATCTCT	12	9.79e-06		TCACTTCTTTC	8	9.81e-06		GTATCTACACC	5	5.25e-06		CGACACACGAA	8	7.6e-06		CAGTCACCTGC	12	9.25e-06		AACTATCGCTG	13	8.85673e-06
CTTACATCAAG	96	8.72e-05		TCTTCGATTAC	310	0.000379011		ATACACACATA	12	9.79e-06		CGACATCCGAA	8	9.81e-06		CACGCTTCATC	5	5.25e-06		CGACCAGGTGC	8	7.6e-06		TTCCCTCCGTG	12	9.25e-06		CAATGACAGCC	13	8.85673e-06
TAGTTTGTCAA	96	8.72e-05		AATTGTGAGCA	310	0.000379011		GCACCCAGTGA	12	9.79e-06		ACACGTATTAA	8	9.81e-06		CAAACCCCCGC	5	5.25e-06		CTAAGCACTAA	8	7.6e-06		GCATCACCGCC	12	9.25e-06		TCCCTCACACG	13	8.85673e-06
CTGCAATGTTC	96	8.72e-05		AAGGAGCTGCA	310	0.000379011		GCATGAAGCGT	12	9.79e-06		TTCTATAATCC	8	9.81e-06		CACCGATCCCC	5	5.25e-06		ACACCCTCACA	8	7.6e-06		CGGCGTCGTAA	12	9.25e-06		CTATCTTCCAT	13	8.85673e-06
CCCGCCCCCTA	96	8.72e-05		ACGAAATAGCA	310	0.000379011		ACGCCAGACGC	12	9.79e-06		CGCGCAGCATT	8	9.81e-06		ATCGCTCATCC	5	5.25e-06		TCTCTAGTAGA	8	7.6e-06		CCATCACCACC	12	9.25e-06		TCACCTACTAT	13	8.85673e-06
GGGATTTTCAC	96	8.72e-05		TGCCCAGGGGT	310	0.000379011		CTGCCAAGCGT	12	9.79e-06		AGACCAGCGCA	8	9.81e-06		CAGGGACCCAC	5	5.25e-06		CCGGTCATCCT	8	7.6e-06		TCATTAAGTGT	11	8.48e-06		CTACCCCCAGA	13	8.85673e-06
CACATCCTCGA	96	8.72e-05		ATTACCTGCAT	309	0.000377788		CCTCTTAGAGA	12	9.79e-06		ATTTCATCTTC	8	9.81e-06		AACCCACCCTC	5	5.25e-06		CGAGCCAACTT	8	7.6e-06		TCTCCCCCTCT	11	8.48e-06		ATATAACGCTG	13	8.85673e-06
CACCAGTTAAT	96	8.72e-05		CCATGAAAAGC	309	0.000377788		TCGCCTAGAGC	12	9.79e-06		ATCTGACTACT	8	9.81e-06		CGATTTATTCG	5	5.25e-06		TCTCGAACTGC	8	7.6e-06		TAACCCACCAC	11	8.48e-06		GACGCAGAGAA	13	8.85673e-06
GAGTCTTTTGT	96	8.72e-05		AAGAGCACAAA	309	0.000377788		TCATCATTTGT	12	9.79e-06		AGTTCTGTAAT	8	9.81e-06		ATGCCTACATC	5	5.25e-06		CGAGACATGCT	8	7.6e-06		CGAACGCTCTT	11	8.48e-06		AAGCCATCCCC	13	8.85673e-06
CTCTACAATGC	96	8.72e-05		CTACCATAAAG	309	0.000377788		TCGCAAAGCGC	12	9.79e-06		CTTTCAGTATC	8	9.81e-06		AGCCCCTCCCC	4	4.2e-06		CGGACCACAAT	8	7.6e-06		CGACGCACTGC	11	8.48e-06		AAGGAATGCAT	13	8.85673e-06
GACCTACCCGA	96	8.72e-05		CCCCTAACAAG	309	0.000377788		GCTCGGCCTCG	12	9.79e-06		AACCAAATCCC	8	9.81e-06		AAAGCGCATCC	4	4.2e-06		TGATAACGGAT	8	7.6e-06		CTGCGATACAC	11	8.48e-06		CTACACCCATA	13	8.85673e-06
CCGGAGCCACA	96	8.72e-05		CGATGATCCAA	309	0.000377788		CATCAAAATAC	12	9.79e-06		ACTCTCGTCCA	8	9.81e-06		GAGGCGATCCC	4	4.2e-06		AACCGCAGCAC	8	7.6e-06		AACTATTCTGC	11	8.48e-06		AACCCACTACA	13	8.85673e-06
CTTTAGGCGAC	96	8.72e-05		CCGCTCTTGGG	309	0.000377788		CCATTTAGTTA	12	9.79e-06		CGTCCACTCTC	8	9.81e-06		CCGCCCGCGCC	4	4.2e-06		GCACCACGAGG	8	7.6e-06		CAATCTTATGC	11	8.48e-06		GTCTATTCTAA	13	8.85673e-06
ACGCCGGCGCC	96	8.72e-05		CTTTCACAATG	308	0.000376565		CCATAATCTAG	12	9.79e-06		TTCCTCAGCAC	8	9.81e-06		CATGCACACCC	4	4.2e-06		ACACGGGCTAA	8	7.6e-06		ACACCCATAAT	11	8.48e-06		ACCATCTTCCG	13	8.85673e-06
CGTCACTTACC	96	8.72e-05		CCACAATGCCT	308	0.000376565		TCACCACAGGT	12	9.79e-06		GGACTAGAGAA	8	9.81e-06		AAGCCGCCCAA	4	4.2e-06		TCAGCAACTGG	8	7.6e-06		TTGACTTACTA	11	8.48e-06		TAACCCTTGAA	13	8.85673e-06
AGCTGGGAATT	96	8.72e-05		CAGCGATGCGT	308	0.000376565		GCAGCAGGCTT	12	9.79e-06		CTCCAACACTC	8	9.81e-06		ATGGCCCGCCC	4	4.2e-06		ACGCCACCCGC	8	7.6e-06		TTCCAGCGGCA	11	8.48e-06		ACCAGCACACC	13	8.85673e-06
TACCAGGCCTT	96	8.72e-05		CCTTTTCGAAC	308	0.000376565		TCATCAAATGA	12	9.79e-06		CAGTTCTCAAC	8	9.81e-06		ACGCCCACTCA	4	4.2e-06		CGATGTTTAAC	8	7.6e-06		CTACGCGCTAA	11	8.48e-06		TACCCCCTGAA	13	8.85673e-06
AGAACTAACAC	96	8.72e-05		ATGTATTTTTG	308	0.000376565		CCCCCAACATT	12	9.79e-06		CATTAACCCCC	8	9.81e-06		CACGTTCACCC	4	4.2e-06		TCTCCCTCTGA	8	7.6e-06		TCACAATATGC	11	8.48e-06		TCGCTACCACA	13	8.85673e-06
AATTTACTCTC	96	8.72e-05		CGTACCAGTGG	308	0.000376565		ACACGCACCTA	12	9.79e-06		ATGTAAGCCCC	8	9.81e-06		AAGTATCACCA	4	4.2e-06		ACGCACTAAAT	8	7.6e-06		ACAGAAATAAC	11	8.48e-06		TATCAGCATAG	13	8.85673e-06
CTTCATATGAC	96	8.72e-05		TCATAAAAGAC	308	0.000376565		ACCTCACTACA	12	9.79e-06		ATTTTAGCCGC	8	9.81e-06		ACGGCTAGCGC	4	4.2e-06		ATCTGGGAACT	8	7.6e-06		TAGCCTAAGAC	11	8.48e-06		TTTCTTTGATG	13	8.85673e-06
CAGGGACCACA	96	8.72e-05		GCTGGAAGCAC	308	0.000376565		TACCCCACTGT	12	9.79e-06		GTACCCACTCA	8	9.81e-06		ACGGCTACTGC	4	4.2e-06		CCTCGACCCAC	8	7.6e-06		TCACCATATAT	11	8.48e-06		CAATCAACATA	13	8.85673e-06
TGCCCAGCACA	96	8.72e-05		ATCGATCCCTC	308	0.000376565		CCACCTTACTA	12	9.79e-06		ATCTGTGACCT	8	9.81e-06		ATAGCACGCAC	4	4.2e-06		CGACGCTCCAC	8	7.6e-06		CGCCAATCGCC	11	8.48e-06		TCAGTGACGAG	13	8.85673e-06
GCACCTAGATC	96	8.72e-05		GCCTTGCCATC	308	0.000376565		TCCCCCACATG	12	9.79e-06		AATGCACCCTC	8	9.81e-06		ATGGCTTACTC	4	4.2e-06		GCACTAATCGT	8	7.6e-06		TCACCCAGTCG	11	8.48e-06		AGTTCGAATAA	13	8.85673e-06
GTTTGACGTTG	96	8.72e-05		CCCGAGAGATC	308	0.000376565		TCACCAACAGC	12	9.79e-06		TACCCCACTAC	8	9.81e-06		CACTATAACCC	4	4.2e-06		TCAATCCGTGT	8	7.6e-06		TTGGCTCGACT	11	8.48e-06		GACCGATCTCC	13	8.85673e-06
TAATCGATAAA	96	8.72e-05		AGAGCAAGCAC	307	0.000375343		AACCCCTTCCT	12	9.79e-06		TGGCTTCCCGC	8	9.81e-06		ATGGCCCATCC	4	4.2e-06		TACCCATAGCA	8	7.6e-06		TCATCATCCTG	11	8.48e-06		TAAGCTTCAAG	13	8.85673e-06
AGCTGATATTC	96	8.72e-05		ACCAAACCGTT	307	0.000375343		CATCACAGAAT	12	9.79e-06		TCACCTCGCGC	8	9.81e-06		ACGCGCACCCA	4	4.2e-06		GCACCACCACG	8	7.6e-06		AGACGCACAAA	11	8.48e-06		GCTCACACCAA	13	8.85673e-06
TAGGCATTCCT	96	8.72e-05		CGAAAATGTGC	307	0.000375343		ACACCCACTGC	12	9.79e-06		GATATCTCACA	8	9.81e-06		AAGTATTTCCC	4	4.2e-06		TGCGACCGGAT	8	7.6e-06		ACACGAACAAA	11	8.48e-06		CTACATGAAGC	13	8.85673e-06
CACTAGCCAAA	96	8.72e-05		CCCCGATAGCC	307	0.000375343		TCCGACAAGGA	12	9.79e-06		ACTTTAGTACC	8	9.81e-06		AAGCAACACAC	4	4.2e-06		TCACTATTCGT	8	7.6e-06		TATCCTCGAAC	11	8.48e-06		AACAACTACCG	13	8.85673e-06
CCTATGCACAC	96	8.72e-05		TTACTTCGCTG	306	0.00037412		CCAACTTGCTT	11	8.98e-06		CCCCCACTCTA	8	9.81e-06		GAGGCACCTCC	4	4.2e-06		TCTCCACGAGG	8	7.6e-06		CCGTGATAGCC	11	8.48e-06		CTACAGGCATT	13	8.85673e-06
ACCTTCTTCCC	96	8.72e-05		ATTGAGACCCC	306	0.00037412		GTCTATTGGAA	11	8.98e-06		CGATCAATAAT	8	9.81e-06		AACGTTCCCTA	4	4.2e-06		TGACCACGTCG	8	7.6e-06		TCTCACAACAA	11	8.48e-06		CAATTTCCATG	13	8.85673e-06
AAATTGCTCAC	96	8.72e-05		CCTCAGTGCCC	306	0.00037412		TACCCACTTGT	11	8.98e-06		CGCCCCAACAC	8	9.81e-06		TACACGCCATC	4	4.2e-06		TCACTCAATGT	8	7.6e-06		CGCCCGATCTC	11	8.48e-06		TCATCTATAAG	13	8.85673e-06
AGTACGGCATG	96	8.72e-05		CCAATTGCGGT	306	0.00037412		AACCCCACGTT	11	8.98e-06		TACCCCAACTC	8	9.81e-06		CAGACTCCCCT	4	4.2e-06		TCTCCAACCCT	8	7.6e-06		TTTCATCGGTG	11	8.48e-06		CACCCTAGTGC	13	8.85673e-06
CGTCTCTCCCT	96	8.72e-05		CACCCCAGCAA	306	0.00037412		ACACAGACTAA	11	8.98e-06		ATCATAGTTCC	8	9.81e-06		GACCCTCCGCC	4	4.2e-06		TCAACTCGAGT	8	7.6e-06		ACCCGCACTTT	11	8.48e-06		TGCTTCTCTTA	13	8.85673e-06
CTCTCATGGTT	95	8.63e-05		GATATCCTCCA	306	0.00037412		CCCCCTTCCTG	11	8.98e-06		ACAGTCACTAA	8	9.81e-06		AACTATCCTCA	4	4.2e-06		ACACAAACTGT	8	7.6e-06		TTTTCTTGGTA	11	8.48e-06		TCAGCTACTAC	13	8.85673e-06
GTTAGGGCTTT	95	8.63e-05		TCGCCATGTCA	306	0.00037412		ACCCGGTATCC	11	8.98e-06		GTACACACACA	8	9.81e-06		ATCGTCAACTC	4	4.2e-06		TGAACCAGCAC	8	7.6e-06		CACTCCTCTCC	11	8.48e-06		AATGAACTATC	13	8.85673e-06
TCGATATATTG	95	8.63e-05		AGTGGTAGCAA	306	0.00037412		ATGCCAACTAA	11	8.98e-06		CGCGCCATCTT	8	9.81e-06		AATGCATCACC	4	4.2e-06		CGACGCACCAT	8	7.6e-06		CCTTCACTACT	11	8.48e-06		TCATGAAGCTG	13	8.85673e-06
AACTTAACTGC	95	8.63e-05		GACACTACCCA	305	0.000372898		CCTCACAGAAC	11	8.98e-06		ACCCGATAGCA	8	9.81e-06		AGGGCATCACC	4	4.2e-06		CGTGGCGTCAC	8	7.6e-06		GTATCTCGACA	11	8.48e-06		ACCCGCTCTAA	13	8.85673e-06
ACGCTGATACT	95	8.63e-05		ACCGCACAGTA	305	0.000372898		TCACCCAGGCT	11	8.98e-06		TCACCAGAGGA	8	9.81e-06		CAACGTCCCCC	4	4.2e-06		TCACTAACGGT	8	7.6e-06		ACCCACTCTCA	11	8.48e-06		ACGATCTATAG	13	8.85673e-06
GCCCGTTACTC	95	8.63e-05		CGGAGATCTTA	305	0.000372898		TCACCATTGGT	11	8.98e-06		TGACAATAGTA	8	9.81e-06		AATGGGCCACC	4	4.2e-06		ACGCCCCCCCC	8	7.6e-06		CACGTCCGCCT	11	8.48e-06		TACGCCAAGAC	13	8.85673e-06
TCGCCACTGTC	95	8.63e-05		GTAGTCGGGCA	305	0.000372898		ACACCCGGTGT	11	8.98e-06		TGGCGTCCCCC	8	9.81e-06		GAGGAACGCAC	4	4.2e-06		GCTCGGACTAG	8	7.6e-06		ACACCTTCTTG	11	8.48e-06		CTAGGTTCGCC	13	8.85673e-06
AACAAAAAACG	95	8.63e-05		TACTAGTTGGA	305	0.000372898		TGACGACCACG	11	8.98e-06		TGACAACGGAT	8	9.81e-06		TACGCACCCTC	4	4.2e-06		ACACACACTAG	8	7.6e-06		ACACCCGATAA	11	8.48e-06		GTTTGTCGCTG	13	8.85673e-06
TTCATTGCCCA	95	8.63e-05		CCCCCTACAAG	305	0.000372898		CTACCATGTGT	11	8.98e-06		CGACACGCGTC	8	9.81e-06		ACGGCGCGCCC	4	4.2e-06		TGAGGCCGGCC	8	7.6e-06		ACACGAAGTGT	11	8.48e-06		TCTCCCATCAT	13	8.85673e-06
ACTATAAGCGA	95	8.63e-05		TACCCCACACG	305	0.000372898		CCCCTCACTAA	11	8.98e-06		GGGACTTCACA	8	9.81e-06		CAGACATCCCC	4	4.2e-06		GCACCACGGGT	8	7.6e-06		CTCCCTTAGAA	11	8.48e-06		CAGTCACACTA	13	8.85673e-06
CTACTGTGCCC	95	8.63e-05		ACCTGACAAAG	305	0.000372898		CTATGCGACAA	11	8.98e-06		TACCAAATTAC	8	9.81e-06		GATGGGCCACG	4	4.2e-06		TTCCTCACGTA	8	7.6e-06		ACCCTCTCTAG	11	8.48e-06		CAAGATACAAC	13	8.85673e-06
ACTAACGACCC	95	8.63e-05		AGGCGGCGGAG	305	0.000372898		CCACTCCCTTA	11	8.98e-06		CTCCACTACCA	8	9.81e-06		AAGGCCTCACG	4	4.2e-06		TCTCCAAGACA	8	7.6e-06		CTGCCAGAGAA	11	8.48e-06		TCTTCACTATT	13	8.85673e-06
ACCGTGAACCT	95	8.63e-05		CTCCAAGTTCG	304	0.000371675		AACCGCACCAC	11	8.98e-06		ATCCCCACGCG	8	9.81e-06		AAGCCTAGCAC	4	4.2e-06		GCACCGATTAA	8	7.6e-06		TCGCCCTCGCG	11	8.48e-06		GACCCATCTGC	13	8.85673e-06
CGCCCCCCCAG	95	8.63e-05		TACCGGGCTCC	304	0.000371675		CGACGTCGTAA	11	8.98e-06		TCCCTCAATGC	8	9.81e-06		AAGGCCTCATC	4	4.2e-06		TCTCAAGGTGT	8	7.6e-06		TCGGTTCGAAA	11	8.48e-06		CTGTCTGGCAA	13	8.85673e-06
GATTTAAAACA	95	8.63e-05		CATACCGCCTC	304	0.000371675		CCACGCCCTTC	11	8.98e-06		CAGTTATACCC	8	9.81e-06		AAGGTTCCCAG	4	4.2e-06		CGTCCCTTCCT	8	7.6e-06		TCTGCACGAGT	11	8.48e-06		AATCCCAGACG	13	8.85673e-06
CTTAGACCAAA	95	8.63e-05		CTGGTCACCAA	304	0.000371675		ACACCAATAAC	11	8.98e-06		CATATATAGCG	8	9.81e-06		ACAGCACCCCG	4	4.2e-06		CAAAGCTCCGC	8	7.6e-06		TATCCTCGTAA	11	8.48e-06		CTAGTTACGCC	13	8.85673e-06
GGATTGTTTCT	95	8.63e-05		ATTTAGGGCTG	304	0.000371675		TGATTGAATGA	11	8.98e-06		AGACCACTCAA	8	9.81e-06		ACGCTTCACCC	4	4.2e-06		TCACATATAAT	8	7.6e-06		GACTACTGGGC	11	8.48e-06		CGCGCCCGGCA	13	8.85673e-06
CAGTAAATCAT	95	8.63e-05		GCACAGCTTAA	304	0.000371675		TGACGTAGTGC	11	8.98e-06		ACTAGAGCTCA	8	9.81e-06		AAAGCGCTCCC	4	4.2e-06		CTAGCCGTTCC	8	7.6e-06		CTTCCCCGGAA	11	8.48e-06		AGATTGCATCA	13	8.85673e-06
CCCCCGACGGT	95	8.63e-05		CGCGATCTAGA	304	0.000371675		ACAGCCCCTAT	11	8.98e-06		GACCGATAGCG	8	9.81e-06		ATGGAATCCCC	4	4.2e-06		ACACGCCCCCC	8	7.6e-06		CCCTTCTCATC	11	8.48e-06		CCGCTCCCTTC	13	8.85673e-06
GATGCGTACTT	95	8.63e-05		TCCAGCAGAAA	304	0.000371675		ACCACCACACT	11	8.98e-06		CGACAATAGTG	8	9.81e-06		ACGCCCTCATC	4	4.2e-06		GCCTAAACACC	8	7.6e-06		TCGTCACGTGC	11	8.48e-06		AATATATATTG	13	8.85673e-06
GCAATCGGCCC	95	8.63e-05		GTCAACAGACG	304	0.000371675		TCGCACAGGGC	11	8.98e-06		GCTATTGTACA	8	9.81e-06		TACGCTTCCTC	4	4.2e-06		ACCCGACCTAC	8	7.6e-06		ACGCACGCCAA	11	8.48e-06		TCTTTACGACA	13	8.85673e-06
TAAAGCCGTTA	95	8.63e-05		GCGGCCCCTTA	304	0.000371675		ACACAAACAGA	11	8.98e-06		CGACAAGGAAA	8	9.81e-06		TCGGCCCCCAT	4	4.2e-06		TCTTCATGTGC	8	7.6e-06		CCACCCTACAA	11	8.48e-06		TCGCTCTGATA	13	8.85673e-06
CCCTTGTGTTC	95	8.63e-05		ACTTATGCGTG	304	0.000371675		ACTCATAGCTG	11	8.98e-06		CAGTTATCCCG	8	9.81e-06		CAGCAAGACCC	4	4.2e-06		TATCTCTCTGA	8	7.6e-06		TTGTTTCGGTC	11	8.48e-06		AATCTATTTGA	13	8.85673e-06
ATGATTCGAAC	95	8.63e-05		CCATTGGGCAC	303	0.000370452		GCACGCCCTAC	11	8.98e-06		CGACCAGTTAT	8	9.81e-06		TACGTTCTCCC	4	4.2e-06		GGACGGCGGCT	8	7.6e-06		AACTATTGAGC	11	8.48e-06		TCACTCTCAGG	13	8.85673e-06
TCAAATAAATC	95	8.63e-05		CCACTGTAACG	303	0.000370452		GCACCACGCGT	11	8.98e-06		CCACCCACTAT	8	9.81e-06		CAGCATTCCCC	4	4.2e-06		TGGACTCGGCC	8	7.6e-06		ACTCGCATAAA	11	8.48e-06		CCAGCTACCAA	13	8.85673e-06
CTAATCTACGC	95	8.63e-05		CGGCCGAGACA	303	0.000370452		TCACCCACGTT	11	8.98e-06		CAACGATATCA	8	9.81e-06		AACCATCCCAC	4	4.2e-06		TCACTACTTGA	8	7.6e-06		CCGCCCCCTTC	11	8.48e-06		ATTTGTCGCTC	13	8.85673e-06
GTGCGACTAAC	95	8.63e-05		GCACGACACGA	303	0.000370452		TTACAAAGAGA	11	8.98e-06		ACACCACGCCT	8	9.81e-06		TACTCTACCTC	4	4.2e-06		TCACTCACATA	8	7.6e-06		CCGCTACCACG	11	8.48e-06		CTAGCATACAT	13	8.85673e-06
ATTCGAGCTCC	95	8.63e-05		CTTTGTCGGGG	303	0.000370452		ATATCCACCAA	11	8.98e-06		ATTTAAGAGAA	8	9.81e-06		AAACCCCACCC	4	4.2e-06		ACACGGACTTA	8	7.6e-06		CTCTTCCACAT	11	8.48e-06		CATGTACCATA	13	8.85673e-06
ACATTGCACTA	95	8.63e-05		CAACAATTAAA	303	0.000370452		TCAACTTGCGT	11	8.98e-06		TTTTTCATACC	8	9.81e-06		TAGACTCACCT	4	4.2e-06		TCCCCGTATGT	8	7.6e-06		AGGCGCACTAC	11	8.48e-06		TCTTCGCATCG	13	8.85673e-06
CCTCAGCGGGG	95	8.63e-05		CCATCGCAAGT	302	0.00036923		TCAGCGTATCA	11	8.98e-06		CAGTCCTCCCC	8	9.81e-06		CCGGCGACACC	4	4.2e-06		CAATGCATACC	8	7.6e-06		ACAAGCACTAG	11	8.48e-06		CATTTACCTTA	13	8.85673e-06
TTTCCCCTAGC	95	8.63e-05		TCGTACAGCTT	302	0.00036923		TCATCACATGC	11	8.98e-06		ACTACGAACTC	8	9.81e-06		TCGGTTCGCCC	4	4.2e-06		ACTCTATCAGT	8	7.6e-06		AACTACTGTTT	11	8.48e-06		CCACGCGAATC	13	8.85673e-06
ACCTCTTACTC	95	8.63e-05		TGTTAGGCAGC	302	0.00036923		AGAGCCTATAA	11	8.98e-06		CACCCCTGCAC	8	9.81e-06		GGTGGGCCCCG	4	4.2e-06		TAACCCACGGT	8	7.6e-06		ACCCGGTCTCA	11	8.48e-06		AACGACATGGA	13	8.85673e-06
GATCAATGCAT	95	8.63e-05		AGGAAATCAGG	302	0.00036923		TCCCACAATGT	11	8.98e-06		TTTAAAGCCTC	8	9.81e-06		CAGCCCCCCTC	4	4.2e-06		CAACCACGAGT	8	7.6e-06		TACCCCTGCGC	11	8.48e-06		TCATTAACAAG	13	8.85673e-06
CACACTTACGC	95	8.63e-05		CTGCATCGAAC	302	0.00036923		GTACCACCTGG	11	8.98e-06		TGTTCAGTGAT	8	9.81e-06		AAGTCTCACGC	4	4.2e-06		ACACCTACCAC	8	7.6e-06		TACCCGCTACA	11	8.48e-06		ACACTATCTTA	13	8.85673e-06
CACCCAGATGT	95	8.63e-05		CGGACTCACAC	302	0.00036923		GCTAGCCCGTG	11	8.98e-06		ATCTCTACCCC	8	9.81e-06		TCGGCTACCAC	4	4.2e-06		TCCCCTAGTCA	8	7.6e-06		TCCCCTTGCGT	11	8.48e-06		AATGAATTACC	13	8.85673e-06
AACAGCCCTCA	95	8.63e-05		CATAACTATCA	301	0.000368007		TCATCATGCGG	11	8.98e-06		TAGGCCCCCCC	8	9.81e-06		AAGGAGCTCCC	4	4.2e-06		TCATCCACTGG	8	7.6e-06		CATCCCAGAGC	11	8.48e-06		ATACAATTTGA	13	8.85673e-06
GAGTCTCACAC	95	8.63e-05		GCTAGTTGCCG	301	0.000368007		ACCCGCTATCA	11	8.98e-06		TTCTTCACAAT	8	9.81e-06		TCGGCTACCCT	4	4.2e-06		ACACCTCCCCT	8	7.6e-06		TTTGCTCTAAA	11	8.48e-06		TTATTTACAAG	13	8.85673e-06
GTGACCTGTTA	95	8.63e-05		ACTTCCCACAA	301	0.000368007		TCACTCTCAAA	11	8.98e-06		AGGACCTCACA	8	9.81e-06		CATGGTCCCAC	4	4.2e-06		ACTCTAGGAGA	8	7.6e-06		CACCTCCCTAT	11	8.48e-06		TCTGCTCCACG	13	8.85673e-06
ATCACCTACCT	95	8.63e-05		GGGACCGATAC	300	0.000366784		ACACACGATAC	11	8.98e-06		TCGTTTATGCT	8	9.81e-06		GATCCGTACCC	4	4.2e-06		ATACCAATTGC	8	7.6e-06		TCAGTAACAGT	11	8.48e-06		AGTCTGAATCC	13	8.85673e-06
CAACGACACAT	95	8.63e-05		TTCGCCTAACC	300	0.000366784		GCATCCACTGT	11	8.98e-06		CACCATTAGCA	8	9.81e-06		CTACGTCCCTC	4	4.2e-06		TCACACACAAA	8	7.6e-06		TACGTGTATCA	11	8.48e-06		TTTGTTCGAAA	13	8.85673e-06
CTCAACTTAAC	95	8.63e-05		ACCTGTGCACC	300	0.000366784		TCACCCACAAC	11	8.98e-06		ACACCAGCCTC	8	9.81e-06		GGTCCGCCCCG	4	4.2e-06		ACTTTAAGACC	8	7.6e-06		GACTACTAGCC	11	8.48e-06		AACCAGCCTCA	13	8.85673e-06
CATTTGCCCAC	94	8.54e-05		GTAACCGGTCC	300	0.000366784		ACTCTTAGTAA	11	8.98e-06		TTCCAAGGCTC	8	9.81e-06		AAGGACAACCA	4	4.2e-06		TAACCACCTCT	8	7.6e-06		TCGCGATATGC	11	8.48e-06		ATTTAACGCTT	13	8.85673e-06
GTTGTGCAAAT	94	8.54e-05		CCGCCTTAGAA	300	0.000366784		TAACTACCTGA	11	8.98e-06		CGAAAAAAGAA	8	9.81e-06		CAAGCGCCCCC	4	4.2e-06		TCCCCTAATGT	8	7.6e-06		GTCCCGCAGCC	11	8.48e-06		GACGACCAGGT	13	8.85673e-06
ACACTTCTGTA	94	8.54e-05		GGCGCCACGTG	300	0.000366784		ACCCTCTCAAA	11	8.98e-06		AACCAGTCCCC	8	9.81e-06		GATCGAGCCAC	4	4.2e-06		ACGGCTCCCAC	8	7.6e-06		TTTCCTCGGAG	11	8.48e-06		CTCCCATCTAA	13	8.85673e-06
GCACCAATCAT	94	8.54e-05		AATAATGGGGT	300	0.000366784		TCACCATCACT	11	8.98e-06		TCTCCAACCTC	8	9.81e-06		GCGGCCACCCC	4	4.2e-06		TAAGCACGCCC	8	7.6e-06		ACGATACCGCC	11	8.48e-06		GAATGAACATG	13	8.85673e-06
TGTCCGCCACC	94	8.54e-05		CGTCCAATACC	300	0.000366784		TCACACCGAGT	11	8.98e-06		CGATAATTGAC	8	9.81e-06		TTGGCTTCCCC	4	4.2e-06		CCACCAAGAGA	8	7.6e-06		TACCCCTACCC	11	8.48e-06		AACCACTATAC	13	8.85673e-06
TGGGGATACCC	94	8.54e-05		GATTAGTAAAC	300	0.000366784		CCACTTCATGT	11	8.98e-06		CAAAGCTCCGC	8	9.81e-06		AATCTGCCCCC	4	4.2e-06		TCCCTCAGCGT	8	7.6e-06		GTGTCCCCACG	11	8.48e-06		TCTCACAATAG	13	8.85673e-06
AAGCTATAACT	94	8.54e-05		ACGTGGCCGGA	300	0.000366784		ATATCTCGCTG	11	8.98e-06		TACCTCTAGCC	8	9.81e-06		CAGTTTTCCCC	4	4.2e-06		TAACGATGGCA	8	7.6e-06		TTACCAGACAT	11	8.48e-06		TCCTATTGGAA	13	8.85673e-06
CCACTCTGGCC	94	8.54e-05		CTAACGCCCGG	300	0.000366784		TCCCCCGGTGC	11	8.98e-06		CTTTCTCCCTC	8	9.81e-06		CACACCCCCTC	4	4.2e-06		TGGGCCCGCCT	8	7.6e-06		TACTACTGTGT	11	8.48e-06		ATTTACCGTTG	13	8.85673e-06
TCCGTATCCAC	94	8.54e-05		GGTATGTTATT	300	0.000366784		ACCACCTCTAA	11	8.98e-06		AAGTCTCCCCA	8	9.81e-06		ACGCGTCCCAC	4	4.2e-06		TCGCCTACCCT	8	7.6e-06		ACTTGATCTTA	11	8.48e-06		ACGATCTAGTG	13	8.85673e-06
CTCTTAAACCA	94	8.54e-05		CCCTAATCCCC	299	0.000365562		ACCACTTCTTG	11	8.98e-06		CGTTCATAACT	8	9.81e-06		ACGCGTCCCCT	4	4.2e-06		TGGGCTCGCAT	8	7.6e-06		ACTCCACTACT	11	8.48e-06		AAACAATTGGA	13	8.85673e-06
CCATAACTGTC	94	8.54e-05		GCCCGCCCGTG	298	0.000364339		ACCCGCACTTT	11	8.98e-06		CGACATGTGCT	8	9.81e-06		TCCGCACGCCC	4	4.2e-06		CCACTAGGTGT	8	7.6e-06		CCGTCATCCTG	11	8.48e-06		GACCACAATAA	13	8.85673e-06
TCCACCCCCTG	94	8.54e-05		ACTTTGACCGG	298	0.000364339		ACAAGCACTAG	11	8.98e-06		CGTTCTATACT	8	9.81e-06		ACGCCTAGCCC	4	4.2e-06		ACAATCACACA	8	7.6e-06		TGACCAAGTGA	11	8.48e-06		CACCAGCCTCG	13	8.85673e-06
ATTTATACGAA	94	8.54e-05		TCAATGAGCAA	298	0.000364339		ACGCACTAAAT	11	8.98e-06		ATACACGCTAC	8	9.81e-06		ACAGCCACTCA	4	4.2e-06		AAGGCCATCCC	8	7.6e-06		AGCTACTGTCC	11	8.48e-06		AATTCCAGTCG	13	8.85673e-06
ACTACGTTTTC	94	8.54e-05		ACCGGCCAAGG	298	0.000364339		TCACCCTGTAA	11	8.98e-06		CGTAAAGTACA	8	9.81e-06		CAGTCTCTACC	4	4.2e-06		TGAACCGGGTT	8	7.6e-06		CACCACAGCAT	11	8.48e-06		AGTGTGATTCA	13	8.85673e-06
TAACATCAAAC	94	8.54e-05		AACCCCTAATA	298	0.000364339		AAACCCTTCGG	11	8.98e-06		CGGTCTGTCCT	8	9.81e-06		AGGGAACACCC	4	4.2e-06		TCACAAATAGA	8	7.6e-06		CACGCTACATT	11	8.48e-06		TTTCCTCGTGA	13	8.85673e-06
GGTCGAATTCT	94	8.54e-05		CTATAACTATC	297	0.000363117		CAAACATGCGC	11	8.98e-06		CGCCACAACAA	8	9.81e-06		TAGCCTAGCCT	4	4.2e-06		CGACAAAAGGA	8	7.6e-06		TACCCTTCTAA	11	8.48e-06		AGGTTGAGTCA	13	8.85673e-06
CCTTAGAGCCT	94	8.54e-05		AACCCCCGTCA	297	0.000363117		TCGCCAAATGT	11	8.98e-06		AGCCAAGCGAC	8	9.81e-06		AAACCTCCCTC	4	4.2e-06		TGACGGCGTGT	7	6.65e-06		CATTTCCTCAT	11	8.48e-06		ACCCCGCCTAG	13	8.85673e-06
ACCAGTATGCC	94	8.54e-05		AATACGGAGGT	297	0.000363117		CATCCCAGTGT	11	8.98e-06		TATCAAGAGAC	8	9.81e-06		CAGTCTCACCA	4	4.2e-06		CTTCCCATCCT	7	6.65e-06		TAGTTAACGTC	11	8.48e-06		TATTCTCGCTG	13	8.85673e-06
CAGCAGGAGCC	94	8.54e-05		TCGATACGACA	297	0.000363117		TCACGAACTCA	11	8.98e-06		GTTTGACCATG	8	9.81e-06		AACAACGCTCC	4	4.2e-06		TGACTACGTGT	7	6.65e-06		TCGCCACGGCT	11	8.48e-06		TAGCCTCTCAA	13	8.85673e-06
AAGGCCTTGCG	94	8.54e-05		CTCTTATTTAG	297	0.000363117		CTGCGAGCTAA	11	8.98e-06		GCTAGCTCACA	8	9.81e-06		CAGTCTAACCC	4	4.2e-06		ACACACACTTC	7	6.65e-06		ACAAGCTCTAT	11	8.48e-06		GAAGACACGAA	13	8.85673e-06
AAGTTAGCATC	94	8.54e-05		ACGAGTGGCTG	297	0.000363117		GAACCCAGGGA	11	8.98e-06		TGACCCAGTGT	8	9.81e-06		AAGGAACACCA	4	4.2e-06		CGACAAGTGAT	7	6.65e-06		TACCTCTCTTC	11	8.48e-06		GCTTATTGGAA	13	8.85673e-06
CACACCGTGTC	94	8.54e-05		ACCCCGCCCTC	297	0.000363117		TTATCAGGCGT	11	8.98e-06		CACCGTAATCA	8	9.81e-06		AAGGTCCCCAT	4	4.2e-06		CCACGAGCTGT	7	6.65e-06		CCGTTACCGGT	11	8.48e-06		TCACTCTCTTA	13	8.85673e-06
GCAAATCACGA	94	8.54e-05		ACTACGCCACT	297	0.000363117		TACGCGTGTCA	11	8.98e-06		ATTATAGAGCG	8	9.81e-06		TAGCTACACAC	4	4.2e-06		TCAGCAAGAGC	7	6.65e-06		TCCCTCACTAG	11	8.48e-06		CACCATAGTGT	12	8.17544e-06
GAATCTCACAT	94	8.54e-05		GTCCTTGGCTC	296	0.000361894		TGGGTGCCAAA	11	8.98e-06		ATTTAATCGCC	8	9.81e-06		AAATCTACCAC	4	4.2e-06		TGATCCCGAAT	7	6.65e-06		TAGCCGCGGCA	11	8.48e-06		AGACCGTTTGA	12	8.17544e-06
GCAGTTAATTT	94	8.54e-05		TTACTGGCGCT	296	0.000361894		GCACCATAGCC	11	8.98e-06		GTTTTTCTCCT	8	9.81e-06		AAGTCTTATCC	4	4.2e-06		TCACCCCGCGA	7	6.65e-06		TATCCTCAGAA	11	8.48e-06		TCTCTCTACTG	12	8.17544e-06
ATCGATGGTCA	94	8.54e-05		ACTTTCGGCGC	296	0.000361894		CACCCCAGCAT	11	8.98e-06		TACCCAAGCGC	8	9.81e-06		GCTGCTCCCCC	4	4.2e-06		TCACACAGCAT	7	6.65e-06		TAGCCACCGTC	11	8.48e-06		AAACCATCTGG	12	8.17544e-06
CCGATGAAATG	94	8.54e-05		AGTATAACAAC	296	0.000361894		ACACAACGCGT	11	8.98e-06		GTTCGACCACT	8	9.81e-06		AAAGCACACCA	4	4.2e-06		ATACGAGCTAA	7	6.65e-06		TCGCTACGGTA	10	7.71e-06		ACACTCACAAA	12	8.17544e-06
CACATCTTGCT	94	8.54e-05		CAGTCTTTCAA	296	0.000361894		TCAGCAAGGCT	11	8.98e-06		AGTCTACCACA	8	9.81e-06		AAGCCACCCCG	4	4.2e-06		TCCCTCAGTTT	7	6.65e-06		TCACCATGGCT	10	7.71e-06		CTAGGTAGGAA	12	8.17544e-06
TGCAGCACTAT	94	8.54e-05		CGGTCGAATAC	296	0.000361894		ATACCACGTGA	11	8.98e-06		GGTACATCACC	8	9.81e-06		AAGTTTATCCC	4	4.2e-06		CCACACCCTAA	7	6.65e-06		TTACATCGGAA	10	7.71e-06		GGCGACAGGGA	12	8.17544e-06
CAATATTTAAC	94	8.54e-05		TATTTACTCCA	295	0.000360671		TAGCCAAGGGC	11	8.98e-06		ACTGCTCCCCC	8	9.81e-06		CAGTATCCTCC	4	4.2e-06		AAGCGCCCTCA	7	6.65e-06		CGCCGCCGCAT	10	7.71e-06		TATGCCATACT	12	8.17544e-06
TCGTGACGGCC	94	8.54e-05		GGGGCAAGAAT	295	0.000360671		CCCCCTTATAA	11	8.98e-06		TGTACCTCATA	8	9.81e-06		TCAGCACGCCT	4	4.2e-06		ACGCGCGCTAA	7	6.65e-06		TCACAAGGTGT	10	7.71e-06		TACCTCCAGCC	12	8.17544e-06
TGTAACTCCCA	94	8.54e-05		AGCGGACTTGG	295	0.000360671		TCACCCCATGT	11	8.98e-06		CGTTTAGCATT	8	9.81e-06		CTCGATAACCC	4	4.2e-06		TCCCTCACATT	7	6.65e-06		ACACACGCTAA	10	7.71e-06		GTATCTTGGAA	12	8.17544e-06
TTAAGTGAAGT	94	8.54e-05		CCGAAGCTCAT	295	0.000360671		TCACAAAACAT	11	8.98e-06		TACCAACATAT	8	9.81e-06		CAACCCCCGTC	4	4.2e-06		TCACCAAATAA	7	6.65e-06		ACATGGACTAA	10	7.71e-06		AACGAATTAAC	12	8.17544e-06
CAATCAGATAA	94	8.54e-05		TAAGCGTAATT	295	0.000360671		AAACGGACTAA	11	8.98e-06		AAGATACCACA	8	9.81e-06		AAGCAACCGCA	4	4.2e-06		TTCCCTAGTGA	7	6.65e-06		TCAGGTACTAG	10	7.71e-06		AACCCTCCTCC	12	8.17544e-06
ACATGAGACCG	94	8.54e-05		CTAAAAGACTG	294	0.000359449		GCACGGCGTCT	11	8.98e-06		CCCCTTTCGAG	8	9.81e-06		GCCTGTCCCCC	4	4.2e-06		TGCATCCGATT	7	6.65e-06		CATTCCAATTC	10	7.71e-06		TCTGTTCTACG	12	8.17544e-06
CGCCAAGTCCA	93	8.45e-05		AAACCCAGTCT	294	0.000359449		GCACCAACTCG	11	8.98e-06		CGATATGAGAA	8	9.81e-06		CTCGATACTCA	4	4.2e-06		TAATGACCCAG	7	6.65e-06		CATTACCGCAT	10	7.71e-06		CTACTCTCAGG	12	8.17544e-06
ACGAGGGGAGT	93	8.45e-05		ATCGATATGCC	294	0.000359449		TCACGAATTGT	11	8.98e-06		TTCTTTCACCC	8	9.81e-06		AGCGCTTACCC	4	4.2e-06		CTCTCTAGTCA	7	6.65e-06		TCGGCTCGGCT	10	7.71e-06		AACCCTTCTCG	12	8.17544e-06
CCATCCACCCC	93	8.45e-05		ATTTTCACTCC	294	0.000359449		ACACTCACCAT	11	8.98e-06		GGACAAGCGCG	8	9.81e-06		TAGCCCCCCCA	4	4.2e-06		CGAACTATCCT	7	6.65e-06		ACACGCGCCAA	10	7.71e-06		GCCCGCGTACC	12	8.17544e-06
AGACTCCGAAC	93	8.45e-05		ATAACAAATCA	294	0.000359449		TCCCAATGGCC	11	8.98e-06		AATGCTTCCCC	8	9.81e-06		TCACCACGCGT	4	4.2e-06		CGAGCCAAGTG	7	6.65e-06		CACTTCCGCCA	10	7.71e-06		TGAGTTCCAGC	12	8.17544e-06
GCATATGGCCC	93	8.45e-05		TGATATTTCAA	293	0.000358226		GCCCCATAGGC	11	8.98e-06		ATTCCGGTCAC	7	8.58e-06		ACACCATCCGC	4	4.2e-06		TGCCGCCCGCT	7	6.65e-06		CCTGTACTGCC	10	7.71e-06		GCAGTTACAAT	12	8.17544e-06
CCCCCACGAAA	93	8.45e-05		CCAGTTAGGCT	293	0.000358226		TCGCCAAACAT	11	8.98e-06		TACCGCACCAC	7	8.58e-06		TCACCACCCGC	4	4.2e-06		TGCCGCCGCCT	7	6.65e-06		AATTTCCGCAT	10	7.71e-06		TCTCTCAACTA	12	8.17544e-06
GCCCAGGCCCG	93	8.45e-05		CATTTGCGAGA	293	0.000358226		AGACTCACTAA	11	8.98e-06		CAACCATTGCA	7	8.58e-06		AGGGATGCGAA	4	4.2e-06		CCACAATGCGT	7	6.65e-06		CGCACTTTCTT	10	7.71e-06		TATGCCTTCCT	12	8.17544e-06
CGACCAACCTT	93	8.45e-05		GGCCCTCGCCA	292	0.000357004		ATAACACGAGA	11	8.98e-06		CGTATAAAATC	7	8.58e-06		CTCGCTCCCTC	4	4.2e-06		TGCCGCCCAAT	7	6.65e-06		TCACCTTGCTT	10	7.71e-06		CAGTTATATTA	12	8.17544e-06
ATTCTAAATTA	93	8.45e-05		GTTAGGAGAAA	292	0.000357004		ACACGCTTTCA	11	8.98e-06		TTCATCAAGAC	7	8.58e-06		AACTATACCCC	4	4.2e-06		TCACCCAGCCA	7	6.65e-06		ACACCTCGTAA	10	7.71e-06		TACGTCTAGTA	12	8.17544e-06
AGTCGAACTGA	93	8.45e-05		TGGGGACATGC	292	0.000357004		CCACGCCTTAC	11	8.98e-06		CACCCATGGCA	7	8.58e-06		AGAGCCCTCCC	4	4.2e-06		ACACCCATTTC	7	6.65e-06		TCGTTTCGGAC	10	7.71e-06		TCTCACCATCC	12	8.17544e-06
GCACAAACTAG	93	8.45e-05		AACCAACGGCC	292	0.000357004		TTACCACGTTT	11	8.98e-06		TGAATACGGAT	7	8.58e-06		ATCAACCTCCC	4	4.2e-06		TCACCCCCCGT	7	6.65e-06		TCACGCCCTCT	10	7.71e-06		GTTGTTACGAA	12	8.17544e-06
TGCGTACGTCG	93	8.45e-05		TAACTTATTCC	292	0.000357004		TCACCAAATTT	10	8.16e-06		TGACACTCAAA	7	8.58e-06		TCCTTACGTCA	4	4.2e-06		GGACGCCCTAA	7	6.65e-06		GCACCATAGGC	10	7.71e-06		CCATTACCTTA	12	8.17544e-06
TACACGCCCGC	93	8.45e-05		CCATCAGGACG	292	0.000357004		TTACCTCCTGT	10	8.16e-06		ACACGGAATAA	7	8.58e-06		TGGGCTCACCC	4	4.2e-06		TCACTATCTTT	7	6.65e-06		GTGCCTCCGAA	10	7.71e-06		GACCAGTAGGC	12	8.17544e-06
TTACCGGACGC	93	8.45e-05		CGCCAGTGACA	292	0.000357004		GTATCAAGTGG	10	8.16e-06		CTCAATAGTTA	7	8.58e-06		AATCCCTCACA	4	4.2e-06		TCACTAGTACT	7	6.65e-06		TCGCGATGTCC	10	7.71e-06		AACACTCTCCG	12	8.17544e-06
AACAAATATTA	93	8.45e-05		TATAACAAACT	291	0.000355781		TCGTCTCGTGT	10	8.16e-06		GCTTTTGTCTT	7	8.58e-06		AAGGATCTACA	4	4.2e-06		ACTTAAACCTC	7	6.65e-06		GCACACACTAA	10	7.71e-06		ATTAATTACTG	12	8.17544e-06
CCACTACCGAT	93	8.45e-05		GCTAAGTACAT	291	0.000355781		TAACCACGTTA	10	8.16e-06		AGCACAGTAAT	7	8.58e-06		AAGGATCTAAC	4	4.2e-06		TGTCGACCCAC	7	6.65e-06		CCGTCATACTC	10	7.71e-06		AACCCTTCTTC	12	8.17544e-06
ACCCAGAACAG	93	8.45e-05		CATACCGCAAA	291	0.000355781		GCGCGCACTAA	10	8.16e-06		AGTGCCTCACA	7	8.58e-06		AACGTTGTACC	4	4.2e-06		TGTCGAGGCGT	7	6.65e-06		ACACGCCCACG	10	7.71e-06		ACAGCTACACA	12	8.17544e-06
GTACCGTTTGC	93	8.45e-05		ACATGCAACTT	291	0.000355781		AATCAAAGAAC	10	8.16e-06		CGGCTTGTCAT	7	8.58e-06		AAGACTCAACC	4	4.2e-06		TACGCATTCTT	7	6.65e-06		CTAGCTCGGCA	10	7.71e-06		TGCTTTACTCC	12	8.17544e-06
CAGCCAACTCC	93	8.45e-05		GGCACCGTTTT	291	0.000355781		TAGCACAGTAC	10	8.16e-06		ACATCCACACA	7	8.58e-06		CGGCAACCCAA	4	4.2e-06		TGTCGCTGGAT	7	6.65e-06		GACTCCAGCCT	10	7.71e-06		TATCCTCTAAA	12	8.17544e-06
ACGACCCGGAA	93	8.45e-05		TACCTCCTAAA	291	0.000355781		TAATCACGAGA	10	8.16e-06		AATGTTCTACC	7	8.58e-06		AAAACACCCTC	4	4.2e-06		TCACCGCGCAT	7	6.65e-06		TTCCTTTGATG	10	7.71e-06		TACCAGTCTAG	12	8.17544e-06
TACTGGGGCAT	93	8.45e-05		TACGTGAGCTA	290	0.000354558		TCCCCACGTCA	10	8.16e-06		CCACGCCCTAT	7	8.58e-06		AAAGCTTCTCC	4	4.2e-06		TCACGAGCCAT	7	6.65e-06		CCGGCACTACT	10	7.71e-06		CACACCTTACG	12	8.17544e-06
CTAAGATTCCA	93	8.45e-05		TACTTACGCTC	290	0.000354558		ACTGGAACTAA	10	8.16e-06		TCCCTCTCACA	7	8.58e-06		CAGGGTCAACC	4	4.2e-06		TCATAAAGTGA	7	6.65e-06		TCGCTTTCATG	10	7.71e-06		AGTTCCATTCC	12	8.17544e-06
TTAAAAGACCT	93	8.45e-05		GCCAGGAATTG	290	0.000354558		TCACGCTCAAG	10	8.16e-06		AAGGTTCCCTC	7	8.58e-06		AGGGCGCCACG	4	4.2e-06		TCACCGTATGC	7	6.65e-06		ACGCGACCGTC	10	7.71e-06		ATTTATCGGCG	12	8.17544e-06
GGTGTCTCCAC	93	8.45e-05		CCGTCTTGAAT	290	0.000354558		AGCACGGGAAA	10	8.16e-06		CATCCACTACA	7	8.58e-06		ACCGGTCCCCG	4	4.2e-06		TGACCAAATGT	7	6.65e-06		TTGCCTTTGAA	10	7.71e-06		GAACCCACTCG	12	8.17544e-06
TTACGCTACGA	93	8.45e-05		CAGGGGCAAAG	290	0.000354558		TCACTCCCTAA	10	8.16e-06		CCCATAGCGCG	7	8.58e-06		CAGGATCACGC	4	4.2e-06		ACTCGAACTTC	7	6.65e-06		TCTTCACTACC	10	7.71e-06		GTATCTACAAG	12	8.17544e-06
AACCGGAGACA	93	8.45e-05		GAACACATCAC	290	0.000354558		ACACCAAGTCG	10	8.16e-06		ACACGCTCAAA	7	8.58e-06		CACCAACACAC	4	4.2e-06		CCACCAGGTAC	7	6.65e-06		AAATACTCTGC	10	7.71e-06		CTAGGGATGCC	12	8.17544e-06
ATGTATTAACT	93	8.45e-05		TAACTCCTAAG	290	0.000354558		CCTTAATGCTT	10	8.16e-06		AATTATCCCCC	7	8.58e-06		TGAACCCCCCT	4	4.2e-06		TTAACCCCGCT	7	6.65e-06		CGGCCTCGAGA	10	7.71e-06		CAACTTACAAC	12	8.17544e-06
CTCCAACATTC	93	8.45e-05		CCATAACACAA	289	0.000353336		ACGCGCAGTAA	10	8.16e-06		GATATAGTTCA	7	8.58e-06		AATGGGCCCCG	4	4.2e-06		TACCCATGAGA	7	6.65e-06		TTCCTCTGATA	10	7.71e-06		TCAGCAACACT	12	8.17544e-06
TGTGTACACCC	93	8.45e-05		TCTATTCACCC	289	0.000353336		CGACGTAGTGA	10	8.16e-06		ACCCGCTCGCA	7	8.58e-06		TAGCCTTCCTC	4	4.2e-06		TCACCTCGTCC	7	6.65e-06		CACTCCTGCAA	10	7.71e-06		TACCATCCTAG	12	8.17544e-06
CCTCATCACTC	93	8.45e-05		GCCCCTGAGCA	289	0.000353336		ACCCCCCTTAA	10	8.16e-06		CGTTACGTAAT	7	8.58e-06		ACAGTTTTCCC	4	4.2e-06		TCTCCAATTAC	7	6.65e-06		CCGTTTTACTC	10	7.71e-06		AGCTTCTCTCA	12	8.17544e-06
CCTCCTGCACC	93	8.45e-05		AAGTGAGAACA	289	0.000353336		TCAGCTAGAAG	10	8.16e-06		TTTTTCCCGAC	7	8.58e-06		GAGTCTATCCC	4	4.2e-06		TCACCTTGGCA	7	6.65e-06		CCGCTTCCGGC	10	7.71e-06		TCTCACACCTA	12	8.17544e-06
CCGACACCTCT	93	8.45e-05		ACCCATTGACT	289	0.000353336		TCACCATAAGT	10	8.16e-06		GGACAAGTGAA	7	8.58e-06		TCCCTTCCACG	4	4.2e-06		TCATCAAGACG	7	6.65e-06		ATATCCACAAA	10	7.71e-06		AAGACCTTCCC	12	8.17544e-06
ACTCGACAGCC	93	8.45e-05		CGCAGTTCGGC	288	0.000352113		TCAACATATAT	10	8.16e-06		GGTTGAGCAAT	7	8.58e-06		AAGGCCCCTAA	4	4.2e-06		GCGCCTATCCT	7	6.65e-06		CTACCAGACGT	10	7.71e-06		AGCCCATGTCC	12	8.17544e-06
AACACCCAGAC	93	8.45e-05		CATCTGGTACC	288	0.000352113		TTACCAAATAT	10	8.16e-06		GGTCCCCCACA	7	8.58e-06		ACCGCTGCCCC	4	4.2e-06		TTACCAACACT	7	6.65e-06		ACCCGCTCATA	10	7.71e-06		AACTGCTCGTG	12	8.17544e-06
CACGGCGTATC	93	8.45e-05		ATATAACAGTA	288	0.000352113		ATTTATCGCGT	10	8.16e-06		AGTCAAGCGTA	7	8.58e-06		AAGGCACTACT	4	4.2e-06		TTACCAACAGG	7	6.65e-06		TAGCCTCGGTT	10	7.71e-06		ATTTACCGCAG	12	8.17544e-06
GCCATCCAAGA	93	8.45e-05		CCGACGCGAAA	288	0.000352113		TAACACAAAAC	10	8.16e-06		TGACCCATCCT	7	8.58e-06		CAGGCACCTAC	4	4.2e-06		TTACCAAGTGG	7	6.65e-06		TTTCCGCGGAA	10	7.71e-06		AAACCATCAGA	12	8.17544e-06
CGTCTCGGAGT	93	8.45e-05		GACCCAACACA	288	0.000352113		TCACCGTGTGA	10	8.16e-06		TGCCTATCATA	7	8.58e-06		TAGTCTTCCCC	4	4.2e-06		TTACCAAGACA	7	6.65e-06		TCGCTCCCGAC	10	7.71e-06		GACGGCAAGAA	12	8.17544e-06
AATACATCCCA	93	8.45e-05		CGGGTATTCAA	288	0.000352113		TCCCTAACAGT	10	8.16e-06		TACCTAGGCAA	7	8.58e-06		GTGTCTCCCCG	4	4.2e-06		GCATCCACTGT	7	6.65e-06		ACTCACATAAC	10	7.71e-06		GGCTCTACTCC	12	8.17544e-06
AGCAAATGATG	93	8.45e-05		CCTTTTGGACC	288	0.000352113		ACTCCAATAGT	10	8.16e-06		CGCCCATTACT	7	8.58e-06		TAACCTCGTGT	4	4.2e-06		TCACATAATGA	7	6.65e-06		ATATTACCGTA	10	7.71e-06		TCGGTTCCGAC	12	8.17544e-06
AACTTACAACC	93	8.45e-05		AAAGCACACTA	288	0.000352113		TCAACCAGCGT	10	8.16e-06		CGTCGAGTACA	7	8.58e-06		TCCCCCCCACG	4	4.2e-06		ATCACCGGTAC	7	6.65e-06		CGACGTACTAC	10	7.71e-06		CTACATACAGT	12	8.17544e-06
TTGCGAAACAT	93	8.45e-05		AACGAACATTC	288	0.000352113		GCCCCCACTTA	10	8.16e-06		TTCCTCATCCC	7	8.58e-06		CAGGCTCCCTG	4	4.2e-06		TCATCAGGAGT	7	6.65e-06		TTTCATTGGAA	10	7.71e-06		ATCCTTTGCTG	12	8.17544e-06
ACAGCGATAAT	92	8.36e-05		ATTAAGTTCAG	287	0.00035089		CCTCCAAATGC	10	8.16e-06		ATCTACAACTC	7	8.58e-06		TCCCCATCCCA	4	4.2e-06		GCTCCAAGCAT	7	6.65e-06		CAATCTAATTC	10	7.71e-06		TCAGTGTCAAC	12	8.17544e-06
TCACGATCTTC	92	8.36e-05		TCGGGTTCCTA	287	0.00035089		ACAACCTTCCG	10	8.16e-06		TGCTTCGAGTC	7	8.58e-06		CTGGCTACCCA	4	4.2e-06		TCACGGCCAGG	7	6.65e-06		CCGTCACGGCA	10	7.71e-06		TCGATACGCAA	12	8.17544e-06
AGACCCATAGG	92	8.36e-05		CTATGTCATTC	287	0.00035089		AGAGCCCGTAA	10	8.16e-06		ACTTGCACTAA	7	8.58e-06		CTGGCTCCCTA	4	4.2e-06		TCACGGCCTCG	7	6.65e-06		CATCACACTAA	10	7.71e-06		ATACCCAGCCG	12	8.17544e-06
ATCGGGACTCA	92	8.36e-05		GATAATGAGCC	287	0.00035089		ACAGGACCTCA	10	8.16e-06		TCACAAAGGGA	7	8.58e-06		AACCTTGTCCC	4	4.2e-06		GCTCCGAGCAA	7	6.65e-06		TCCCCCACAGT	10	7.71e-06		ATTTCTCCTTG	12	8.17544e-06
AAGTGAGCAGC	92	8.36e-05		GGAAGGACGAC	286	0.000349668		GCCCGGTAGCA	10	8.16e-06		GGCCAAGCGCA	7	8.58e-06		CGGCCACCGCC	4	4.2e-06		TCCTGCACTAC	7	6.65e-06		TTACGATAGCC	10	7.71e-06		AACCGCACTTT	12	8.17544e-06
TATTCTTTTGC	92	8.36e-05		TAATCATGAAG	286	0.000349668		ACCCGTCCTAA	10	8.16e-06		AAGGCACCACC	7	8.58e-06		TGGACCCGCCC	4	4.2e-06		CGGTTCATCCT	7	6.65e-06		TCACCGCGTGA	10	7.71e-06		CAGATATATTG	12	8.17544e-06
ATCCGCAGGTG	92	8.36e-05		CTCGTCAGCCC	286	0.000349668		GTATCAAGAGT	10	8.16e-06		AGATAAGCGTC	7	8.58e-06		TACCCTTACCA	4	4.2e-06		GCACGAAGAGG	7	6.65e-06		AAATCCACTAC	10	7.71e-06		GGCTCCACGCC	12	8.17544e-06
CATACTTCGAG	92	8.36e-05		CGCTGAGGCGA	286	0.000349668		ACACCACTAGT	10	8.16e-06		TGCCAAAAGAC	7	8.58e-06		ATCGATAATCA	4	4.2e-06		ACACGCCCTTC	7	6.65e-06		GCGTTCACGTC	10	7.71e-06		GTCCATTGAAA	12	8.17544e-06
GGAATAACCTA	92	8.36e-05		TGACTCAAGTT	286	0.000349668		ATTTGTCGTAG	10	8.16e-06		CCCGCGCCTCA	7	8.58e-06		CTGGCTTCCTC	4	4.2e-06		CAACCCAGCGT	7	6.65e-06		TTACCTTGAAT	10	7.71e-06		CATTGCACGTT	12	8.17544e-06
GATTCACACGT	92	8.36e-05		CCACACATGCT	286	0.000349668		TAAGCAGGTGT	10	8.16e-06		TCCCAAATTCC	7	8.58e-06		AGGGCTCCCTA	4	4.2e-06		TCCCTAAGCCT	7	6.65e-06		GAATCCTCTCC	10	7.71e-06		TACCTCTAATG	12	8.17544e-06
ATTGGGTCATG	92	8.36e-05		TCTATACTTCC	286	0.000349668		CCACTCACGAA	10	8.16e-06		CTCCAACATCG	7	8.58e-06		ATCGATCTCCC	4	4.2e-06		CCCTCGAGCAC	7	6.65e-06		AAGTTACTGCA	10	7.71e-06		TCCGTTACGCC	12	8.17544e-06
AGGGTTCGGGA	92	8.36e-05		CTATATCCTCC	285	0.000348445		TCACAACCATA	10	8.16e-06		GACCACTCAAA	7	8.58e-06		CAAACCCCCAA	4	4.2e-06		TCACCATGGTC	7	6.65e-06		TAGCTTCGGAT	10	7.71e-06		GCCCAGCATCG	12	8.17544e-06
TTATGTAAGAA	92	8.36e-05		CTCTACTAACT	285	0.000348445		TACGCAAGGGT	10	8.16e-06		ATTTATGACTA	7	8.58e-06		TAGGTGCTCTT	4	4.2e-06		GGTCGCCGGAT	7	6.65e-06		TATCCAAGAGC	10	7.71e-06		CACTCTTCCTA	12	8.17544e-06
CACCCGAAATT	92	8.36e-05		GCTGCGCTCAT	285	0.000348445		TCAACACGTAT	10	8.16e-06		TCCCTCACTTC	7	8.58e-06		AAGGCTGCCGC	4	4.2e-06		TCACCTCGAAT	7	6.65e-06		CATCCTCGGAA	10	7.71e-06		TCCTGCACGTT	12	8.17544e-06
CTAACCGTCCC	92	8.36e-05		TGGCCCCCATA	285	0.000348445		TCAGCATATGT	10	8.16e-06		TCCCCCTCTGT	7	8.58e-06		TAGGTCAACCC	4	4.2e-06		TCATCCATTGT	7	6.65e-06		AGCGACTGTGC	10	7.71e-06		TCACATACACC	12	8.17544e-06
AACGCAAAAAC	92	8.36e-05		AAACAATTTTG	285	0.000348445		CCATCAAGGGT	10	8.16e-06		ATCTTCGATAC	7	8.58e-06		TAGCCTCTCCC	4	4.2e-06		ATCCGCTCTAC	7	6.65e-06		CGCCCGATATT	10	7.71e-06		TACGACTCATA	12	8.17544e-06
ACTCATCATGC	92	8.36e-05		GCCTTAGGGCC	284	0.000347223		ACACCATCTCA	10	8.16e-06		GAGGCGCCCCC	7	8.58e-06		AAGGATAAGCC	4	4.2e-06		GCCCCTAGCGG	7	6.65e-06		ACTCGCACTGA	10	7.71e-06		GCCCACTAGTC	12	8.17544e-06
GGAATCCCATT	92	8.36e-05		TGCCACACAAC	284	0.000347223		ACTCGAATTAC	10	8.16e-06		CAGTTTTTCAC	7	8.58e-06		AGGGCTACCTC	4	4.2e-06		TCAGCAAGTTT	7	6.65e-06		ACCTAATGTGC	10	7.71e-06		GAATGATCTTG	12	8.17544e-06
TAAGAGGTCAC	92	8.36e-05		ACACAACCACA	284	0.000347223		AACCCATGTGT	10	8.16e-06		TGCCTCACGAC	7	8.58e-06		GGGGCGCCCCA	4	4.2e-06		GCATTTATCGT	7	6.65e-06		TCGATACGACA	10	7.71e-06		GTATATTGGTA	12	8.17544e-06
CGTCCGAACTA	92	8.36e-05		ACCGACTCAGA	284	0.000347223		CCTCACTCTAA	10	8.16e-06		ACACCTACCAC	7	8.58e-06		AATACCGCTTC	4	4.2e-06		AAGGCCCCCAC	7	6.65e-06		CAGCCTAGGAA	10	7.71e-06		GCACCCGTATA	12	8.17544e-06
TGGAGACAAAC	92	8.36e-05		ATCTGCAACCC	284	0.000347223		CAATTCACTTA	10	8.16e-06		GGCCGAGAGCA	7	8.58e-06		AAGGCTCGGCC	4	4.2e-06		CCCGCCTTCTT	7	6.65e-06		ATACCGCCATA	10	7.71e-06		CACCCATCTTT	12	8.17544e-06
GCTCAAACAAA	92	8.36e-05		GAACATGATAG	284	0.000347223		TCACTCAGAGG	10	8.16e-06		TTTTTCAAGTA	7	8.58e-06		AACGTCCCCCG	4	4.2e-06		TCCCAGTATGC	7	6.65e-06		AAGTTATCGGC	10	7.71e-06		GCACCAAGGGA	12	8.17544e-06
ACTAAACCTGC	92	8.36e-05		AAGGCGAACCG	283	0.000346		GGCCAGTATGC	10	8.16e-06		GGCCGCCCACG	7	8.58e-06		ATCGCCCCCCA	4	4.2e-06		TCCCCAACAGG	7	6.65e-06		CTCACTTACTA	10	7.71e-06		TCGGTTGACAA	12	8.17544e-06
CCTTATACGCT	92	8.36e-05		TGGGAAAACGC	283	0.000346		GCACGGTCTAC	10	8.16e-06		CCTATAGACCC	7	8.58e-06		CTGTCTCACCC	4	4.2e-06		TCCCGCAATCA	7	6.65e-06		CATCCCAATAC	10	7.71e-06		ATTTAACTAAC	12	8.17544e-06
CAGAAAAAGTA	92	8.36e-05		GGCGGTAAACA	283	0.000346		TCCTCCAGCGT	10	8.16e-06		CGACTTGACCA	7	8.58e-06		CTGTCTCCACC	4	4.2e-06		ACACCAAGCCA	7	6.65e-06		CCCCTATCATC	10	7.71e-06		AACCAGCCACG	12	8.17544e-06
TAGACAGTAAA	92	8.36e-05		TAGATCCTGGC	283	0.000346		ATACGCATTAA	10	8.16e-06		ATTATCACGCG	7	8.58e-06		TTCTCTCCCCC	4	4.2e-06		TCACCGCATAT	7	6.65e-06		CCTCTTAGTTA	10	7.71e-06		TTCCCCCGAAA	12	8.17544e-06
CGCACCAGTGG	92	8.36e-05		CTCCCGACCCA	283	0.000346		TCGCCAGATGC	10	8.16e-06		GTCCACATTCC	7	8.58e-06		AAGGCACTCGC	4	4.2e-06		GTATCCACAGT	7	6.65e-06		TTGGCGCGGAA	10	7.71e-06		CTACACCTAGT	12	8.17544e-06
GACTGAATGTT	92	8.36e-05		TCATATGCGTA	283	0.000346		GGACGGCGACG	10	8.16e-06		CCTATACAGCT	7	8.58e-06		ACCCTCTCCTG	4	4.2e-06		CCCCCCACTAC	7	6.65e-06		AAGCCTCGGCA	10	7.71e-06		TCTGTAACAAC	12	8.17544e-06
GCACCACACAC	92	8.36e-05		GCTTGATAGAT	282	0.000344777		TGATTGAGTGT	10	8.16e-06		AGTAGAGTACA	7	8.58e-06		CAGGCCCACTC	4	4.2e-06		TCCCCAGTTGC	7	6.65e-06		TCTCCAATTGT	10	7.71e-06		TCGGTTGCAAC	12	8.17544e-06
AATACATTGAA	92	8.36e-05		GTCTTTCTCCC	282	0.000344777		CCGCCCAGGGC	10	8.16e-06		GAACCCACCAC	7	8.58e-06		ATCGCTCCTAC	4	4.2e-06		CGTGCCATCTC	7	6.65e-06		ACGTTATTGTC	10	7.71e-06		AATGCATTCCC	12	8.17544e-06
TGTATATGTCG	92	8.36e-05		ATGACTCACCG	282	0.000344777		TCCCCGTAGGC	10	8.16e-06		GGACAGCCACG	7	8.58e-06		AGTGCTCTACC	4	4.2e-06		TGCCACCGGCT	7	6.65e-06		ACCCTCCCTAA	10	7.71e-06		TGCGCCACACC	12	8.17544e-06
ACACTGCACAT	92	8.36e-05		ACAGCTCCTAC	282	0.000344777		GCACCCACAAA	10	8.16e-06		CTGATATCCAC	7	8.58e-06		ATCGCTAACCC	4	4.2e-06		TCCCCCACTAT	7	6.65e-06		CGGTTACCATC	10	7.71e-06		TCCCATTCCTG	12	8.17544e-06
CACCGGGCCTT	92	8.36e-05		CGCAGGCAGAC	282	0.000344777		TCCCAATAGGC	10	8.16e-06		GGTATCTCATA	7	8.58e-06		ACTGTTACCCC	4	4.2e-06		CCCCCATGTCT	7	6.65e-06		TCGCGACAACC	10	7.71e-06		CTTTCATACAA	12	8.17544e-06
GTGGAGCTACA	92	8.36e-05		TTTCGGTAACC	282	0.000344777		ACACCATTGTC	10	8.16e-06		CCTATAGCGTG	7	8.58e-06		TAGGTCTCATC	4	4.2e-06		TCCCCCATTGC	7	6.65e-06		ACACGAGATAC	10	7.71e-06		AACACGTACCC	12	8.17544e-06
CTATAGTAATA	92	8.36e-05		CCATTCACATC	282	0.000344777		TCACAAATAAT	10	8.16e-06		ACTTATATCCT	7	8.58e-06		GAGGCTACAAC	4	4.2e-06		CGTGGCCTCCT	7	6.65e-06		CCGCGACGAGC	10	7.71e-06		AACACCTACAG	12	8.17544e-06
CACGAAAATCA	92	8.36e-05		CTGTCATGAAC	282	0.000344777		TAGCCCAGGGT	10	8.16e-06		CGCCAAAATCA	7	8.58e-06		AAGCGGCCCCG	4	4.2e-06		TCCCCCCCTTA	7	6.65e-06		CACCCCAACAC	10	7.71e-06		CTCGTTAGGCC	12	8.17544e-06
TAATGATGACG	92	8.36e-05		CCGGCAGCATT	281	0.000343555		ACACAACGTGA	10	8.16e-06		ACACTTTCGAG	7	8.58e-06		TTCTTCCACTC	4	4.2e-06		CCACGATGTGT	7	6.65e-06		TACCCTCGGCC	10	7.71e-06		AACCAACCAAG	12	8.17544e-06
ACATACCCTGT	92	8.36e-05		ATTCTTGCGCA	281	0.000343555		TAACACAAGGT	10	8.16e-06		TCACAAAGCTC	7	8.58e-06		GCTCCCCCCCC	4	4.2e-06		CACCTCACCAA	7	6.65e-06		CACTCCCTACC	10	7.71e-06		TCATTTACTAC	12	8.17544e-06
TCCGTTGCACG	92	8.36e-05		CTTTTAGTAAT	281	0.000343555		ACCCCAACTCC	10	8.16e-06		CACCGGTAGTA	7	8.58e-06		CGGGATCACCC	4	4.2e-06		TCAACAAATGC	7	6.65e-06		ACCACTTCCTG	10	7.71e-06		AGCTCCACCCC	12	8.17544e-06
CTGTTATCCCT	92	8.36e-05		CTAAGAACAGT	281	0.000343555		ACAACCGATGT	10	8.16e-06		GTTTCCGCCTG	7	8.58e-06		GAGGCCTTCCC	4	4.2e-06		TACCCCAGTAA	7	6.65e-06		AGCCACTGAGC	10	7.71e-06		CACTTCACCTC	12	8.17544e-06
GCCCGAACACG	92	8.36e-05		ATAGGTCTCAA	281	0.000343555		CAACCAAGTAC	10	8.16e-06		TATCTCGCACA	7	8.58e-06		CAGGCTTCAAC	4	4.2e-06		AGACGCAGTAA	7	6.65e-06		CACTTCAGTAT	10	7.71e-06		ACCGCATCTCC	12	8.17544e-06
GAACTAACAAA	92	8.36e-05		GGTTCCTGACC	281	0.000343555		TCTTCATGTGC	10	8.16e-06		CGTCTCTCAAT	7	8.58e-06		AAAGCTTACCC	4	4.2e-06		CCTCGCGCCAC	7	6.65e-06		TCACCAATGGC	10	7.71e-06		TACGTTCCACG	12	8.17544e-06
CCACAGGTGAG	92	8.36e-05		ATCATGCGCCT	281	0.000343555		TCTCCGTGTGT	10	8.16e-06		CCTATTGACCG	7	8.58e-06		ATCGCTACTCA	4	4.2e-06		GCACCATAGCC	7	6.65e-06		CACTTCTCATT	10	7.71e-06		TCTCCTAGAAA	12	8.17544e-06
TGCACGCCACC	92	8.36e-05		CTCAGTTAACG	281	0.000343555		TCAACCCGGGG	10	8.16e-06		CCTCAACTCTA	7	8.58e-06		ACCCCCTCCCA	4	4.2e-06		ACTCGACCTCA	7	6.65e-06		TCACCCAGCGA	10	7.71e-06		TCTCCGCATAG	12	8.17544e-06
GATCCTCAGCG	92	8.36e-05		TATTTTAAGCT	281	0.000343555		TCACGATATGT	10	8.16e-06		ATTTGGGCACT	7	8.58e-06		CCGACTCACCA	4	4.2e-06		CCCCTAGCTGT	7	6.65e-06		TCACCCCCAAA	10	7.71e-06		AATCACTAACC	12	8.17544e-06
TTGTTACCTAC	92	8.36e-05		TTGTGGCCCTC	281	0.000343555		TTATCAATAGT	10	8.16e-06		CACCATCTTAG	7	8.58e-06		GAGGCATACCA	4	4.2e-06		TCCCTACGTCT	7	6.65e-06		CGCATTCAAGT	10	7.71e-06		AATACCTTCTG	12	8.17544e-06
CGCTCCGTCTG	92	8.36e-05		GAGCCGTACGC	280	0.000342332		CCACCTTATGT	10	8.16e-06		CACTGATCGCA	7	8.58e-06		ACAGCTTGCGC	4	4.2e-06		TTCCTAAAGTC	7	6.65e-06		AACCCGCTTCA	10	7.71e-06		CAACCTACTGC	11	7.49415e-06
ACCAGCAGCCT	92	8.36e-05		ACCACCTCGTT	280	0.000342332		TCGCCAAGTTC	10	8.16e-06		GTCTTCAAGTG	7	8.58e-06		AACTTTAGCAG	4	4.2e-06		TCCCTATTCTT	7	6.65e-06		TCAGCAATTGT	10	7.71e-06		GCATGTACCAG	11	7.49415e-06
CTCCCATACGC	92	8.36e-05		CCAATATAGCC	280	0.000342332		GTATCTACTGT	10	8.16e-06		CAGTTCTCCAA	7	8.58e-06		TCAAAACCCTC	4	4.2e-06		TGGAGCCCCCT	7	6.65e-06		ACCCGGCCTAA	10	7.71e-06		AACACCTTTAG	11	7.49415e-06
ACTCTACGCTC	92	8.36e-05		TACCCCGGTTG	280	0.000342332		TTATCCAGTCT	10	8.16e-06		TCACCACTCGA	7	8.58e-06		TAGCCTCACTC	4	4.2e-06		TCTCTAACTGT	7	6.65e-06		CCGCCATACAA	10	7.71e-06		CAATTTCCAAA	11	7.49415e-06
ACGGGCCATTC	92	8.36e-05		CCAACCCCTCG	280	0.000342332		TCACCCAGAAA	10	8.16e-06		AAGGCTCTTCC	7	8.58e-06		ATATCTCCCCG	4	4.2e-06		TAACCAACTCC	7	6.65e-06		CCGCCAGGTGA	10	7.71e-06		TCACATACTCG	11	7.49415e-06
TGGCCTAGCGA	91	8.26e-05		CTCTATGGCCA	280	0.000342332		ACACAAGACAT	10	8.16e-06		GGTCAACCGCG	7	8.58e-06		ATGTCTACACC	4	4.2e-06		ACACGTACATC	7	6.65e-06		TCCCCCCGACT	10	7.71e-06		CAACCCAGGCG	11	7.49415e-06
CAAGTTTCAGG	91	8.26e-05		CTTTTCCTATT	280	0.000342332		ACATCTACTAA	10	8.16e-06		CGACCACCCCC	7	8.58e-06		AACAATGCCCC	4	4.2e-06		TCCCCCACGTT	7	6.65e-06		TCCCCCTGTAA	10	7.71e-06		CTAGCTAGGCT	11	7.49415e-06
GGAAGGCGCCC	91	8.26e-05		GGTCTAATATA	279	0.00034111		CCGCCACGAGT	10	8.16e-06		CGCTCATCATT	7	8.58e-06		ACTGCTACCCA	4	4.2e-06		CAACGCACTAT	7	6.65e-06		TCCCCTCGAAA	10	7.71e-06		TGGGTTAGAGC	11	7.49415e-06
GCCAAGCGCTC	91	8.26e-05		AAGAAACGTGA	279	0.00034111		ACACGTTCTTG	10	8.16e-06		TTTTAAAAGTC	7	8.58e-06		AAGGCCCAGCC	4	4.2e-06		TCCCCATGGCA	7	6.65e-06		GTATCACCACT	10	7.71e-06		TCACGCTCCTG	11	7.49415e-06
GCTTGCCCCGG	91	8.26e-05		CGACGACCCGG	279	0.00034111		TGATCAACTGC	10	8.16e-06		AGACAAGCGCC	7	8.58e-06		CTCAATAGTTA	4	4.2e-06		TTACCAACCTC	7	6.65e-06		ACCTCACTGCC	10	7.71e-06		GAAGACTAGGA	11	7.49415e-06
ACACCCGTCTC	91	8.26e-05		GGCTGAATCTC	279	0.00034111		CCACCAACCGC	10	8.16e-06		AAGGTTCCTCC	7	8.58e-06		AAGGATCACTA	4	4.2e-06		TGCTGTCGTAT	7	6.65e-06		CATTCCCTCCT	10	7.71e-06		GTATCCGATTC	11	7.49415e-06
GAACGACATGC	91	8.26e-05		TACAACTACAG	278	0.000339887		TCGCTAAGTGC	10	8.16e-06		CCTCTCGAGCG	7	8.58e-06		ACGGATCCCCG	4	4.2e-06		TAACGCAGCAA	7	6.65e-06		TCCCCATGTCC	10	7.71e-06		AACCCCAATCG	11	7.49415e-06
TAGTAAACAAC	91	8.26e-05		TGCACACTGAA	278	0.000339887		CCACCCTGTGC	10	8.16e-06		CGACATGCGCC	7	8.58e-06		CAGGCACCATC	4	4.2e-06		TGAGCCCGCAC	7	6.65e-06		CATTTTAGTTC	10	7.71e-06		TCCCACTAATG	11	7.49415e-06
CGCCAACTGGA	91	8.26e-05		CCTATAATAAG	278	0.000339887		TCACTATGCCT	10	8.16e-06		GCACCATGGGT	7	8.58e-06		AATCTCTCACC	4	4.2e-06		CAAGTCATCCT	7	6.65e-06		CTGCCATACCA	10	7.71e-06		TACGCTACACG	11	7.49415e-06
TCTGTCTCCTC	91	8.26e-05		TCCTCCCATCA	278	0.000339887		ATATATCGCAA	10	8.16e-06		TACCCCGGAAC	7	8.58e-06		ATCTCTAATCC	4	4.2e-06		CATGCCTTCCT	7	6.65e-06		TCGCTCTAACC	10	7.71e-06		ATACAGGAAGC	11	7.49415e-06
AGCCTCTCACA	91	8.26e-05		CACCCATAACA	278	0.000339887		TAACCAGGTGA	10	8.16e-06		CGTGCAGAAAT	7	8.58e-06		CAGTTATCCAC	4	4.2e-06		ACACTAAGAGT	7	6.65e-06		CTGTCCAATGC	10	7.71e-06		AAATCATTAGA	11	7.49415e-06
GTCGGCGCAGA	91	8.26e-05		GTTTCCTGCAT	278	0.000339887		TGCCCTAGTGT	10	8.16e-06		TCCCCATATGC	7	8.58e-06		AATCTTCACCC	4	4.2e-06		TTACCAAGCTT	7	6.65e-06		TCTCCAAGTTT	10	7.71e-06		TCTCATCACCG	11	7.49415e-06
AGCAAACACCT	91	8.26e-05		ATCTCTCCTCG	278	0.000339887		CGACCAAGGGT	10	8.16e-06		TACCAACCTAG	7	8.58e-06		AAGCCATGCCC	4	4.2e-06		CCGTCCATCCT	7	6.65e-06		GCGCGATAGCG	10	7.71e-06		TATCACACCAA	11	7.49415e-06
AGATAGATTGA	91	8.26e-05		CTCACGAGTCA	278	0.000339887		ACAGCCCCTCA	10	8.16e-06		ACGTTTGTACT	7	8.58e-06		TAGGCCCGGCC	4	4.2e-06		CCACGGACTCA	7	6.65e-06		TTCCCTCGTCC	10	7.71e-06		ACCCACTCTTG	11	7.49415e-06
AGAAAGTACTG	91	8.26e-05		AAACTTCTTCA	277	0.000338664		ACTCGCCTTCA	10	8.16e-06		CGACACACAAA	7	8.58e-06		CGGGCCCTCCC	4	4.2e-06		ACACCAAGCTT	7	6.65e-06		CCACGCTCTAG	10	7.71e-06		GTTTATCGCGG	11	7.49415e-06
GTTCTGACTGC	91	8.26e-05		ACCCTCTCGCT	277	0.000338664		TTGCCAGGCGT	10	8.16e-06		CTGCAACCTAC	7	8.58e-06		TCGCTCTCATC	4	4.2e-06		TCGTTTATTCT	7	6.65e-06		GACGTAGGCTT	10	7.71e-06		AGTCCGAATCA	11	7.49415e-06
ATAATACTGAT	91	8.26e-05		CAATAAAGGGA	277	0.000338664		TCACTATGCGC	10	8.16e-06		CCTGTTGAGCG	7	8.58e-06		CATGGTCACCC	4	4.2e-06		ACACTTACCAT	7	6.65e-06		ACAACCTACAG	10	7.71e-06		CTCCACTCATT	11	7.49415e-06
TCGCGGAGTAA	91	8.26e-05		GGGCCCAGGTA	277	0.000338664		ACTTGATCTAA	10	8.16e-06		CTTTTAGTCTC	7	8.58e-06		TCGCTTTCCTC	4	4.2e-06		CTGATGCCACT	7	6.65e-06		ACAGACACAAA	10	7.71e-06		TACGCACTACT	11	7.49415e-06
CCACCAACGCA	91	8.26e-05		CATTAGGGCCC	277	0.000338664		GCACGCTATAC	10	8.16e-06		TAACGACAGAC	7	8.58e-06		TCGGAACGCAC	4	4.2e-06		ACCTTCACTAC	7	6.65e-06		AAAGGCACTAA	10	7.71e-06		AGTCTGAATAA	11	7.49415e-06
AGGTATTCCAT	91	8.26e-05		TTCTCGATACA	277	0.000338664		GACGCAGGCGT	10	8.16e-06		GTTCAATCCTC	7	8.58e-06		ACTGCACTCCC	4	4.2e-06		CCTCCAGGCGT	7	6.65e-06		TAGCTACGCAC	10	7.71e-06		CGTTTAAACCA	11	7.49415e-06
CAAAATTCTCT	91	8.26e-05		ATCTAAAAAGA	277	0.000338664		GGACGGCCTCG	10	8.16e-06		TCGTTATCCAC	7	8.58e-06		AATGTTGTCCC	4	4.2e-06		GGAACCACACT	7	6.65e-06		TACTCCTGCAC	9	6.94e-06		CTATCTACCAA	11	7.49415e-06
CCGTATCTGAA	91	8.26e-05		ACGACACCCAT	276	0.000337442		TCGCCAGACGA	10	8.16e-06		CAACACGAGAA	7	8.58e-06		AAAGCTCTACT	4	4.2e-06		AAACCACCCGC	7	6.65e-06		CAGTTACATGC	9	6.94e-06		ATCCCATCTTC	11	7.49415e-06
TATAAGTCGAG	91	8.26e-05		ACTGTGGGATG	276	0.000337442		CGGCGACGAGT	10	8.16e-06		CGCCACGAATA	7	8.58e-06		GAATCTTCCCC	4	4.2e-06		ATTTCAACCTC	7	6.65e-06		TCACCAGGTAT	9	6.94e-06		CAAGTCACAAC	11	7.49415e-06
AGTGAACACCG	91	8.26e-05		GCCAATGCGAC	276	0.000337442		CCTTTTACTTA	10	8.16e-06		GCACGCCCACA	7	8.58e-06		TCGGTTTCCCC	4	4.2e-06		ACACCCACCCC	7	6.65e-06		TCCCACCATAA	9	6.94e-06		AGTTTGACTCC	11	7.49415e-06
CCTGCCCCAGG	91	8.26e-05		GATCGTTTTGA	276	0.000337442		TCATCATCCGT	10	8.16e-06		TTCTCCCACCC	7	8.58e-06		AACCCTCCATC	4	4.2e-06		TTTCAAGCCTC	7	6.65e-06		TCATTAACGTC	9	6.94e-06		TCACGTGTATC	11	7.49415e-06
CACATTCAGGG	91	8.26e-05		ATTCTAGCAGC	276	0.000337442		TCGCAAGGTGC	10	8.16e-06		TCTCCCTCAGT	7	8.58e-06		AAACCAAGCGC	4	4.2e-06		AGAAGCTTAAT	7	6.65e-06		ACAGTTACTAG	9	6.94e-06		CTAGCCTACAC	11	7.49415e-06
TACTTTCCCGC	91	8.26e-05		TTACTAACCAG	276	0.000337442		TCTCAATCTGT	10	8.16e-06		CGAAAAGTGAC	7	8.58e-06		AGGCATTCCCC	4	4.2e-06		ACACTACGTGT	7	6.65e-06		CCGGTACCTCC	9	6.94e-06		ATAGCCTCTAT	11	7.49415e-06
TCTTTAGACTT	91	8.26e-05		TTTGTCGGAAA	276	0.000337442		TCGCCGAGTGT	10	8.16e-06		ACCCCCTCCCC	7	8.58e-06		CCAGACTGTTT	4	4.2e-06		CGAACCCGCCT	7	6.65e-06		GCACGGACTCC	9	6.94e-06		GGTTCCCCCTC	11	7.49415e-06
ACTAACCTTGC	91	8.26e-05		TAAGAAGAAGT	275	0.000336219		TCTCTTAGAGT	10	8.16e-06		ACCCTCTCTAG	7	8.58e-06		CAAACTCCCTC	4	4.2e-06		CGTCGCCCTAC	7	6.65e-06		CCGCGTCGTAC	9	6.94e-06		ACCCCCTCTGA	11	7.49415e-06
ACTAACTGCCG	91	8.26e-05		GCTTCCTATCA	275	0.000336219		TCTCCCCTTAA	9	7.34e-06		TCTATAGAGCT	7	8.58e-06		CGACAAGCGCA	4	4.2e-06		AGTCGCTCTAA	7	6.65e-06		CGCTCGCTCTT	9	6.94e-06		TCAGGTAGGCC	11	7.49415e-06
CTGCCAACTCT	91	8.26e-05		TCAACCTTGCC	275	0.000336219		TCCCAGTAGGT	9	7.34e-06		CGGCCACCCAC	7	8.58e-06		ATGAATCTCCC	4	4.2e-06		TAGCCACCCGC	7	6.65e-06		TCACGCGATAA	9	6.94e-06		AACTCCTACCG	11	7.49415e-06
ATGCTCACCAT	91	8.26e-05		AAGATCGGTAT	275	0.000336219		GCACCGTAGCT	9	7.34e-06		GACCATACAAA	7	8.58e-06		CACGCGCCCAC	4	4.2e-06		GACGACATATC	7	6.65e-06		ACACCCCTAAA	9	6.94e-06		TCTTATACCAG	11	7.49415e-06
TTAGGTCCCTC	91	8.26e-05		GCGTCACATAA	275	0.000336219		TCTGAAATAAC	9	7.34e-06		GGCGACCTATC	7	8.58e-06		CCCTCAAATGC	4	4.2e-06		AACCGATCTCA	7	6.65e-06		TCGCGACAGCA	9	6.94e-06		GACTCCACAGA	11	7.49415e-06
CCCGGTGCACG	91	8.26e-05		CCGGAAAAACG	275	0.000336219		TGCCCCTATAT	9	7.34e-06		AATACCGTACA	7	8.58e-06		GCCTACAACAG	4	4.2e-06		GGAAGCTAGAT	7	6.65e-06		TCGGTACTGTT	9	6.94e-06		ATATATCCCTG	11	7.49415e-06
CCAATACGCCC	91	8.26e-05		GGCCCATAGTG	275	0.000336219		TCACAACATAA	9	7.34e-06		AAGGTAGTACA	7	8.58e-06		ACAACCCACCC	4	4.2e-06		CGTCGAAGCGT	7	6.65e-06		ACGTTACTGCC	9	6.94e-06		GTCGCCACGCA	11	7.49415e-06
CCACGTGTCTA	91	8.26e-05		CAAAAGTGGTT	275	0.000336219		TGCCCGTAGCC	9	7.34e-06		CCTTTAGCCTC	7	8.58e-06		GCGCTTCTCCT	4	4.2e-06		TGACCAACTAT	7	6.65e-06		GCTCGCACGAA	9	6.94e-06		AATCAGCCTAC	11	7.49415e-06
CCTCCTACGCC	91	8.26e-05		GTCCAAACTCC	275	0.000336219		CCACGACCTTA	9	7.34e-06		CGTTAAGACAC	7	8.58e-06		ACGCCTTACCC	4	4.2e-06		TGAAGCCATCC	7	6.65e-06		ACCCCTTCTTA	9	6.94e-06		AACCGATGTCC	11	7.49415e-06
ATCCTCGCGCA	91	8.26e-05		TCACTGTGATC	274	0.000334996		ACATATCGCTG	9	7.34e-06		CCAAGCACTAA	7	8.58e-06		TCTGCTCTCGC	4	4.2e-06		TGAAGCCAGGT	7	6.65e-06		CCGTAACGGTC	9	6.94e-06		AAACTCACTCG	11	7.49415e-06
AATGAAACACG	91	8.26e-05		CAAGTCCCCTC	274	0.000334996		TCACCAGAACT	9	7.34e-06		CTTTCCGTCTT	7	8.58e-06		ATTGCTCGCCC	4	4.2e-06		GCAACCTCACA	7	6.65e-06		CACGTTCGCAT	9	6.94e-06		GCCCCCGTATC	11	7.49415e-06
AGATATTAAAG	91	8.26e-05		ACCTTTCACAG	274	0.000334996		CTGCCAAACAA	9	7.34e-06		AGTCTAGTACG	7	8.58e-06		AAGCATTACCC	4	4.2e-06		ACGGCTCCTCA	7	6.65e-06		CGCTTACCGTC	9	6.94e-06		GACCAGTCGCC	11	7.49415e-06
CCCCGGCGCAA	91	8.26e-05		ACAGCAGCCCT	273	0.000333774		ACACCATGCGA	9	7.34e-06		GACGCCATATT	7	8.58e-06		GAAACTTTCCC	4	4.2e-06		TACCGATGTGA	7	6.65e-06		TCCCCGTGGCT	9	6.94e-06		TCCGTTTCCTG	11	7.49415e-06
CAAACAGCGCC	91	8.26e-05		GTCCTGCGACC	273	0.000333774		CCACCCACTAG	9	7.34e-06		CCTTCCGTAAT	7	8.58e-06		ACGCCTCTCAC	4	4.2e-06		GCCTACAACAG	7	6.65e-06		CCCCCCTCTAA	9	6.94e-06		CTATTACCAAA	11	7.49415e-06
GAAACATTCTC	91	8.26e-05		TTTCCTACACG	273	0.000333774		CCACCTAACGT	9	7.34e-06		CGTTCAGGAAG	7	8.58e-06		CAACCCGCGTT	4	4.2e-06		AAACCAACTCT	7	6.65e-06		CACCGTCGAGC	9	6.94e-06		ACCTGCACGAT	11	7.49415e-06
CCCGACACAGA	91	8.26e-05		CACACCGATAC	273	0.000333774		GCACGAACTTG	9	7.34e-06		AGTCTAGCACC	7	8.58e-06		GGGGCGCCACC	4	4.2e-06		GCACAGTGTGC	7	6.65e-06		CTGTCTGGCAA	9	6.94e-06		GACTATTGGTA	11	7.49415e-06
ATGGAAAGGCG	91	8.26e-05		ATAACATGTAC	273	0.000333774		AGCCGCTATAA	9	7.34e-06		GACCAACAACG	7	8.58e-06		AAGGCTGGCCC	4	4.2e-06		ACACAATCTAA	7	6.65e-06		CAATACAATAC	9	6.94e-06		GCATTTACCTG	11	7.49415e-06
CGTTCGCACTA	91	8.26e-05		AACTAGAGACA	273	0.000333774		CTACGAACCAA	9	7.34e-06		GTTCCGTTCCA	7	8.58e-06		ATGCCCGCCCC	4	4.2e-06		TCACTCACTGC	7	6.65e-06		ATCTTCCGCAT	9	6.94e-06		TCACCTATGAA	11	7.49415e-06
TTCTCCAGCAG	91	8.26e-05		GTGCAATGTAT	273	0.000333774		TGGCCTCGAGC	9	7.34e-06		ATCCAAGAGAA	7	8.58e-06		AAGGCTGCCTA	4	4.2e-06		ACACCTATCAA	7	6.65e-06		TCAACTTGTGT	9	6.94e-06		GTCTATTGCTA	11	7.49415e-06
AATGATTTCAG	90	8.17e-05		AAAGCAGCCAG	272	0.000332551		CGGCGTCCTGC	9	7.34e-06		TATTAATCCTC	7	8.58e-06		TAGCATCCTCC	4	4.2e-06		TGACCACGCAT	7	6.65e-06		TATTCCCTTCC	9	6.94e-06		AAACCTTTTGG	11	7.49415e-06
TCGCGTCTCTC	90	8.17e-05		AGCCCAGATGA	272	0.000332551		ACCCTCACCAA	9	7.34e-06		CGCCAATATAG	7	8.58e-06		ATGTCTCCACG	4	4.2e-06		CGAGCTATCTT	7	6.65e-06		GTGCATCAGAC	9	6.94e-06		CACCACAAAGC	11	7.49415e-06
AATCAAAATTT	90	8.17e-05		AATTATTTTAG	272	0.000332551		ACCCGGTCTAC	9	7.34e-06		GTTGCCATCTC	7	8.58e-06		AAGCCCGCGCC	4	4.2e-06		CGACCAAGTAT	7	6.65e-06		ACGCCCCCAAA	9	6.94e-06		CTAGTGAGGCC	11	7.49415e-06
CAAGAGCGTCC	90	8.17e-05		CAGTAACTCAC	272	0.000332551		TCACAAAGCTG	9	7.34e-06		GCGCTTATTCT	7	8.58e-06		CCGCCTTTCCC	4	4.2e-06		TCAACATTCGC	7	6.65e-06		ACACGCACCGA	9	6.94e-06		TGATCCAATCC	11	7.49415e-06
ACGCCTTCTCC	90	8.17e-05		CCAGTCTCCGC	272	0.000332551		ACATGATCTAG	9	7.34e-06		ATGACCCCCCC	7	8.58e-06		ATGGCGCCCCA	4	4.2e-06		TCAACCATTAT	7	6.65e-06		CTTTATCGCTC	9	6.94e-06		AAATTATTTGA	11	7.49415e-06
TTGCCTCTCGC	90	8.17e-05		CCGCACTAACT	272	0.000332551		CCTCCCAGCAT	9	7.34e-06		CGACTTGTGCA	7	8.58e-06		TAAACTCGCCC	4	4.2e-06		TAAGCTCGTGT	7	6.65e-06		TAGCTCAGCAC	9	6.94e-06		ATCCCATCTCT	11	7.49415e-06
CGCCTACTGAA	90	8.17e-05		TACGGGAGTCC	272	0.000332551		ACACCCTCTCC	9	7.34e-06		TCATCAACTGT	7	8.58e-06		GAGGCTCTCAA	4	4.2e-06		AAAAGCTCTAC	7	6.65e-06		ACGCTCCCTTA	9	6.94e-06		CAACCTAGCGA	11	7.49415e-06
GCAGAAAAATC	90	8.17e-05		GTTGACATACT	271	0.000331329		TCTCCTCGAAA	9	7.34e-06		ATTTAAGGCGC	7	8.58e-06		AAGGTTGCTCC	4	4.2e-06		TAGCCACGCCC	7	6.65e-06		GTCCCGCGGCA	9	6.94e-06		CTCGACAAGGA	11	7.49415e-06
CAGACTCACCT	90	8.17e-05		TTAGGTTTTGC	271	0.000331329		CCATTAACATA	9	7.34e-06		TCACATCCTTC	7	8.58e-06		CCTATAGAGCG	4	4.2e-06		TCAACTCGTCT	7	6.65e-06		AAATACTGTCC	9	6.94e-06		CATCAGCATCG	11	7.49415e-06
GGTCAACTATA	90	8.17e-05		ACGTCCGATAG	271	0.000331329		ACCCGCAGCAA	9	7.34e-06		TTACAAGGTGC	7	8.58e-06		CACGCGCCTTC	4	4.2e-06		ACAATCCCTCA	6	5.7e-06		CACCACTAGGC	9	6.94e-06		CCATGATCCTG	11	7.49415e-06
CACTCCATCTA	90	8.17e-05		CAGCTACGCAA	271	0.000331329		ACGCCCACTAC	9	7.34e-06		AAGTCACCCAC	7	8.58e-06		ACAGTTCCCAC	4	4.2e-06		TCCTTCACTTC	6	5.7e-06		CAGCCCCCGTC	9	6.94e-06		TCCGTTACTCG	11	7.49415e-06
GCAAGCTTGCA	90	8.17e-05		GATCACCCTCT	271	0.000331329		CCACCTAGCTT	9	7.34e-06		GCCATTTCGCG	7	8.58e-06		ACACGCCCCCC	4	4.2e-06		TCACTATCTGG	6	5.7e-06		AACTATTGTAC	9	6.94e-06		TCTCAGTATTG	11	7.49415e-06
GCTGCCTAAAT	90	8.17e-05		AGGTGATTTAC	271	0.000331329		CCGCGCACTTC	9	7.34e-06		TCACCAATTTT	7	8.58e-06		GAGGTCCTCCC	4	4.2e-06		AAACGGACTAA	6	5.7e-06		AACTTCTGTTC	9	6.94e-06		AGAGCATTTGA	11	7.49415e-06
GCGCCAAAGAG	90	8.17e-05		CGTTTCCCGTC	270	0.000330106		TCGCCCCGTGT	9	7.34e-06		CGTCAAGATGT	7	8.58e-06		TCGCCTTACCA	4	4.2e-06		TAACCAAAGGC	6	5.7e-06		TTCCCTCGGTT	9	6.94e-06		CAATCCACACA	11	7.49415e-06
CCGCAGAAGTC	90	8.17e-05		CCCCTTGTACA	270	0.000330106		GTATGCACTAG	9	7.34e-06		CGCCAATAATA	7	8.58e-06		AACGCTCTCCG	4	4.2e-06		GCAACCCGCAT	6	5.7e-06		ACCCCCAACAA	9	6.94e-06		CCACATACAAC	11	7.49415e-06
TTGTCAAGTCA	90	8.17e-05		TAGGAAAAGAA	270	0.000330106		TATCAAATAAC	9	7.34e-06		GTCTTCACACC	7	8.58e-06		CACGCTCTCAC	4	4.2e-06		TCACCACCCCG	6	5.7e-06		TTCCCTCGCTG	9	6.94e-06		CAATTACTGTA	11	7.49415e-06
GTTACCCCAAC	90	8.17e-05		GTGCCCTCGGC	270	0.000330106		TCGCCCCGTAA	9	7.34e-06		CGTCGGGCACT	7	8.58e-06		TTAGCTCGCCA	4	4.2e-06		TAACCACGCTT	6	5.7e-06		TCCCCGTATCT	9	6.94e-06		ACACCAAGTCG	11	7.49415e-06
TCGAACTTACG	90	8.17e-05		AGATGGTAGCC	270	0.000330106		CCGCCCAAGAC	9	7.34e-06		AAAATAGTAGA	7	8.58e-06		ACGGTAACCCC	4	4.2e-06		AAACCTCCTAC	6	5.7e-06		TCTTCAAGTGT	9	6.94e-06		ACACCCACAAG	11	7.49415e-06
AAAAATCAGGT	90	8.17e-05		TTATGGTCAAG	270	0.000330106		ACTGCACTTCT	9	7.34e-06		CGCCCAGCGCA	7	8.58e-06		ATGACTCCCCA	3	3.15e-06		GTATCAAGACG	6	5.7e-06		TCCCTTTGGTG	9	6.94e-06		GCACTCTTATC	11	7.49415e-06
TATTATCATAG	90	8.17e-05		TGCCCCCCTCC	270	0.000330106		TAATCACCTGT	9	7.34e-06		CCCCCGCATAC	7	8.58e-06		ACATCTCCACA	3	3.15e-06		ATCCAAGTTAC	6	5.7e-06		GCCCTACCGCC	9	6.94e-06		TTTTCTCTCTT	11	7.49415e-06
CAGTCTAACAC	90	8.17e-05		TCAGGATAACG	270	0.000330106		TCACGATGGGC	9	7.34e-06		CCTATTGTGCG	7	8.58e-06		ACCGCGCCCTG	3	3.15e-06		TCCCCAAAGCT	6	5.7e-06		TCGCGTTAGTG	9	6.94e-06		AAAATCTATGG	11	7.49415e-06
CTACAAACACA	90	8.17e-05		CTCTCGCCGGA	269	0.000328883		TCGCCTAGTAA	9	7.34e-06		AAACGCTCTAA	7	8.58e-06		CAAATCCCCCC	3	3.15e-06		TCACACTCTAA	6	5.7e-06		TCCCTCTCGCC	9	6.94e-06		TGCTCCATTCT	11	7.49415e-06
CAACATCCCGA	90	8.17e-05		TAGCTCCCTGT	269	0.000328883		TTAACACCAGA	9	7.34e-06		TACCCCGACAA	7	8.58e-06		AAGGTAACACC	3	3.15e-06		CCTCGCTCTAC	6	5.7e-06		AAACACAATAC	9	6.94e-06		CACCTATCTTA	11	7.49415e-06
AGTTGTACAAG	90	8.17e-05		CGGTCGGAAGA	269	0.000328883		TCTCCTCGCGT	9	7.34e-06		CCACAAGAGAT	7	8.58e-06		CAGCATCCCGC	3	3.15e-06		AGGGCCCTCCC	6	5.7e-06		ACACCCTCTGA	9	6.94e-06		CTACGTCGGCC	11	7.49415e-06
CGTTCGCCGCA	90	8.17e-05		AAAACATGGCC	268	0.000327661		ACGCAAAACGC	9	7.34e-06		TCTCTAAGTGT	7	8.58e-06		CGTCCCCCTCC	3	3.15e-06		GCACTTACTAT	6	5.7e-06		TTGCTACCGCC	9	6.94e-06		TGAGTTACAAT	11	7.49415e-06
ACTTTATAGCC	90	8.17e-05		TCGTCTTGCAC	268	0.000327661		TCACCCTGCCT	9	7.34e-06		AAGGCCCCCCT	7	8.58e-06		AAATAACCCCA	3	3.15e-06		TGCACCAGGAC	6	5.7e-06		CCTTTTAGTAA	9	6.94e-06		ACGCACAACAA	11	7.49415e-06
CACCCCCACCA	90	8.17e-05		GTCCTGCCGAC	268	0.000327661		ACTGCCATAAT	9	7.34e-06		GGTCCACTACT	7	8.58e-06		CAGCCTCCTAC	3	3.15e-06		CGAAACGAGAT	6	5.7e-06		TTGGCTTATAA	9	6.94e-06		AAAGCTACAAG	11	7.49415e-06
TCGAACAGCCA	90	8.17e-05		GTAGAACTAGC	268	0.000327661		CCCACTTACAA	9	7.34e-06		ACGGTTATCCT	7	8.58e-06		AAGATAGCCCA	3	3.15e-06		TCGCTTATTGT	6	5.7e-06		ACACCTCCGAA	9	6.94e-06		AAGCCTTTTGA	11	7.49415e-06
CCCCTAACAAG	90	8.17e-05		CCGAACAGATC	268	0.000327661		GCCCACAAGCC	9	7.34e-06		ATTTTAGTCCC	7	8.58e-06		AAGATTGCACC	3	3.15e-06		CGTCCCACCCC	6	5.7e-06		ACCCTCACTAT	9	6.94e-06		GCAACCGTATC	11	7.49415e-06
ACGGATACAAT	90	8.17e-05		TCAGCCCAAAA	267	0.000326438		CGCATTCGTGT	9	7.34e-06		CCTTCTATCCT	7	8.58e-06		GACTCGCAACC	3	3.15e-06		TCCCTCATGTC	6	5.7e-06		AACTACTTACC	9	6.94e-06		CTATTTCCATA	11	7.49415e-06
TACCGTTGTCG	90	8.17e-05		ATTGAGTGGAG	267	0.000326438		ACACTTTCTCT	9	7.34e-06		GACCCACTTCC	7	8.58e-06		GCCGCTCCCCG	3	3.15e-06		TCTCCATGAGA	6	5.7e-06		CCAACTTACAG	9	6.94e-06		CTGATCTATTG	11	7.49415e-06
CACCTTCGAAC	90	8.17e-05		CTGTAAGCAAT	267	0.000326438		GCACAAAATGC	9	7.34e-06		GATCGACTACA	7	8.58e-06		AAGGTATCCGT	3	3.15e-06		TCACCCAGGGG	6	5.7e-06		CACCAGTACCT	9	6.94e-06		CGCGTTACAGT	11	7.49415e-06
TCGTGTTCTCC	90	8.17e-05		TCGGGTATCGC	267	0.000326438		GTGCCTCCTGT	9	7.34e-06		CAACGAGAGAA	7	8.58e-06		AAGGATCCAGC	3	3.15e-06		TCACAAGAGAA	6	5.7e-06		ACAAGCACTTA	9	6.94e-06		ACAGCTTTCCG	11	7.49415e-06
CCAGCCCTCTA	90	8.17e-05		CTCAGTCTCAT	267	0.000326438		AGTTTGACTAA	9	7.34e-06		TGACCAGAGGT	7	8.58e-06		CACCCCCACAC	3	3.15e-06		TGCAGCTGGTG	6	5.7e-06		CCGTCACTGAC	9	6.94e-06		TACACCTGCCG	11	7.49415e-06
CACCCTCACTA	90	8.17e-05		CCCTAATAAAA	267	0.000326438		GCAGACAAGGA	9	7.34e-06		CGACAGGAGAG	7	8.58e-06		AAGATACCCCG	3	3.15e-06		TCAGCACCCCC	6	5.7e-06		TCTCCAATAGC	9	6.94e-06		TACCCCAGTCG	11	7.49415e-06
CGATCTGTCAA	90	8.17e-05		GAAGCACGTTC	267	0.000326438		GTACCAACAGT	9	7.34e-06		GTTCAAGACTC	7	8.58e-06		AAATATCCACC	3	3.15e-06		TCACTCAGGGC	6	5.7e-06		ATCGCTCTCTA	9	6.94e-06		CTACCATCTCC	11	7.49415e-06
CGGACACTTAC	90	8.17e-05		CCATGGAGCTG	267	0.000326438		CCACCCAAAAT	9	7.34e-06		AAACGTACTAA	7	8.58e-06		CCCCCACGGTC	3	3.15e-06		TCAGCGTTCTT	6	5.7e-06		TCGCTCCGGTC	9	6.94e-06		TACCCCTTTTA	11	7.49415e-06
CTAATGCTTAT	90	8.17e-05		GTACCAAAGCC	266	0.000325216		AGACCTGGCGC	9	7.34e-06		TGACAAAGTGT	7	8.58e-06		CAAAGCTCCGC	3	3.15e-06		GGAGCCATCTT	6	5.7e-06		TAGCCTCGTCA	9	6.94e-06		TCCCCCTTATG	11	7.49415e-06
CGTAACCTGTT	90	8.17e-05		TGACACACATA	266	0.000325216		CCACCAAATGA	9	7.34e-06		TTATAAAGCAA	7	8.58e-06		AAGTGTCCACC	3	3.15e-06		TGTATCCCAAT	6	5.7e-06		CCCCCTTATTG	9	6.94e-06		CCACTATCATG	11	7.49415e-06
ATCAAGCAACC	89	8.08e-05		CCCAGTAACCG	266	0.000325216		CCCCGCTATAA	9	7.34e-06		GATCGGCCACA	7	8.58e-06		TCAGCTTCCCC	3	3.15e-06		TCCCTCACTTA	6	5.7e-06		CTGTCACACTC	9	6.94e-06		TGCTCCTCTAC	11	7.49415e-06
GCCACGGCGTA	89	8.08e-05		CCCATCAATCC	266	0.000325216		CCGTCAAACGA	9	7.34e-06		CGCCATGCGCA	7	8.58e-06		AAGAGTCTCTC	3	3.15e-06		TCTCCATGTCT	6	5.7e-06		TCCCCCTCGAA	9	6.94e-06		ACACTCTCTTG	11	7.49415e-06
CCTGCACTCCA	89	8.08e-05		CCCTGCGCTGA	266	0.000325216		ATGCCCGCTAA	9	7.34e-06		ATTTGAGCCAC	7	8.58e-06		CAGCCTCCTCA	3	3.15e-06		TAACCATGAGC	6	5.7e-06		TACCCCTATGC	9	6.94e-06		TAAGCTCTGCA	11	7.49415e-06
CCCCCCTCTGC	89	8.08e-05		CTCGCTCAGCC	266	0.000325216		ACATAAAGTGT	9	7.34e-06		GGTCGAGTACT	7	8.58e-06		CGGCCTCACCC	3	3.15e-06		CGAGCTATCCA	6	5.7e-06		ACACCCACCTA	9	6.94e-06		TACCCTCGCAC	11	7.49415e-06
GTTCCTTGCAC	89	8.08e-05		AACTATCGCTC	266	0.000325216		CCCCCCCGCGT	9	7.34e-06		CGGCTTATCCT	7	8.58e-06		GGCTTCGCAGT	3	3.15e-06		TCACCCGGGCC	6	5.7e-06		TCCCCTTAGCC	9	6.94e-06		AACCCATTATA	11	7.49415e-06
TCTACCCTCAC	89	8.08e-05		TTGGGGCAAAC	265	0.000323993		CCGTCAGACAT	9	7.34e-06		GACAAGAGAAA	7	8.58e-06		AATTCCTCCTC	3	3.15e-06		TCACCCTAGCT	6	5.7e-06		CACGCACTAAA	9	6.94e-06		TGCGCCACGCA	11	7.49415e-06
CATCTCCCCTT	89	8.08e-05		CCCACACATTA	265	0.000323993		CGACGAAGTGC	9	7.34e-06		CAGCAACACAG	7	8.58e-06		AAACACCCTCC	3	3.15e-06		TAACCATGTAC	6	5.7e-06		CTGCCTCCTTC	9	6.94e-06		AACCAGCACAG	11	7.49415e-06
CGCTTACTTTC	89	8.08e-05		GAGCCAAATGA	264	0.00032277		TCACCAACCCT	9	7.34e-06		TATCTCGTCAA	7	8.58e-06		AAGACTACACC	3	3.15e-06		TCACCCTATCA	6	5.7e-06		CAATCAAGTGC	9	6.94e-06		TGCCTCTCTCG	11	7.49415e-06
AGCACACCTCA	89	8.08e-05		CCCGGACAGTA	264	0.00032277		CCACACAGGAC	9	7.34e-06		CTTTAAGCTCC	7	8.58e-06		AAATCGCCCCT	3	3.15e-06		TAAATCCGTCT	6	5.7e-06		CAATCCAAGTC	9	6.94e-06		CTAGATCCAGG	11	7.49415e-06
CATACTAATAG	89	8.08e-05		TGGCCTACCGG	264	0.00032277		CCACGTAGTAA	9	7.34e-06		ATACTATTCCA	7	8.58e-06		AAACAAGAGAC	3	3.15e-06		TGTCGACCAGT	6	5.7e-06		TCGCCCCCTAA	9	6.94e-06		TGCTCCACTAA	11	7.49415e-06
AAACTCATCCC	89	8.08e-05		CCGCCTCATAA	264	0.00032277		GCAAAACACAG	9	7.34e-06		CTCCTCAATAC	7	8.58e-06		CACCCCTCCTG	3	3.15e-06		TACCCATGCAC	6	5.7e-06		CACTTCTAGCT	9	6.94e-06		AAACCCAGCAG	11	7.49415e-06
CCGCCCCTACC	89	8.08e-05		GCGTTCTCACA	264	0.00032277		TCAACATGCGA	9	7.34e-06		CTCCTCAAGAA	7	8.58e-06		ACTACTGCACC	3	3.15e-06		ACCCCACGTGT	6	5.7e-06		ATACCCCGTAA	9	6.94e-06		GTAGCTACACG	11	7.49415e-06
TCAACGTGATG	89	8.08e-05		CCGATTATAGC	264	0.00032277		TCATCCACTGG	9	7.34e-06		CCACTTACTAA	7	8.58e-06		CCCAGCACACG	3	3.15e-06		TCCTTCAATGC	6	5.7e-06		TTTGCACGACT	9	6.94e-06		TAACCCAGTCT	11	7.49415e-06
CGTGAATCGCT	89	8.08e-05		TCGCCGATATT	264	0.00032277		TCACCAAATCA	9	7.34e-06		TACTCTCCCCC	7	8.58e-06		AAATCTCATCC	3	3.15e-06		ACTGGCACTCA	6	5.7e-06		CATCGCAATAA	9	6.94e-06		TTTCACTGCTG	11	7.49415e-06
ACTAGGTGCAA	89	8.08e-05		CAGGCTGTATC	264	0.00032277		TCACCAGGAGC	9	7.34e-06		TGACTTTGTCC	7	8.58e-06		CGCCCACCCCC	3	3.15e-06		ACCCGCCCCCA	6	5.7e-06		TTATCCACGCA	9	6.94e-06		CTAGGTAGTCA	11	7.49415e-06
TTGCGCCACCT	89	8.08e-05		CATAGAAATTG	264	0.00032277		TCAACAGGACT	9	7.34e-06		ATCCCCGCCTC	7	8.58e-06		TACCCCATCCC	3	3.15e-06		CCCCCCCGCGT	6	5.7e-06		ATAAACACATA	9	6.94e-06		TCTCAGCCTCA	11	7.49415e-06
AACGTCAATTT	89	8.08e-05		AAAGGGCTGCC	263	0.000321548		CCGCTACCTAC	9	7.34e-06		AGAACTCGGCC	6	7.36e-06		GGCGGGCGCTC	3	3.15e-06		ACCCGCCCCAC	6	5.7e-06		CACCCCAAGCC	9	6.94e-06		CAAACATTCAC	11	7.49415e-06
CGGAAACTTCA	89	8.08e-05		GTGTCCAGCCC	263	0.000321548		ACACTCTGTCT	9	7.34e-06		TAGGTTCCCCC	6	7.36e-06		TCATGAGCCAA	3	3.15e-06		TTCTTCCCGTT	6	5.7e-06		ACACGCGCTGA	9	6.94e-06		ACCCAGCCTAC	11	7.49415e-06
CGAGCCTTAGA	89	8.08e-05		GGCTCCTCTCT	263	0.000321548		CCATCACCTGA	9	7.34e-06		TCTCCCGGTGT	6	7.36e-06		CAGGCGCGCCC	3	3.15e-06		TCCCGCACTTG	6	5.7e-06		ACATGCAGTAA	9	6.94e-06		ACTCACCATCG	11	7.49415e-06
TTGACCCCGCT	89	8.08e-05		GCCTTCATCTC	262	0.000320325		AGAGCCACTCA	9	7.34e-06		TCACACAAGAC	6	7.36e-06		GACATTCGCCC	3	3.15e-06		TCCCAACGTAT	6	5.7e-06		ATCTACTGAGC	9	6.94e-06		AAAATGTACAA	11	7.49415e-06
ACCGTCTAGTA	89	8.08e-05		CCCGGTCCTCG	262	0.000320325		TTACCAAGGAA	9	7.34e-06		GGACCAGCACG	6	7.36e-06		ACGAATCCACA	3	3.15e-06		CTAGACATCCT	6	5.7e-06		CTACCAGGCAT	9	6.94e-06		AAACCCAGACT	11	7.49415e-06
AACGCAAGGAT	89	8.08e-05		TACAAGCCGAA	262	0.000320325		TTACCAAGCTT	9	7.34e-06		CAAACATTCAC	6	7.36e-06		CAGACTCCTCC	3	3.15e-06		CGTCGCGTCCT	6	5.7e-06		AAGTACTGGGC	9	6.94e-06		AATTTACCATA	11	7.49415e-06
CTACCCGGTGC	89	8.08e-05		GCCTAAACACC	262	0.000320325		ACCCACACGCA	9	7.34e-06		TCCCTCAAGAA	6	7.36e-06		ACAGTTCGCCC	3	3.15e-06		CCACCACGCGA	6	5.7e-06		GCACGCACGCA	9	6.94e-06		GTCCATTAGCC	11	7.49415e-06
CGGGTGTTCTG	89	8.08e-05		CTTCCCCGCAC	262	0.000320325		ACCCGTTCTTA	9	7.34e-06		AATCGATAGCA	6	7.36e-06		AAACCTTGCCC	3	3.15e-06		TCCCGCACACG	6	5.7e-06		GTACCCCCACG	9	6.94e-06		GACGAAAAGAA	11	7.49415e-06
AATAATCTACC	89	8.08e-05		AAAAGGGAGAC	262	0.000320325		ACACGGACGAC	9	7.34e-06		ATTGAATTCTT	6	7.36e-06		AAAGCTCCTAA	3	3.15e-06		CCATCAAGAGT	6	5.7e-06		TATGCTCTAAC	9	6.94e-06		TCTCAGCATAC	11	7.49415e-06
CAAAAGCCTTC	89	8.08e-05		AACCCGGCGGC	261	0.000319103		TCTCCAAATAC	9	7.34e-06		AGACATGCGAC	6	7.36e-06		ATTGCGCTCCC	3	3.15e-06		ACGCCTACCCC	6	5.7e-06		TTGCCCGGAAA	9	6.94e-06		GATCGCACCTC	11	7.49415e-06
TCCAACAACAC	89	8.08e-05		TTTTTTCGCTG	261	0.000319103		TTACCAACACT	9	7.34e-06		TGGCTTCTCCC	6	7.36e-06		GAGACTCCCCA	3	3.15e-06		AGACGCACCCA	6	5.7e-06		TCTGTACTACC	9	6.94e-06		CAACAGGAAGC	11	7.49415e-06
GGCTCGCAAAA	89	8.08e-05		CAAACTTTCAT	261	0.000319103		AACCCATTCCG	9	7.34e-06		TAACAAAAGCA	6	7.36e-06		GCGACTGCCTC	3	3.15e-06		CAACATTCAAC	6	5.7e-06		ACAGCACTTAT	9	6.94e-06		CATGAACTATA	11	7.49415e-06
AGAAGCCGTGC	89	8.08e-05		ACAGATACTAT	261	0.000319103		TCACGCTCAGC	9	7.34e-06		CACTTCTCCAC	6	7.36e-06		AAGGCTACCTG	3	3.15e-06		CGTGCCTTCCC	6	5.7e-06		ACCCACTACAC	9	6.94e-06		TACGTTACGGA	11	7.49415e-06
CCTCCGTCTTA	89	8.08e-05		AGAGGTCTGTT	260	0.00031788		TCACGCGTAGC	9	7.34e-06		AAGTCAGTAAT	6	7.36e-06		CTAACTACCAC	3	3.15e-06		CACGCGATCCT	6	5.7e-06		TAGGGATAGCC	9	6.94e-06		CCATTTACAAA	11	7.49415e-06
CTGCCCGTGCC	89	8.08e-05		CCCCTTTAGTT	260	0.00031788		CAGCGCACTAC	9	7.34e-06		GTATAAACACC	6	7.36e-06		CTAACTCCCCA	3	3.15e-06		TGAACCCCGTC	6	5.7e-06		AACTCTCTGCA	9	6.94e-06		TTTCATAGAAA	11	7.49415e-06
AGTAACGATCC	89	8.08e-05		CCATCCACGCG	260	0.00031788		TAACCATGCGC	9	7.34e-06		CTTTTACCCTC	6	7.36e-06		AAATGTCACCC	3	3.15e-06		AGACCCACTCT	6	5.7e-06		TCGCCTCCTTC	9	6.94e-06		CTACTGTAAGT	11	7.49415e-06
CGCGAGTTGCT	89	8.08e-05		CTCACGGCCTC	260	0.00031788		GTACCCAGACG	9	7.34e-06		CGACAAAAGGA	6	7.36e-06		GATTCACACGC	3	3.15e-06		ACACCAATCGA	6	5.7e-06		CGGTCACCGCA	9	6.94e-06		CCATTACCACA	11	7.49415e-06
TAACCACACTT	89	8.08e-05		TGATCACCACA	260	0.00031788		ACACGACCGTA	9	7.34e-06		TGCTCCAAATC	6	7.36e-06		ACCCCACCCCA	3	3.15e-06		ACAAGCATTAC	6	5.7e-06		CCTCTACCATC	9	6.94e-06		TCCCGCACCTG	11	7.49415e-06
TGCGAACAGAA	89	8.08e-05		CCAAACGAACG	260	0.00031788		ACGTGTCCTAA	9	7.34e-06		CCACGCGCGAA	6	7.36e-06		AAGGAACACAT	3	3.15e-06		TCCCCGTGTGC	6	5.7e-06		GTGACTCGGAA	9	6.94e-06		ATCCATCCTAG	11	7.49415e-06
CAAGTCGCGAC	89	8.08e-05		GTCAAGCCCCC	260	0.00031788		GCAGACACGAA	9	7.34e-06		TAACATTAGAC	6	7.36e-06		ACGACCCGCCC	3	3.15e-06		CCCCCAACCGT	6	5.7e-06		AATGGAATTAC	9	6.94e-06		TATCCCAGCAA	11	7.49415e-06
GAGCAACAACC	89	8.08e-05		ACAAGCCTGTC	259	0.000316657		TTACATCGCGG	9	7.34e-06		GTTTAAGCACG	6	7.36e-06		AAAAGGCCCCC	3	3.15e-06		ACACGCAGTAG	6	5.7e-06		TTACCAAAGCC	9	6.94e-06		GTCTTTTCGAA	11	7.49415e-06
TCTCTTGCCCC	89	8.08e-05		TCCCACCAACC	258	0.000315435		TCACGCTCATA	9	7.34e-06		TTCTACATGTC	6	7.36e-06		CGCTCAAAAAC	3	3.15e-06		ACTTCAGCCTC	6	5.7e-06		AATGACATAGC	9	6.94e-06		TCCCTCTACTA	11	7.49415e-06
CCCACCCAATG	89	8.08e-05		GAATCGGAACA	258	0.000315435		AAACGCACTGA	9	7.34e-06		CGCCCAGAACT	6	7.36e-06		ATGTCCACCTC	3	3.15e-06		TCCCCGTAGGC	6	5.7e-06		ACCCAGACTCA	9	6.94e-06		AACTCCCTGCT	11	7.49415e-06
ACTTCCAGACT	89	8.08e-05		TAGGCATTCCT	258	0.000315435		ACACCCACACC	9	7.34e-06		CGACCACTGCA	6	7.36e-06		CCCGCGCCCCG	3	3.15e-06		TCCCCTAGTTT	6	5.7e-06		CGCAAGTTCTT	9	6.94e-06		TTGGCTACAAA	11	7.49415e-06
CTACACTTAGC	89	8.08e-05		CACTAGTTACC	258	0.000315435		TCTCCTAGCTT	9	7.34e-06		CACCGTCCCCA	6	7.36e-06		CAGAACACCAC	3	3.15e-06		GGATGCCGGCT	6	5.7e-06		CAATCCAGTTC	9	6.94e-06		TCCTCCACTCT	11	7.49415e-06
AGCCAGGGGCA	89	8.08e-05		CGTAACCTGTT	258	0.000315435		TTATCAAGCAT	9	7.34e-06		TCACCAACCCC	6	7.36e-06		AACGTGCGCCC	3	3.15e-06		GGGAGCCGGAT	6	5.7e-06		CAATCAAACGC	9	6.94e-06		ACACCCAGTAG	11	7.49415e-06
GTCCGCTGCAA	89	8.08e-05		CTGCAACACGC	258	0.000315435		TAACCAATAGC	9	7.34e-06		TTCTACAGCTC	6	7.36e-06		CACTCCCGCCC	3	3.15e-06		TAACGATGTGT	6	5.7e-06		GTCAACGGTGC	9	6.94e-06		AAGGTCTATGG	11	7.49415e-06
TGACCGCAAAC	89	8.08e-05		ACAAGGGCAAC	258	0.000315435		TTACCCCCTAA	9	7.34e-06		ATTATCGTAAC	6	7.36e-06		AAGCCAGACCC	3	3.15e-06		TCCCCCTACGT	6	5.7e-06		TCTGCTCGACT	9	6.94e-06		CCTCAGCACCG	11	7.49415e-06
GATACAAGCAG	89	8.08e-05		ACCTAGAGACT	257	0.000314212		TCACCCTGCGC	9	7.34e-06		TAACTCAAGAC	6	7.36e-06		AAGTCCGCCCC	3	3.15e-06		TCCCTATCATT	6	5.7e-06		TACCGCTGGCC	9	6.94e-06		TCCCTCTCCAA	11	7.49415e-06
GGTGGCAGAGT	89	8.08e-05		ATGGATATAAA	257	0.000314212		GCCCGCACTGA	9	7.34e-06		AAGGCTACCAC	6	7.36e-06		CTACCTACCCC	3	3.15e-06		TAACATTTAAC	6	5.7e-06		CCGCCCCCGAC	9	6.94e-06		CTCCAGGAACT	11	7.49415e-06
TTCACCGCACC	89	8.08e-05		TATGACTTGTT	257	0.000314212		TCACAGTAGCT	9	7.34e-06		ACAACCTCTAA	6	7.36e-06		ACCCCACCATC	3	3.15e-06		TGCATCTCATT	6	5.7e-06		AACTCCCGTGC	9	6.94e-06		GACGACCAAGA	11	7.49415e-06
CTGATCGCCCA	89	8.08e-05		GCACGCCACCC	257	0.000314212		AACTGGCTTCA	9	7.34e-06		ACTATCGCTCA	6	7.36e-06		AAGTCCTCTCC	3	3.15e-06		TCACAAAGCTT	6	5.7e-06		CGGTGTCGGGC	9	6.94e-06		ACACTTACTAA	11	7.49415e-06
TTAAACGACCA	88	7.99e-05		TCCGGACGCGA	257	0.000314212		CCAGCACGTGA	9	7.34e-06		GTTCAACCATC	6	7.36e-06		ACGGATCCTCA	3	3.15e-06		ACACAAAGCAA	6	5.7e-06		CAACGCACAAT	9	6.94e-06		CTCCACCCACG	10	6.81287e-06
CAGTCCAACTT	88	7.99e-05		ATATCAAGCTG	256	0.000312989		GTATCAACAGG	9	7.34e-06		CGGCCTCACGC	6	7.36e-06		AAGTCCTTCCC	3	3.15e-06		TCACGAACACT	6	5.7e-06		TAGCCTTGTCC	9	6.94e-06		CACCTTTCAAC	10	6.81287e-06
TAACTACGTCG	88	7.99e-05		CAGTACTACCC	256	0.000312989		TCACACAATAT	9	7.34e-06		TACATAGTCCA	6	7.36e-06		TAACCTCCCGT	3	3.15e-06		TTACAAGCCGC	6	5.7e-06		CAATACAAAGC	9	6.94e-06		CGCCCTTCCCC	10	6.81287e-06
TCGGGTTCCTA	88	7.99e-05		CTCGCCTAGGA	256	0.000312989		TCTTAACGTGT	9	7.34e-06		CTCCAAGTTAA	6	7.36e-06		CTCACTTACTC	3	3.15e-06		ACCCGTACCCA	6	5.7e-06		CACTCACCGCC	9	6.94e-06		AGTTGGCATCA	10	6.81287e-06
CAATCTGGACA	88	7.99e-05		CTATACAGTAT	256	0.000312989		TCACCATTCCT	9	7.34e-06		ATTCAACCACC	6	7.36e-06		ACCCCCCACAC	3	3.15e-06		TCGCCCCGTGT	6	5.7e-06		CACCCCAGCGC	9	6.94e-06		CATGATAAAAC	10	6.81287e-06
GTGTGCATGAT	88	7.99e-05		ACTCTCGCTCC	256	0.000312989		TCATCACTAGA	9	7.34e-06		CGACTACAGCA	6	7.36e-06		TAGGTACTCCC	3	3.15e-06		ACACGCTCCAT	6	5.7e-06		CACTCTTACGC	9	6.94e-06		CTAGGTCAGCC	10	6.81287e-06
ACGACTTTCAT	88	7.99e-05		AAAGTAACCTG	256	0.000312989		TCACCAAAGAC	9	7.34e-06		CACGACATCTC	6	7.36e-06		TAGGCTAACGC	3	3.15e-06		TAACCTTTAGC	6	5.7e-06		AAACCCTCTCC	9	6.94e-06		AACGACAATAA	10	6.81287e-06
CTCGCACAGCC	88	7.99e-05		CATCACCGTAC	255	0.000311767		TCTGGACTTCT	9	7.34e-06		CGTGCAGTGAT	6	7.36e-06		CAGCCGCTCCC	3	3.15e-06		ATTTGCACTTA	6	5.7e-06		ACCACTTACAA	9	6.94e-06		TTTCCTTGAAC	10	6.81287e-06
CTGTACCAATC	88	7.99e-05		AAACAAGCCCA	255	0.000311767		GCTACCCCGGT	9	7.34e-06		CCCCTAGAGCG	6	7.36e-06		AAGGCTACGTC	3	3.15e-06		ACACGTCATAT	6	5.7e-06		ACACTTTCTAT	9	6.94e-06		CCAGCTAACAG	10	6.81287e-06
CATGGACCCCG	88	7.99e-05		CACGCCGTATC	255	0.000311767		CCACCCAGTCA	9	7.34e-06		TTCTCTCAGCC	6	7.36e-06		AGTGCGTCCCC	3	3.15e-06		TAACTAGGTGT	6	5.7e-06		CTGCGTCGGCC	9	6.94e-06		TACACCCTCCG	10	6.81287e-06
CCCTCAACCCT	88	7.99e-05		CTCAGCAGCTT	255	0.000311767		TGACCACCAGT	9	7.34e-06		AGACGCGCTAA	6	7.36e-06		AAAAGCCCTCC	3	3.15e-06		TAATCAAATGC	6	5.7e-06		CCGTGCCCGAC	9	6.94e-06		TCACGCGTCTC	10	6.81287e-06
ATCTCTCCTCG	88	7.99e-05		CCATATCCACA	254	0.000310544		TCCGCCAGGGA	9	7.34e-06		TACCACCATAG	6	7.36e-06		AACAACACACC	3	3.15e-06		CAAGCCTTCAT	6	5.7e-06		CAGCCTCGCAC	9	6.94e-06		AGTTTCTATCA	10	6.81287e-06
CGGGTATTCAA	88	7.99e-05		CTGCCCCGCCA	254	0.000310544		ACACCTTGTCT	9	7.34e-06		AATTAATCCGC	6	7.36e-06		ACGTCTCCCGC	3	3.15e-06		TAACTCTGTGT	6	5.7e-06		TCGCCACTGAT	9	6.94e-06		GACCCATCTCG	10	6.81287e-06
AGACTATAGGA	88	7.99e-05		TAATACCGGGC	254	0.000310544		ACACCCTATTG	9	7.34e-06		ATGTAAGCCTT	6	7.36e-06		TAGCCTCCACA	3	3.15e-06		AATCTCTCTAA	6	5.7e-06		AACTTTTGTGC	9	6.94e-06		CTACACTCATG	10	6.81287e-06
CATTTTCACGA	88	7.99e-05		GACCGTATCGA	254	0.000310544		ACTTACTCTTG	9	7.34e-06		CGTCAAGATAC	6	7.36e-06		ACCCCCCCACA	3	3.15e-06		ATATAAGGCGC	6	5.7e-06		ACACCACCACT	9	6.94e-06		TCACTTTCACT	10	6.81287e-06
TGAACAAACCG	88	7.99e-05		AGACTACTAAC	254	0.000310544		ACTCCAAGTGC	9	7.34e-06		CGCCAGTAGAC	6	7.36e-06		ACGTCTACCCG	3	3.15e-06		TTACCAAGTAA	6	5.7e-06		CCATTAACGCC	9	6.94e-06		ACCCCCAGTCG	10	6.81287e-06
AGGTCCCCACT	88	7.99e-05		GACCGGGGCGA	254	0.000310544		TCACCACTGGA	9	7.34e-06		CCGTTTGTCCT	6	7.36e-06		AACAATCCTCC	3	3.15e-06		ATTTGAGCTTC	6	5.7e-06		GTGCAGCGGCA	9	6.94e-06		CTACACTAAGG	10	6.81287e-06
ATACGTAATTA	88	7.99e-05		GCGCATTTGAG	254	0.000310544		TCCTCACGAGC	9	7.34e-06		TTCTGAGAACT	6	7.36e-06		GAGGTTCACTC	3	3.15e-06		GCCCAATATGC	6	5.7e-06		CCCACTTACGT	9	6.94e-06		CTCCTGTCAGT	10	6.81287e-06
CCCGGACTACC	88	7.99e-05		TGTTACTCGAA	253	0.000309322		TACGTAGGCGT	9	7.34e-06		TACCCCGTCCA	6	7.36e-06		ACGTCGCCCAC	3	3.15e-06		ACCCCGACTAA	6	5.7e-06		AACCCATCTAA	9	6.94e-06		TACGCCACTCC	10	6.81287e-06
CCAATATAGCC	88	7.99e-05		TTCCGTACACC	253	0.000309322		TCACCATTATT	9	7.34e-06		TCGGATTGGCA	6	7.36e-06		ACCGCCTACCA	3	3.15e-06		ACACTCAGTGT	6	5.7e-06		CGCCAACAGCC	9	6.94e-06		TCACTTACCAA	10	6.81287e-06
GAATGCATACC	88	7.99e-05		ACATTATTGGC	253	0.000309322		GCACGAAGAGG	9	7.34e-06		TCCCCCAGCAT	6	7.36e-06		CAAGTCTCCAC	3	3.15e-06		TCCCCACGTAA	6	5.7e-06		TGTTTGGGTGT	9	6.94e-06		ACAGGTACTAA	10	6.81287e-06
GGGCGGATAAT	88	7.99e-05		ACACGGCAGGC	253	0.000309322		TCCCCCTTCGT	9	7.34e-06		ACACACTCTCA	6	7.36e-06		AACACACACCC	3	3.15e-06		GCGCTTAGTGT	6	5.7e-06		CCTCGCTCTAA	9	6.94e-06		TACCATCTGAA	10	6.81287e-06
TTACACTAACG	88	7.99e-05		TAAGACGAGTA	253	0.000309322		ACAGACATTAC	9	7.34e-06		AGTTCCGTTAT	6	7.36e-06		GAACTACTCCC	3	3.15e-06		TCTCCACTCGT	6	5.7e-06		AACCCCTGCAC	9	6.94e-06		ATCTACACGTT	10	6.81287e-06
GACTCGTTCAC	88	7.99e-05		CAAGTAAGAAA	252	0.000308099		ACGCGCGATAC	9	7.34e-06		ACTCTCGCTAA	6	7.36e-06		TTGCATCCCCC	3	3.15e-06		TCTCCAGGAGT	6	5.7e-06		ATCCCTCTCAA	9	6.94e-06		AGCCTGTCTCA	10	6.81287e-06
ATAAGCCTTCA	88	7.99e-05		GCTCAACAATT	252	0.000308099		ACACTCATTAA	9	7.34e-06		TACCGAAAGCA	6	7.36e-06		AAGTTACCGCT	3	3.15e-06		CTATGTACTCA	6	5.7e-06		TCGGCTCTGCA	9	6.94e-06		GACTGCACGCT	10	6.81287e-06
CCCTTCCTGCC	88	7.99e-05		ACAACGGATTA	252	0.000308099		GGCCCGTATCC	9	7.34e-06		TCTCCTCCTTC	6	7.36e-06		AAAACTTTCCA	3	3.15e-06		TCACTCACCAA	6	5.7e-06		CGGCCGCGGCA	9	6.94e-06		TCCCTATCTTC	10	6.81287e-06
ATTGACCCCAG	88	7.99e-05		TCCCCACCTCC	251	0.000306876		TCACCCGGTCT	9	7.34e-06		CAGGCTCCACC	6	7.36e-06		AGGCGCGCTCC	3	3.15e-06		CCTCTTACTAC	6	5.7e-06		TCGTCACCGCT	9	6.94e-06		AATGCATTTGC	10	6.81287e-06
ACTCGAACTGT	88	7.99e-05		AATGGGCCTAC	251	0.000306876		TCACTTAGCCT	9	7.34e-06		AATTAATTCTC	6	7.36e-06		AGGGATCAGCC	3	3.15e-06		TCTCGAGCCGC	6	5.7e-06		CTGTCAACCAA	9	6.94e-06		GGCCTGTATCC	10	6.81287e-06
TTGAGCCCACG	88	7.99e-05		CAGCGAGCCCT	251	0.000306876		ACCGGCTATAA	9	7.34e-06		CCAGCCTCCTA	6	7.36e-06		GGCCAGCCGCC	3	3.15e-06		GGACGCACACG	6	5.7e-06		CCCCACTCGCC	9	6.94e-06		CTACAGGAATG	10	6.81287e-06
CTTGACATGCT	88	7.99e-05		GAAGAAGCCCG	251	0.000306876		TCAGCAACAAG	9	7.34e-06		TTTTACGCGTC	6	7.36e-06		GAGGTCACCAC	3	3.15e-06		CTTTGAGCCAC	6	5.7e-06		CACGGCCGCAT	8	6.17e-06		TAAGACAGGGA	10	6.81287e-06
ACGGCGCCCTA	88	7.99e-05		GACGGTCTATT	251	0.000306876		TCTCACAGAGT	9	7.34e-06		CAGCAATCTAC	6	7.36e-06		CCGGTCCCCCC	3	3.15e-06		GGAGCGATCCT	6	5.7e-06		CACACTTGCTG	8	6.17e-06		CAAGTACAGTA	10	6.81287e-06
GCACTCGTACA	88	7.99e-05		CCTCCAATGGA	251	0.000306876		TCACTCCCTTC	9	7.34e-06		CCGTTTTCCAC	6	7.36e-06		ATGGCTACCGA	3	3.15e-06		TCACGCTCAAG	6	5.7e-06		GTACCCACTCA	8	6.17e-06		TGCTCCAATCA	10	6.81287e-06
GCCTAAACACC	88	7.99e-05		CGCTGTACATT	250	0.000305654		TCACCTCTGGT	9	7.34e-06		AAACACACACA	6	7.36e-06		CTGTCCTACCC	3	3.15e-06		ATCCCCATTAT	6	5.7e-06		GCGGTACCGGC	8	6.17e-06		AACTTCACATT	10	6.81287e-06
CGGACTCCCCG	88	7.99e-05		CACGTTAAAAT	250	0.000305654		CGACTTCAAGT	9	7.34e-06		TTCTGCACGAC	6	7.36e-06		TAATCTACACC	3	3.15e-06		TCCCAAAGTCC	6	5.7e-06		AACTACCGAGC	8	6.17e-06		AGCTTGAATTA	10	6.81287e-06
CTTACCGGCTT	88	7.99e-05		CCCCTATCTCG	249	0.000304431		CGACGACGTGT	9	7.34e-06		AAGCCTCACCA	6	7.36e-06		AAGGGTCGCCC	3	3.15e-06		TCCCAAAATGA	6	5.7e-06		GTACCCACTAG	8	6.17e-06		CACTCCAACGA	10	6.81287e-06
AACTTATCGCG	88	7.99e-05		CATCCTGAATA	249	0.000304431		GCACGGACTCT	9	7.34e-06		CGTGAAGCGAA	6	7.36e-06		ATTTCTACCCC	3	3.15e-06		GCATCAAGAGG	6	5.7e-06		GTCCATCAGCC	8	6.17e-06		ACCCTATCACG	10	6.81287e-06
ACTCTCACCCC	88	7.99e-05		GACTCGACGAC	249	0.000304431		AAACCCATTAA	9	7.34e-06		ACCCTTTCCAG	6	7.36e-06		GACCCGCTCCC	3	3.15e-06		TGAAATCGAAT	6	5.7e-06		AACTAGTATGC	8	6.17e-06		AACTGGACGCT	10	6.81287e-06
ATATGAACAAG	88	7.99e-05		ACTAAAATTAC	249	0.000304431		CCCCCTTGTGT	9	7.34e-06		TCACTATGTGC	6	7.36e-06		CTCACTCGCTA	3	3.15e-06		ACGCTCACTAC	6	5.7e-06		TCCCCCCGGTA	8	6.17e-06		GAATCAACACG	10	6.81287e-06
CAAAACGACGG	88	7.99e-05		AGCCCAGACGG	249	0.000304431		ACCCCTTCTAA	9	7.34e-06		GGTACCTAACC	6	7.36e-06		CTCACTTCCTG	3	3.15e-06		TTATCAAGCGC	6	5.7e-06		TCCCCTCACTA	8	6.17e-06		TAAGCATTTGA	10	6.81287e-06
GCCCCCCATTA	88	7.99e-05		GGGGAATCGCC	249	0.000304431		CCCCCACGTGC	9	7.34e-06		CACCTATACCT	6	7.36e-06		ATAGCTCCATC	3	3.15e-06		TGAACCAGAAG	6	5.7e-06		ATGTCTCCTAG	8	6.17e-06		AAGTGCTATTG	10	6.81287e-06
GCCAGTGTTAA	88	7.99e-05		TGAGGGCGAGC	248	0.000303209		TCACCACTCGC	9	7.34e-06		GAACAAACGAC	6	7.36e-06		TAGCAACAACC	3	3.15e-06		TGAACCAGGCG	6	5.7e-06		AACTACTTTGT	8	6.17e-06		TTAGCATCCAT	10	6.81287e-06
TCCGATCATTA	87	7.9e-05		GCACGGCCGTG	248	0.000303209		CTGTCCACCAA	9	7.34e-06		GTCTGGGTACT	6	7.36e-06		GAAGCTACCCG	3	3.15e-06		TTATCCACTGT	6	5.7e-06		CGGCTTCGATC	8	6.17e-06		CGCGTTCCAAG	10	6.81287e-06
GGCACACTGAT	87	7.9e-05		TACCTTTAGGT	248	0.000303209		CAGCCCAATAC	9	7.34e-06		ATGTATACCCC	6	7.36e-06		ACGTACACCCC	3	3.15e-06		TGAACTCCGCT	6	5.7e-06		ATAACTCGATA	8	6.17e-06		CCTTGAACCTG	10	6.81287e-06
ACTCATCCACC	87	7.9e-05		CGAAAGTTTAG	248	0.000303209		AACCCCACTCA	9	7.34e-06		ACCCGCTATCA	6	7.36e-06		AATACAGCCCC	3	3.15e-06		TGACCAACGCT	6	5.7e-06		CCCACTTATAG	8	6.17e-06		TACCCTCTTAA	10	6.81287e-06
AAGCGACCTAA	87	7.9e-05		TAATCGATAAA	248	0.000303209		TAAGCGTGTGT	9	7.34e-06		ATCAAACCGCG	6	7.36e-06		GACGTTCCCCC	3	3.15e-06		GCACCACCTCT	6	5.7e-06		TCCCGATCGCC	8	6.17e-06		CGAGTACCATA	10	6.81287e-06
TCTCGTGGACT	87	7.9e-05		TTAGACGCGTC	248	0.000303209		TTACCCACACG	9	7.34e-06		GTACCCTCACA	6	7.36e-06		ACAGCCCCCCA	3	3.15e-06		CGACCCACCAA	6	5.7e-06		GCGCCTCCTGG	8	6.17e-06		CACTGCAAGTT	10	6.81287e-06
GAACTACACCA	87	7.9e-05		AGGATTACCAA	248	0.000303209		ACACTTACAAC	8	6.53e-06		CATCAACTCAA	6	7.36e-06		AACCACCGCAC	3	3.15e-06		GCACCATATGC	6	5.7e-06		TGGCGTCGTGC	8	6.17e-06		TCAGTTTCAGA	10	6.81287e-06
AACTGACCGTG	87	7.9e-05		CCGCTTTCGGA	248	0.000303209		TCAGGTACAAA	8	6.53e-06		TGCCACGGCAA	6	7.36e-06		AGGGCTCCCAT	3	3.15e-06		TCAACATCCGT	6	5.7e-06		TCTCGCACACT	8	6.17e-06		CATGACACAAC	10	6.81287e-06
CTCGAAATGAT	87	7.9e-05		ACTTCCAGACT	248	0.000303209		CGACGTCCTAC	8	6.53e-06		ATTTACACCGC	6	7.36e-06		CGGGAAGCGCC	3	3.15e-06		TAGGCCCGCAT	6	5.7e-06		TGGCCTCGTAC	8	6.17e-06		TACGACATGCT	10	6.81287e-06
GACCTTCCTAG	87	7.9e-05		TTAAGGAGGTT	247	0.000301986		TCAAAACGAGT	8	6.53e-06		ACTCGCACTAT	6	7.36e-06		GACGACAACAC	3	3.15e-06		TCACCCCACCC	6	5.7e-06		TACCCAAGCAT	8	6.17e-06		TTAGTTAAAAG	10	6.81287e-06
GAAATATTCGT	87	7.9e-05		CCGCGGCTCTT	247	0.000301986		ACCCCATCTAC	8	6.53e-06		TATCTATCACA	6	7.36e-06		AATACGCACTC	3	3.15e-06		AAGCCCCCCAA	6	5.7e-06		TCCCTCCGGAA	8	6.17e-06		TAACTCCTGAA	10	6.81287e-06
AGCACTCCCTA	87	7.9e-05		GACTACCGTCG	247	0.000301986		CCTCTAAGTGA	8	6.53e-06		TCTCAAGCTTC	6	7.36e-06		AACGTGGCCTC	3	3.15e-06		TAAGCCCGGCT	6	5.7e-06		ACCCGCAGCAA	8	6.17e-06		CTTAATCGCTG	10	6.81287e-06
CTTTAAAGAAA	87	7.9e-05		GCTAGTTACAA	247	0.000301986		ACCCCCATTCA	8	6.53e-06		ACTCAATACCC	6	7.36e-06		ATGGTTCCCAC	3	3.15e-06		ACCCTTTCTAA	6	5.7e-06		ACTCGCAGTAA	8	6.17e-06		AAACCTAGCCG	10	6.81287e-06
CGGTCGAATAC	87	7.9e-05		TGAAGTCCACG	247	0.000301986		AAACGATTTGA	8	6.53e-06		CTGCGGCCATT	6	7.36e-06		CAGCCGCATCC	3	3.15e-06		TGAATCCCATT	6	5.7e-06		ATGCGCCGTAA	8	6.17e-06		TCACGCTTATC	10	6.81287e-06
AGCGGCCAAAA	87	7.9e-05		AGAGCAGAACT	247	0.000301986		ACCCGCTCAAG	8	6.53e-06		GACCAATTTTC	6	7.36e-06		AACACTTCATC	3	3.15e-06		ATACAAGCTTC	6	5.7e-06		TCCTACTGTGC	8	6.17e-06		TAGCCATTTGA	10	6.81287e-06
AACGTCAACGG	87	7.9e-05		TCGTTTAATTA	247	0.000301986		AATCCAATAAC	8	6.53e-06		TCCTTCAAGGC	6	7.36e-06		CAGACACCACC	3	3.15e-06		TCAACACCACA	6	5.7e-06		TTGCTTCGGCT	8	6.17e-06		GCCCGAACCTG	10	6.81287e-06
CTCTTTAACCG	87	7.9e-05		GTAAAAAGCTC	247	0.000301986		TCACTTTGTCT	8	6.53e-06		GCTTCCTTCCA	6	7.36e-06		AATCTTTCCGC	3	3.15e-06		TCAACACGCAT	6	5.7e-06		CTGCCAGACAT	8	6.17e-06		TCACCTTCATG	10	6.81287e-06
TATCTCACGTT	87	7.9e-05		AGAATCGGCCA	247	0.000301986		CTACCGAGCGC	8	6.53e-06		AATACTGTCCC	6	7.36e-06		TCTCCTCCCCC	3	3.15e-06		CCACGCGCTCA	6	5.7e-06		AACCACTGGAC	8	6.17e-06		GTCTCATGGAA	10	6.81287e-06
CACCCGCGCTA	87	7.9e-05		TTTAAGCGAAC	245	0.000299541		CAACCCAATGT	8	6.53e-06		ATATTAGCCTC	6	7.36e-06		ACCCCCTACCC	3	3.15e-06		AAACCACGCCC	6	5.7e-06		CCTGTACTATC	8	6.17e-06		AAACTATTTGG	10	6.81287e-06
AAGCGGTCTCT	87	7.9e-05		AGCCGCGGTGA	245	0.000299541		ACACGCGCTTC	8	6.53e-06		CAGCAACTTAC	6	7.36e-06		CTTCGCCCCAC	3	3.15e-06		GCACCCATCGT	6	5.7e-06		GAGCCTCGGAA	8	6.17e-06		CTGGCCGACAA	10	6.81287e-06
AACCCGGAAAC	87	7.9e-05		ATCATATTCCC	245	0.000299541		TCCACAGGAGT	8	6.53e-06		CGTCACGCCAC	6	7.36e-06		TCATCTCACCC	3	3.15e-06		CGACCCGCAAT	6	5.7e-06		ACACCCTTTAA	8	6.17e-06		ATTTTTTCATG	10	6.81287e-06
TTCACCTAGAG	87	7.9e-05		ATTAAGACATT	245	0.000299541		GACCGCAATAA	8	6.53e-06		GACGACACATA	6	7.36e-06		AGCGAGCAGCC	3	3.15e-06		TGACCCAGTCT	6	5.7e-06		TTGGATCTGAC	8	6.17e-06		TGATCCACACC	10	6.81287e-06
CAACGACAATA	87	7.9e-05		AGAGACACTCT	245	0.000299541		TCCCTCACATT	8	6.53e-06		CATTATTTATC	6	7.36e-06		CTCCTTTCTCC	3	3.15e-06		ATACCACGTGA	6	5.7e-06		CTCTCCTGCGC	8	6.17e-06		TCTCAACTACT	10	6.81287e-06
AGAGATTCCGA	87	7.9e-05		CGGCCTACGCC	244	0.000298318		TCGCAAAGCAT	8	6.53e-06		ATTGCTGCCCC	6	7.36e-06		ATGGCCCACTT	3	3.15e-06		TCAGCATGTGA	6	5.7e-06		CAATACCATGC	8	6.17e-06		GCCTAAACCTG	10	6.81287e-06
AGTCCGCCAAG	87	7.9e-05		TATAGACCCTA	244	0.000298318		GCACGCCCTCG	8	6.53e-06		GTCCTGTAGCC	6	7.36e-06		AATACAGCACA	3	3.15e-06		TGAAGCGGGAA	6	5.7e-06		CCCTTTTCGTC	8	6.17e-06		CCATAAACCTG	10	6.81287e-06
TCATATCACTC	87	7.9e-05		GAACACTCAAT	244	0.000298318		TCGCCAGATAT	8	6.53e-06		GGACACGCGCA	6	7.36e-06		TAGACTTTTCC	3	3.15e-06		ACGGCTCGCGC	6	5.7e-06		CATTGCAATGC	8	6.17e-06		GCCCAATACCC	10	6.81287e-06
TCTACGCGGGG	87	7.9e-05		CTGTCGCCCTT	244	0.000298318		ACTGAAAGAAC	8	6.53e-06		GTCCAAATCCC	6	7.36e-06		ATTACGCCCCC	3	3.15e-06		GCACCGCCAGG	6	5.7e-06		TCATCCACTCT	8	6.17e-06		AACTACAAGTT	10	6.81287e-06
GTGTCTCGGGA	87	7.9e-05		GACGTAAACAG	244	0.000298318		GTATCACGTGT	8	6.53e-06		TCACGAGGTGT	6	7.36e-06		AAGGCTAGACC	3	3.15e-06		CGACGACGCAT	6	5.7e-06		ACACCCGGACT	8	6.17e-06		CTGGTTACCAA	10	6.81287e-06
TACACAAATTT	87	7.9e-05		TCTGTGACATT	244	0.000298318		TCTCGCCCTCT	8	6.53e-06		GAACACGCAAC	6	7.36e-06		ACGCCTCTTCC	3	3.15e-06		GCAACCGCTGC	6	5.7e-06		CCCCCCTACTG	8	6.17e-06		TCACCATCTGC	10	6.81287e-06
AAGAACATCCA	87	7.9e-05		AAAGCCCCCCG	244	0.000298318		CACCCAACTGT	8	6.53e-06		TGATCAAGTGT	6	7.36e-06		AATTCTTACCC	3	3.15e-06		TGACGCTGGGT	6	5.7e-06		AAACGCACTTT	8	6.17e-06		GCATGAACCAC	10	6.81287e-06
TTTTAAGGCCG	87	7.9e-05		TTAGCATGGTT	243	0.000297095		GGCCAGTCTCC	8	6.53e-06		CAGTCATCAAC	6	7.36e-06		ACCGTGCCCTC	3	3.15e-06		TAGGCTCGGCC	6	5.7e-06		GCGCTACCGCG	8	6.17e-06		CACCCCACCTC	10	6.81287e-06
CGTCTGTGACA	87	7.9e-05		CTTTGTATTTC	243	0.000297095		TCCCAACGTGA	8	6.53e-06		CCACGCACTTA	6	7.36e-06		ATGGCCCCACA	3	3.15e-06		CCACAAAATCA	6	5.7e-06		AATGACTGTGC	8	6.17e-06		TCTCTCTCAAA	10	6.81287e-06
ACTATAGCACT	87	7.9e-05		AGCCATTCACC	243	0.000297095		ACACAAACTTA	8	6.53e-06		CGCCAAGCTTA	6	7.36e-06		AATCATCCGCC	3	3.15e-06		TCAATTCGGCT	6	5.7e-06		TCGCTACCATG	8	6.17e-06		AACCAACCTAT	10	6.81287e-06
ACACCGCTCAA	87	7.9e-05		CTCCTTCGTTA	243	0.000297095		CTGTCAGATGA	8	6.53e-06		TGCCCAGTAAC	6	7.36e-06		GAGGTAGCACC	3	3.15e-06		TGAGCCAGTGT	6	5.7e-06		CAACCCAATAA	8	6.17e-06		CATCCATATAC	10	6.81287e-06
TATCCCCCGTC	87	7.9e-05		TCACCGGAAAT	243	0.000297095		ACATGACCTAC	8	6.53e-06		AGAACCTCTCA	6	7.36e-06		TTCTCCCCGCC	3	3.15e-06		CAATGTTTCAC	6	5.7e-06		TTGTATCGGTG	8	6.17e-06		GTTTAGTAGTC	10	6.81287e-06
CACTGATATTC	87	7.9e-05		AGGACTAGGTA	243	0.000297095		ATAACGACATA	8	6.53e-06		CGACAAGCATA	6	7.36e-06		TAGGCAACCGT	3	3.15e-06		CGCCCCTTCCC	6	5.7e-06		ATGCATGGGAC	8	6.17e-06		TAACCCCTGAC	10	6.81287e-06
CTGTTTGAACT	87	7.9e-05		CGCCCCCGAAC	242	0.000295873		GCACGCGCTAA	8	6.53e-06		TGCCCCATAAT	6	7.36e-06		AAGGTTACGCC	3	3.15e-06		TCACAAGATAT	6	5.7e-06		ACACGCCGTGC	8	6.17e-06		TCCCACTACCC	10	6.81287e-06
TTAAGGCCGAT	87	7.9e-05		ATCCACACTCC	242	0.000295873		ATACATCGTAA	8	6.53e-06		TTCATCGAGTC	6	7.36e-06		CAGCTTACCCC	3	3.15e-06		TCGTCTATCCT	6	5.7e-06		ATACACCCAAA	8	6.17e-06		TACGCTCCACA	10	6.81287e-06
CCGCTCGTCTT	87	7.9e-05		ACGCACATATA	242	0.000295873		ACACCGCGACA	8	6.53e-06		TGTACCTGACA	6	7.36e-06		AACTTCCCCCT	3	3.15e-06		TGATCCAGGCT	6	5.7e-06		TCGGGATTACT	8	6.17e-06		AATTTGACTCA	10	6.81287e-06
GTCAGTGACCA	87	7.9e-05		ACGCCGCCATC	242	0.000295873		GCACCGAGTCT	8	6.53e-06		CGACTCTCGAA	6	7.36e-06		GACCCTCACCC	3	3.15e-06		TCACAATGTAT	6	5.7e-06		TCGGGATTGCC	8	6.17e-06		CATCCCAATAC	10	6.81287e-06
TAGCAATAACC	87	7.9e-05		CTCTTGTTGAT	242	0.000295873		GCCCCATGTCT	8	6.53e-06		CCTATAGATCA	6	7.36e-06		TAGTTCCACCC	3	3.15e-06		TGAACTCGGTT	6	5.7e-06		ATATCCACTAG	8	6.17e-06		TCTCAGCTTCT	10	6.81287e-06
GCCTAGCGACC	87	7.9e-05		CAATTGGCACA	242	0.000295873		GCATCAAGAGG	8	6.53e-06		TTCTTCAGTCT	6	7.36e-06		TCGGCTCACTA	3	3.15e-06		ACACACATAAA	6	5.7e-06		ATGCCTACAAA	8	6.17e-06		CCTCAGCATCC	10	6.81287e-06
GGAGCTAAAAC	87	7.9e-05		TTTCTGGGAGT	242	0.000295873		TCGTCAGGCGA	8	6.53e-06		AGTCAAGAGTC	6	7.36e-06		ATGGCACACAA	3	3.15e-06		TCACACCCTTA	6	5.7e-06		CCGTTACGTTC	8	6.17e-06		AACCATCGTAG	10	6.81287e-06
GTATCACCACT	87	7.9e-05		CGCCCCAATCA	241	0.00029465		TCAGAAAGAAT	8	6.53e-06		CGTCAATCAGA	6	7.36e-06		GAGGCGCACTA	3	3.15e-06		TCACACGTTAC	6	5.7e-06		CCACCAGACGA	8	6.17e-06		AACGTCACGTT	10	6.81287e-06
CCAAATTGAAG	87	7.9e-05		GGCTATCTTAC	241	0.00029465		CCACTAAGAGA	8	6.53e-06		TAGGCTCCCTC	6	7.36e-06		AGCGCACACAC	3	3.15e-06		ACACTATTTCA	6	5.7e-06		TTACCCCCTAA	8	6.17e-06		AAACCACTTTA	10	6.81287e-06
TCCAATGACTA	87	7.9e-05		TGATAGCTAAC	241	0.00029465		TAACCCACCAC	8	6.53e-06		GATTCCACACG	6	7.36e-06		ACGGTCCTCCC	3	3.15e-06		GCACTCACTAC	6	5.7e-06		ATACCTAGTAA	8	6.17e-06		ACTTCTCTACT	10	6.81287e-06
CAGGTCACCGT	87	7.9e-05		AATGAAAAACT	241	0.00029465		TCGCCACCTGG	8	6.53e-06		CATATAGCCCC	6	7.36e-06		GAGGCGCACGC	3	3.15e-06		ACATATTCAAC	6	5.7e-06		CCCCCCTCTTC	8	6.17e-06		AACCCACCACG	10	6.81287e-06
ATGCCGAAGAA	87	7.9e-05		AGACCCCGACA	241	0.00029465		CTGTCAGGCAT	8	6.53e-06		TCACCATGGCT	6	7.36e-06		TCGGTTTCATC	3	3.15e-06		TGCCGCCGGCA	6	5.7e-06		ACAGCCCCTAT	8	6.17e-06		GTGGACAAGGA	10	6.81287e-06
AATCCGGCTCA	87	7.9e-05		AGAACAATAGT	240	0.000293428		CTGCCAGGTGA	8	6.53e-06		ATTGTAGCCTC	6	7.36e-06		CAATCTCCCCA	3	3.15e-06		TGATGACGCAC	6	5.7e-06		TCTCCTCGACA	8	6.17e-06		CTGTCAGCCAG	10	6.81287e-06
ACTCCACAGAG	87	7.9e-05		ACTATAACCAC	240	0.000293428		TAATCATGTGC	8	6.53e-06		GGTATAGCACA	6	7.36e-06		AACATTCCGCC	3	3.15e-06		TGATGCACGCT	6	5.7e-06		ACGCCAACAAA	8	6.17e-06		AACGGCACATT	10	6.81287e-06
CCCTCACTAAC	87	7.9e-05		CTAGTACTACA	240	0.000293428		TTACGAAGTGT	8	6.53e-06		ATTGAACCCTA	6	7.36e-06		GACTCCCCCCC	3	3.15e-06		TTCCTCAAGGC	6	5.7e-06		GTTCGTCGGCG	8	6.17e-06		AAGACTTTCCG	10	6.81287e-06
CCCGTGTCACA	87	7.9e-05		TTCTCACCCTT	240	0.000293428		CCCCCATCTCC	8	6.53e-06		AATCCCGCCTC	6	7.36e-06		GTTCCGCTCCC	3	3.15e-06		TCACTAGGTCT	6	5.7e-06		TCGCCACCGAC	8	6.17e-06		AAACCTACTCG	10	6.81287e-06
AAGCGACAATA	87	7.9e-05		CATCATAAGCC	240	0.000293428		CAACTAAGCGT	8	6.53e-06		TCTCCAATTGT	6	7.36e-06		TGTCGTCCACG	3	3.15e-06		TGATCCACGAT	6	5.7e-06		TTACCCCCGCA	8	6.17e-06		TTCTCTACTCC	10	6.81287e-06
TCGTCTACCCC	87	7.9e-05		GTCACATAGAC	240	0.000293428		TCACCTACTCT	8	6.53e-06		CACCGTTCCCC	6	7.36e-06		TGGCCCCTCCC	3	3.15e-06		CGAAGCCCAAT	6	5.7e-06		CCGATAGCGTC	8	6.17e-06		GACGACAAGCT	10	6.81287e-06
CTTTTTTGCGC	87	7.9e-05		TAAAGAACCAA	240	0.000293428		ACATCACGACA	8	6.53e-06		GGTACTCCACA	6	7.36e-06		AAACCCTCCAC	3	3.15e-06		ACACCTCGCGT	6	5.7e-06		CCACGACCGAA	8	6.17e-06		ACACACACGAA	10	6.81287e-06
GCAAAATCTAA	87	7.9e-05		TCGCAACATAT	239	0.000292205		TTTTATCGCGG	8	6.53e-06		CAGTGATCTAC	6	7.36e-06		CAGCACCCCCC	3	3.15e-06		GCACGGATCAA	6	5.7e-06		GAATCCTGACC	8	6.17e-06		AACCCACCTAC	10	6.81287e-06
CACACTGCACT	87	7.9e-05		AGACTTGCCAC	239	0.000292205		ACAAAACCATA	8	6.53e-06		ATTTAAACGTC	6	7.36e-06		ATGGACGCACG	3	3.15e-06		TCACCAGGTCC	6	5.7e-06		CCCAGGCTGTC	8	6.17e-06		CCAGCTTCATG	10	6.81287e-06
ACATCTAATTG	87	7.9e-05		ACCACTTCATT	239	0.000292205		TCAGCAAGCTT	8	6.53e-06		GTTTCGGCCTC	6	7.36e-06		TCGGCTACATC	3	3.15e-06		CCACCAAGGCT	6	5.7e-06		GCCCACACGAC	8	6.17e-06		GTCCATTCGAA	10	6.81287e-06
TACCGGAACCA	87	7.9e-05		TGTCTTCCTGA	239	0.000292205		GAACCAAAGGA	8	6.53e-06		CGATAATAAAC	6	7.36e-06		GAGGCCCCCAT	3	3.15e-06		ACACAGTCGAC	6	5.7e-06		TTGTTACGGAC	8	6.17e-06		CTACACACACG	10	6.81287e-06
CGGAGCAACTC	87	7.9e-05		CTCCCTTGCCA	239	0.000292205		TAAGCAACAGT	8	6.53e-06		CAACAATCCAC	6	7.36e-06		AAGACACTCAC	3	3.15e-06		TTCCTCAACAC	6	5.7e-06		TCACTTCGGCA	8	6.17e-06		ACGGCTACAAA	10	6.81287e-06
CTCGGCACCCC	86	7.81e-05		TTGCTGGGGCC	239	0.000292205		TGCTGTCGTAC	8	6.53e-06		ATCCACTCCTC	6	7.36e-06		ATGGAACGCCA	3	3.15e-06		TCACACAGTCA	6	5.7e-06		CCACTTAGTGA	8	6.17e-06		TCACAGCGTCG	10	6.81287e-06
TCTACACCCCA	86	7.81e-05		GTTGCGAGCGT	239	0.000292205		CTACGCGCCAA	8	6.53e-06		CACCCACCTAG	6	7.36e-06		AGGGGGCCACC	3	3.15e-06		TGTCGCCGACG	6	5.7e-06		CTGCGCGACAA	8	6.17e-06		TACCCTTCGCC	10	6.81287e-06
TTTAGGTGTAG	86	7.81e-05		GCACCTATTCG	238	0.000290982		TCACAAGGAGT	8	6.53e-06		CGCCAAGCGTG	6	7.36e-06		ATGTCTCACCA	3	3.15e-06		AAACGCACTTA	6	5.7e-06		ACCAGCACACC	8	6.17e-06		GACTACTGGAA	10	6.81287e-06
TCACTCACCGC	86	7.81e-05		CGGACTCCTAC	238	0.000290982		TCACCGCCTGT	8	6.53e-06		GACCAAGTTAC	6	7.36e-06		AAGCTCTCCTG	3	3.15e-06		GCACGGACAGG	6	5.7e-06		CTGCACCGGAA	8	6.17e-06		ATTTATTTTTG	10	6.81287e-06
CCCCTTTGCAA	86	7.81e-05		CTTCCTACCTC	238	0.000290982		CATCCCAACAC	8	6.53e-06		GGACAGTAGAA	6	7.36e-06		CACCGTCCCCT	3	3.15e-06		TCACCGCGACT	6	5.7e-06		CCCCCTTGCTT	8	6.17e-06		CAACACACAAC	10	6.81287e-06
ACAATACCACC	86	7.81e-05		CTGGCTTCCTG	238	0.000290982		TCACAAGACGT	8	6.53e-06		TCACCAGGACT	6	7.36e-06		CATTCTTCAGC	3	3.15e-06		CACCCAGGTGC	6	5.7e-06		CACTCCCTTGC	8	6.17e-06		GACGCCATGCT	10	6.81287e-06
AAGGAACAATC	86	7.81e-05		CACTAGCGCAA	238	0.000290982		TACCCCTGCCT	8	6.53e-06		AGACATGCGCA	6	7.36e-06		AACGTCAACCC	3	3.15e-06		GCCCGCCCTAA	6	5.7e-06		TGACGTCGAGC	8	6.17e-06		TTTTTTACATG	10	6.81287e-06
TTGTTCGCCTG	86	7.81e-05		TCCCTATGGAA	238	0.000290982		TCCCCGTGGCC	8	6.53e-06		ATCTTGTAACT	6	7.36e-06		TAGCTCTCACC	3	3.15e-06		GCACGGACACA	6	5.7e-06		TCAGTACCGTC	8	6.17e-06		CCACTCCCTAA	10	6.81287e-06
TCCGAGATACA	86	7.81e-05		TTTCTGTGCTC	237	0.00028976		TTAAAACGAGA	8	6.53e-06		TTCGTCACCCC	6	7.36e-06		TGGCTACACCC	3	3.15e-06		TCACCTATCGA	6	5.7e-06		ACCCGGTATAA	8	6.17e-06		TCCCGATCATG	10	6.81287e-06
AACGATCTGCA	86	7.81e-05		GATTCTCCCGA	237	0.00028976		CCATCAGGCGT	8	6.53e-06		ACACTAGCTAA	6	7.36e-06		AAGAATCCTAC	3	3.15e-06		TTAACAAGTGC	6	5.7e-06		ACACGTCCTGA	8	6.17e-06		AACCACACAAA	10	6.81287e-06
TGTACACACTC	86	7.81e-05		ACGACAACCGC	237	0.00028976		TCATCAGACGT	8	6.53e-06		TCCGAACGAAC	6	7.36e-06		CATTCTCACCT	3	3.15e-06		CCACACGCGAA	6	5.7e-06		TGACCTCGTGC	8	6.17e-06		AAGCTCAATTG	10	6.81287e-06
TGTCCTAGACC	86	7.81e-05		CCAAGTTAACT	237	0.00028976		ACGCGAGCTAC	8	6.53e-06		GGAAACTCACA	6	7.36e-06		GATTGTCCCCC	3	3.15e-06		ACACACTCCAA	6	5.7e-06		TCTCTAAGTGT	8	6.17e-06		TCTTACTACAA	10	6.81287e-06
CGATCGTTACA	86	7.81e-05		TATTACACCCT	237	0.00028976		AACACCTTCGT	8	6.53e-06		CAACAAAAGAA	6	7.36e-06		CATCGTGCCAC	3	3.15e-06		CCACCATTAAC	6	5.7e-06		CGCTTCCGCGT	8	6.17e-06		TACGCCTCCAT	10	6.81287e-06
CCAGGTAAGAC	86	7.81e-05		GAAAGAAATCA	236	0.000288537		CCATTACGGTC	8	6.53e-06		TCCTTACGTCA	6	7.36e-06		AACGCACCATC	3	3.15e-06		TACCGCCGGCC	6	5.7e-06		CACCAGTAGCC	8	6.17e-06		TCTGAAATAAC	10	6.81287e-06
GTAGACCCCTT	86	7.81e-05		CGAACGTCCTG	236	0.000288537		TATTCAAGTGC	8	6.53e-06		ACGGCTCCTAC	6	7.36e-06		TCGCCAACTGC	3	3.15e-06		CGACTTACTAA	6	5.7e-06		ATATCCACTCA	8	6.17e-06		CAGATCTATGG	10	6.81287e-06
ACGCCCCAGCT	86	7.81e-05		CGTTCTCACGC	236	0.000288537		GCACCAAATCC	8	6.53e-06		TTCTCCCCGCC	6	7.36e-06		CATGTTCCCCT	3	3.15e-06		CCTCCCGCTCC	6	5.7e-06		GCATTCACACG	8	6.17e-06		TCCCAGTAACC	10	6.81287e-06
GTCGTTCGACC	86	7.81e-05		CTCCTCGCTTC	235	0.000287315		CCACGCCGTCA	8	6.53e-06		GATCTGGTACG	6	7.36e-06		GATCCCACCCC	3	3.15e-06		TCACGAGCTAC	6	5.7e-06		TCTCAGCATCG	8	6.17e-06		GTTTATCGCTA	10	6.81287e-06
AGTCAAGTTGT	86	7.81e-05		CTACACACCGA	235	0.000287315		ACCCCAAGAGA	8	6.53e-06		GCACACACCAA	6	7.36e-06		AATGCGATCCC	3	3.15e-06		TCACAACGACA	6	5.7e-06		TCAGCACTACA	8	6.17e-06		AACACCTATGA	10	6.81287e-06
AACCGGACATA	86	7.81e-05		GACCCGACGAG	235	0.000287315		TCATGAACTTT	8	6.53e-06		AGGTCACTAAT	6	7.36e-06		AATGAAGCCCC	3	3.15e-06		ACTCGCCCACA	6	5.7e-06		CTGTGAGCTAA	8	6.17e-06		CTACCCACCAT	10	6.81287e-06
AGCCCACTACC	86	7.81e-05		CCATATGACAA	235	0.000287315		TCGCGTCCGAA	8	6.53e-06		ATGGTCAATCC	6	7.36e-06		CAAGCACCCTA	3	3.15e-06		CAGGCTCCCCT	6	5.7e-06		TCGTTTCGGTA	8	6.17e-06		ACCCTCTTTGA	10	6.81287e-06
TGTGTCCCGGA	86	7.81e-05		TTCCCCCCATG	235	0.000287315		TCACCACATAC	8	6.53e-06		CACCGACATAA	6	7.36e-06		CACGCTCCGCC	3	3.15e-06		ATATCCACTCA	6	5.7e-06		TTGCTTCGTAC	8	6.17e-06		GTCTATTCGTA	10	6.81287e-06
CTGCGTCCCAA	86	7.81e-05		CGAGGACTCCA	235	0.000287315		GCAGCAAAGGT	8	6.53e-06		CATCTACTGTA	6	7.36e-06		ACACCCCCAAC	3	3.15e-06		TGACTCTCAAT	6	5.7e-06		TTCCCTCTGTC	8	6.17e-06		ACTGCATTACT	10	6.81287e-06
TATAATAGTCT	86	7.81e-05		ACGAGCATAAA	235	0.000287315		TCACCCCCTAG	8	6.53e-06		TAACCACACCA	6	7.36e-06		GCGTTTCCCCC	3	3.15e-06		ACACCTCCCGC	6	5.7e-06		AATTCCAATGC	8	6.17e-06		TAGATCTATTT	10	6.81287e-06
AGACGCTAGGA	86	7.81e-05		GTCACAATACA	235	0.000287315		TAACAAAATGC	8	6.53e-06		CATTAATACTA	6	7.36e-06		AAGGGTTACCC	3	3.15e-06		TGCACCTGCAT	6	5.7e-06		CCGCTAAGGTC	8	6.17e-06		ATGATTTATTG	10	6.81287e-06
AAACGTCCATA	86	7.81e-05		CGAACAATCCC	234	0.000286092		GAACCGAGTGT	8	6.53e-06		GCACCAACACG	6	7.36e-06		AATGATCACCT	3	3.15e-06		TAGCCTCGCCT	6	5.7e-06		TTACCAACTGT	8	6.17e-06		TCCCACACATA	10	6.81287e-06
CTCGGCAATTA	86	7.81e-05		CATTTTCACGA	234	0.000286092		CCTTAATCTTA	8	6.53e-06		GAGCCTCCACC	6	7.36e-06		AATAATCCCCC	3	3.15e-06		TGCCCAAGAGT	6	5.7e-06		TTCCCTTCGAC	8	6.17e-06		AGTTGTAATCA	10	6.81287e-06
TCTCCTACTAG	86	7.81e-05		ACCGTGACACA	234	0.000286092		GCACAAGGTGC	8	6.53e-06		CCCCGATAGCC	6	7.36e-06		AAGGTACGCTC	3	3.15e-06		AAAGCCACCCT	6	5.7e-06		CCTTTACCAAC	8	6.17e-06		CTAGCTAACAA	10	6.81287e-06
AACGAGGTGTC	86	7.81e-05		CCGGTCCTTAT	234	0.000286092		ACATACTCTTA	8	6.53e-06		CGCCCCGACCA	6	7.36e-06		ATGCCTCCTCC	3	3.15e-06		TCACTCACGAC	6	5.7e-06		GTTCGTCCACG	8	6.17e-06		AACCGGCCTAC	10	6.81287e-06
CGTGTATCTCC	86	7.81e-05		AGTCCGTACCC	234	0.000286092		CCGCTCACTGC	8	6.53e-06		GGGACCTCAAA	6	7.36e-06		ACGGCGCCGCC	3	3.15e-06		ACCCGCTCGCC	6	5.7e-06		TATGCCCTACT	8	6.17e-06		CTTTCTGGCTA	10	6.81287e-06
AATGAAATAAC	86	7.81e-05		CATTTTGATCT	234	0.000286092		TCATAACGCGT	8	6.53e-06		ACACCACGTTT	6	7.36e-06		TAGGCTCAGCC	3	3.15e-06		TAACCTTTAAT	6	5.7e-06		ACCCACTGTAA	8	6.17e-06		CAACTTTGTGT	10	6.81287e-06
CAACTCCCGGA	86	7.81e-05		TTGCTGGGCAT	234	0.000286092		AGACTAAGTCA	8	6.53e-06		TCACCATACCA	6	7.36e-06		ATGCCTCGCAC	3	3.15e-06		CTAACTACAAA	6	5.7e-06		GCCCACTATAC	8	6.17e-06		GTTTATCGGTG	10	6.81287e-06
TGTACTGAAAC	86	7.81e-05		TCGCGCATCGC	234	0.000286092		ACCCAGAATCC	8	6.53e-06		GCACCAAGTCT	6	7.36e-06		AATGCAACCAC	3	3.15e-06		TCACTACGGGT	6	5.7e-06		CCGCTACCAAC	8	6.17e-06		AATCCCTTCAC	10	6.81287e-06
GTTAGAAGTTC	86	7.81e-05		TCAGCTACGTG	233	0.000284869		ACCCCCCTACA	8	6.53e-06		TCGCGCCACGC	6	7.36e-06		CCGGCCCCACC	3	3.15e-06		GCCCACACTAC	6	5.7e-06		CCCCTCCCATC	8	6.17e-06		AACCCGACTAG	10	6.81287e-06
TACACAGGACT	86	7.81e-05		TTGCGACACCC	233	0.000284869		ACACCTCGTTG	8	6.53e-06		CTCTTCGAGTC	6	7.36e-06		AACCCACATCA	3	3.15e-06		CAACCCAGCAC	6	5.7e-06		CCGGTAACAAC	8	6.17e-06		TGCTCTTCTCC	10	6.81287e-06
TCATCCATTAC	86	7.81e-05		TCAGTGTCCGA	233	0.000284869		TCTCACAAAAC	8	6.53e-06		ACTACCGCACC	6	7.36e-06		ATGGCGTCCCC	3	3.15e-06		ACACGGACGAA	6	5.7e-06		TTGCCCAGCAC	8	6.17e-06		TCGGTACTACT	10	6.81287e-06
CCGATATAACA	86	7.81e-05		GAGAGCTGACC	233	0.000284869		TAACCACTAGA	8	6.53e-06		GATCTAGTCAA	6	7.36e-06		AGGGTTTCACC	3	3.15e-06		GGAAGCCGGTT	6	5.7e-06		TTGCCGCGGGA	8	6.17e-06		TAACCTATGCA	10	6.81287e-06
GTTGACACTAC	86	7.81e-05		CCGCCACGGCG	233	0.000284869		ACACGATCTAT	8	6.53e-06		GATTCTCCCCC	6	7.36e-06		AAGTCTAAGCC	3	3.15e-06		CTACCAACTCT	6	5.7e-06		CCGTCACACTA	8	6.17e-06		GCAGGTACCTG	10	6.81287e-06
TGCCCCAGAGA	86	7.81e-05		GAAACATTCTC	233	0.000284869		CAACAAAAAAC	8	6.53e-06		TCGCTTAGCCT	6	7.36e-06		GAACCCACACC	3	3.15e-06		TCACCAGTCGC	6	5.7e-06		CCCCTACAGCC	8	6.17e-06		TCAGTTAAATG	10	6.81287e-06
AGGCAATCCTA	86	7.81e-05		ATTAATATCAC	232	0.000283647		ATACCCCGTAA	8	6.53e-06		TCACCACTCCT	6	7.36e-06		AAGGCGATCAC	3	3.15e-06		TGTCGCCCGCG	6	5.7e-06		TACCCACGAGA	8	6.17e-06		TAGCTACGACA	10	6.81287e-06
CTACCCCCTAC	86	7.81e-05		TCCCCGTCCTT	232	0.000283647		TCACTACTCGT	8	6.53e-06		GTGGCCCTGTT	6	7.36e-06		AAGTCTAACCA	3	3.15e-06		CTACCTAGTCA	6	5.7e-06		ACGCCCAGGAA	8	6.17e-06		CCCTTCTCATA	10	6.81287e-06
CGACGATAAGA	86	7.81e-05		CTACAATTCTA	232	0.000283647		TCAAAACGTGA	8	6.53e-06		ATTTAAACTTA	6	7.36e-06		ATGCGTCCACA	3	3.15e-06		TTAAATCGGAT	5	4.75e-06		GCCCCGTAGCC	8	6.17e-06		AACACCATCCC	10	6.81287e-06
CCACCAGGGAA	86	7.81e-05		TGCTTACTTAC	232	0.000283647		ACACAATCTTG	8	6.53e-06		TTCTACAAGCA	6	7.36e-06		AACGCTAATCA	3	3.15e-06		TCGATCAGCAT	5	4.75e-06		GCCCAGTAGGC	8	6.17e-06		AACATTTTCCG	10	6.81287e-06
CTCACCTCATC	86	7.81e-05		ACAGCCGAACT	232	0.000283647		TCTGAAAGTGT	8	6.53e-06		GGCCACTCACC	6	7.36e-06		AGGTCACCCCA	3	3.15e-06		TCAGCACGACT	5	4.75e-06		AACTAATGAGT	8	6.17e-06		GTGTGAGCCTG	10	6.81287e-06
CGCACCAGACC	86	7.81e-05		TCCCCGCACTC	231	0.000282424		CGAGCGCGTGA	8	6.53e-06		TAACCAAACAC	6	7.36e-06		TAGTTTACGCC	3	3.15e-06		CTACTCACCAC	5	4.75e-06		AAGCGATAGCC	8	6.17e-06		AGTTTGCACCA	10	6.81287e-06
CGCGCATCACC	86	7.81e-05		AATGTTAATGA	231	0.000282424		ACTGCCCCACT	8	6.53e-06		ACTAGGCCACC	6	7.36e-06		ACCGTTCTCCC	3	3.15e-06		TCACCCTGTTC	5	4.75e-06		ACACGGAATAA	8	6.17e-06		CCGCTTCCAAG	10	6.81287e-06
CCTCCCCACTG	86	7.81e-05		TAGTGAACTGT	230	0.000281201		CCATTACCGGC	8	6.53e-06		GAATCCTCACG	6	7.36e-06		GGCCCGCTGCC	3	3.15e-06		TAGAGTCGGAC	5	4.75e-06		CCGTTAACATC	8	6.17e-06		GCAAGACCCTG	10	6.81287e-06
CGGCTAGACCG	86	7.81e-05		TCGAACACTCG	230	0.000281201		ACAGCAATTCT	8	6.53e-06		ACTATAGGAGA	6	7.36e-06		ATGGTTTTCCC	3	3.15e-06		TACCGCTCTAT	5	4.75e-06		CTGTCCCCGCC	8	6.17e-06		TGCCACTATCC	10	6.81287e-06
GTTAGCAGCGT	86	7.81e-05		TTGCACTCCTG	230	0.000281201		CAGCACAGGGC	8	6.53e-06		TGCTGCAAGCC	6	7.36e-06		CATTCACACAC	3	3.15e-06		TAACCAACGTC	5	4.75e-06		CACGCAACTGT	8	6.17e-06		GCCTATTCGAA	10	6.81287e-06
CTGACTTGGAC	86	7.81e-05		TTGCATCGTTG	230	0.000281201		CAATTAACTGA	8	6.53e-06		GACCAACCTCC	6	7.36e-06		ATGCTTCCCAA	3	3.15e-06		TAAAGCCAGAT	5	4.75e-06		CACTCACTACA	8	6.17e-06		AACCCGTTACA	10	6.81287e-06
CTTTTCACAGG	86	7.81e-05		GGTATACCCCT	230	0.000281201		TCCGCCTATAA	8	6.53e-06		ACGTTCTCTAC	6	7.36e-06		ACACGCACCAC	3	3.15e-06		TCACCTAGCTT	5	4.75e-06		TCCTTACCGCC	8	6.17e-06		CACGCATCATT	10	6.81287e-06
TAATCCAACGA	86	7.81e-05		ATGTCCATATC	230	0.000281201		TCCGCCTGTGT	8	6.53e-06		CGTTCCATAAT	6	7.36e-06		CAGGTTATTCC	3	3.15e-06		TCGAGTCGGAT	5	4.75e-06		CAAACCAGTGC	8	6.17e-06		CAGTCAGCATA	10	6.81287e-06
ACCTTCAGACA	86	7.81e-05		GGACGACGGCC	230	0.000281201		TCACCATCCTA	8	6.53e-06		ATTTACACATC	6	7.36e-06		AAGGCTCCAGA	3	3.15e-06		ATACTTAGTTA	5	4.75e-06		CTGCTTCCGAC	8	6.17e-06		AACGACATAAA	10	6.81287e-06
CCTATTTCACG	86	7.81e-05		CCATTCCCGAA	229	0.000279979		CAGCCCAAGGC	8	6.53e-06		AACCCACCCAG	6	7.36e-06		ACGCCTTCCTC	3	3.15e-06		TCGCCATCTGT	5	4.75e-06		TCACGATAACC	8	6.17e-06		TCAGATACGCC	10	6.81287e-06
CTCCCCACACA	86	7.81e-05		ACCGACCCAGC	229	0.000279979		CCACGCACTCT	8	6.53e-06		AGACAAGCCAC	6	7.36e-06		ACGGCGCCCCT	3	3.15e-06		GTATCCATCCG	5	4.75e-06		AGCACGCTCTT	8	6.17e-06		TCATCTTGAAC	10	6.81287e-06
GGTGACCAAAC	86	7.81e-05		CCGGGTACCGG	229	0.000279979		CCACAAAGAAC	8	6.53e-06		CATTGATAGCA	6	7.36e-06		GAGCGTCCGCA	3	3.15e-06		TCCCAAGTGTA	5	4.75e-06		CCTTCTTGCTA	8	6.17e-06		TCAGCTCTAAT	10	6.81287e-06
AATCCTTTACA	86	7.81e-05		AGAGGAGGAGG	229	0.000279979		TACGCATATCA	8	6.53e-06		ATCCGCAATAC	6	7.36e-06		TAAGCTCGGCT	3	3.15e-06		TGAGCCATGCT	5	4.75e-06		AACTGCTGAGC	8	6.17e-06		CATTAAAAATC	10	6.81287e-06
AGCAGCACCAC	86	7.81e-05		TGCACTCAAGC	229	0.000279979		ACAACACGTTT	8	6.53e-06		GGACAAACAAG	6	7.36e-06		CAGTCTCCCCG	3	3.15e-06		TCACTCAGCTT	5	4.75e-06		AGCTACTATGC	8	6.17e-06		TAACCTAGCAC	10	6.81287e-06
CCTTAGATCTC	86	7.81e-05		AAACCGAAATC	229	0.000279979		TCGCCAACTGC	8	6.53e-06		GATCTACTCTA	6	7.36e-06		CAGACTCGACA	3	3.15e-06		TCAGCTAGTGC	5	4.75e-06		TATTCATGACT	8	6.17e-06		TAACCTCCGTA	10	6.81287e-06
CCTTCTCCCCT	86	7.81e-05		ACCCTGAGTCC	228	0.000278756		GCAACAAGTGA	8	6.53e-06		AGTTTATTACA	6	7.36e-06		TACTCCCACCC	3	3.15e-06		GGATCCACCCG	5	4.75e-06		CACTTTCGGAT	8	6.17e-06		TTATTACCATA	10	6.81287e-06
ACTTATGTGCT	86	7.81e-05		CCCCCCCTCCG	228	0.000278756		GTAACCAGTGC	8	6.53e-06		AACCGTTAGCA	6	7.36e-06		ACGGATTCCCC	3	3.15e-06		TCATAAAGCAT	5	4.75e-06		TCAACAGGTGC	8	6.17e-06		TAACCTCTACA	10	6.81287e-06
TCGCTAGAGAT	86	7.81e-05		GCCCCTAATTG	228	0.000278756		ACCCCCTCCCA	8	6.53e-06		CTATAAGAGAA	6	7.36e-06		GGTGGGCCACC	3	3.15e-06		GGCAGCTGGCT	5	4.75e-06		TTGTCTGACAA	8	6.17e-06		AATCCATCTTC	10	6.81287e-06
CCACACCCATG	86	7.81e-05		AGAAAAACCAA	228	0.000278756		GTACCCACAAG	8	6.53e-06		TCGTTTAAGTC	6	7.36e-06		ACGGATCCTAC	3	3.15e-06		TCATCAACACT	5	4.75e-06		TCACAATAGCT	8	6.17e-06		CAGCTTCGATA	10	6.81287e-06
AGCGACAAGTG	86	7.81e-05		CAAGCCCTACC	228	0.000278756		CCACTACCTAA	8	6.53e-06		GGCACCCCACA	6	7.36e-06		CAGTCTTTAAC	3	3.15e-06		TCATCACACGT	5	4.75e-06		ACACTCTCATA	8	6.17e-06		AATCTTTCTCC	10	6.81287e-06
TCAGCCCTTGG	85	7.72e-05		TTTATGAAGTA	228	0.000278756		TCACCACTCAT	8	6.53e-06		GGCACCTGACA	6	7.36e-06		ACGGATCAACA	3	3.15e-06		CGTCCAAGTGC	5	4.75e-06		CATTACTGCTT	8	6.17e-06		AGTTTGAACAA	10	6.81287e-06
TGTCTCCTTTG	85	7.72e-05		TTTTTCACTTA	227	0.000277534		TACCCGCTAGA	8	6.53e-06		AAACAACATAG	6	7.36e-06		TACGTTTTCTC	3	3.15e-06		GGTCCATCCAC	5	4.75e-06		GTCCAGCAGCA	8	6.17e-06		CTAGTTAGGTC	10	6.81287e-06
CGGCCTACGCC	85	7.72e-05		TTCAAGAACTG	227	0.000277534		TCAACTTATTG	8	6.53e-06		CGGTTATACAC	6	7.36e-06		CAGACTTACAC	3	3.15e-06		AGAAGACGGAT	5	4.75e-06		AAACCCACTGA	8	6.17e-06		TACCCCCGCTC	10	6.81287e-06
CGTGACCTCGC	85	7.72e-05		AATGCGGCAAA	227	0.000277534		TCAACTAGCGG	8	6.53e-06		GGCCAACATCG	6	7.36e-06		GAAGCCCCCCG	3	3.15e-06		CGTCGAACTAA	5	4.75e-06		CGACGCCGTAA	8	6.17e-06		CAATTACATAA	10	6.81287e-06
ATACGAACTCA	85	7.72e-05		CACTCGAAACC	226	0.000276311		CCGTTACCTGC	8	6.53e-06		CGATCCGCACT	6	7.36e-06		AACGAGTCTCC	3	3.15e-06		CGTCGACCGAC	5	4.75e-06		TATCCTAGGAA	8	6.17e-06		CTAACGGAAGT	10	6.81287e-06
CTGTCATGAAC	85	7.72e-05		TGCAGCACTAT	226	0.000276311		TCATCTCGTGG	8	6.53e-06		ACTATAGACCG	6	7.36e-06		TACGCGTTCCC	3	3.15e-06		AGAAGCAGGAT	5	4.75e-06		TCACCACCACG	8	6.17e-06		TCACCTCTGCA	10	6.81287e-06
TCGTGTGTTGT	85	7.72e-05		GTCTGCGCCCA	226	0.000276311		ACGCCAACCAC	8	6.53e-06		CGCCATAATAA	6	7.36e-06		ACAGATCACTC	3	3.15e-06		GTACCAACAGT	5	4.75e-06		GCACCCAGAGG	8	6.17e-06		CTCGACTCCAT	10	6.81287e-06
AGCATAAAGAC	85	7.72e-05		TATACTGTCTA	226	0.000276311		AGACAGACGCA	8	6.53e-06		TCTTTATCATC	6	7.36e-06		CCGGCTCCTCA	3	3.15e-06		CCATATTGAGC	5	4.75e-06		TCACCATACGG	8	6.17e-06		TCGGCTGCAAG	10	6.81287e-06
CACCAACATAG	85	7.72e-05		ATGTCAAAAGC	226	0.000276311		TACCCGCTACT	8	6.53e-06		ACTATTATACA	6	7.36e-06		ACGGAACCTCC	3	3.15e-06		TCCCACATTGT	5	4.75e-06		ACCCACTCGAA	8	6.17e-06		ACCCACACTAA	10	6.81287e-06
AGGGTACTTCA	85	7.72e-05		GTAAGTCCCCA	226	0.000276311		ACATTGAGTGA	8	6.53e-06		CATTTATCCGC	6	7.36e-06		CAGCAACCGAC	3	3.15e-06		ACAAGCCGGAT	5	4.75e-06		CACTACAGAAC	8	6.17e-06		TAAGCTCTGAT	10	6.81287e-06
GACAAATCGAC	85	7.72e-05		CCAGGCATGTC	225	0.000275088		ACAACCACAGC	8	6.53e-06		CAACAAGCCAA	6	7.36e-06		TACGTTCCCCA	3	3.15e-06		CCATGAACTAA	5	4.75e-06		CGATCCAGTGA	8	6.17e-06		GACGTCTCATG	10	6.81287e-06
CGCCACCCCAC	85	7.72e-05		ATATCGCCGCA	225	0.000275088		TAAGCCAATGA	8	6.53e-06		CAGCCTGCGCA	6	7.36e-06		ATGACGCCACT	3	3.15e-06		TCCCCATACGA	5	4.75e-06		GCTCGACCGTC	8	6.17e-06		TCAGCAACCAA	10	6.81287e-06
GCCGCTCCCCC	85	7.72e-05		CAGCGCCCCAT	225	0.000275088		CCATCAAGAGA	8	6.53e-06		GACCCCTCGCA	6	7.36e-06		AAGGACCCACC	3	3.15e-06		TCCCCGCGTGT	5	4.75e-06		CGACGCAGTAC	8	6.17e-06		GTATCCTCCCG	10	6.81287e-06
GCGACACGTCA	85	7.72e-05		ACCCAAAGAAT	225	0.000275088		ACACCATATAT	8	6.53e-06		CGATCAGTAAA	6	7.36e-06		CCTGCTACCCC	3	3.15e-06		GTTGCCATCTC	5	4.75e-06		ACACCCAGTCT	8	6.17e-06		AACACCCTCCT	10	6.81287e-06
CCATCTCATGT	85	7.72e-05		CAACATTAAAT	225	0.000275088		AGGCGCCGTGC	8	6.53e-06		ATCAACGCTCC	6	7.36e-06		CAAGCAACCCA	3	3.15e-06		TCCCGAGCTGC	5	4.75e-06		TCACCTTGCGG	8	6.17e-06		CCAGCTCCACG	9	6.13158e-06
ATTTAGGGCTG	85	7.72e-05		ACGTAATACAC	225	0.000275088		CAACAAAATAT	8	6.53e-06		TGACACCGGAA	6	7.36e-06		ATTTCCCCCCA	3	3.15e-06		TAAAGGCGGAT	5	4.75e-06		TTACCCAGGCG	8	6.17e-06		ATTGATAGCTG	9	6.13158e-06
CCGATACTCAC	85	7.72e-05		ATTGCCGCTAT	225	0.000275088		CTACACACTAT	8	6.53e-06		TGCCACGAGTA	6	7.36e-06		GAGCCTCACCA	3	3.15e-06		TAAATAGTACA	5	4.75e-06		GTGCAGCAGAA	8	6.17e-06		ATATCCACCCG	9	6.13158e-06
TCCGCAAGCTC	85	7.72e-05		GACTCGACCCA	225	0.000275088		CTACCACGCAA	8	6.53e-06		CACCAACTCTA	6	7.36e-06		GAGCCTATCCA	3	3.15e-06		ACACGGCCTCC	5	4.75e-06		CTGTCACCGCG	8	6.17e-06		TGCTCCAATAC	9	6.13158e-06
CCACTAAACCA	85	7.72e-05		CCCACGCAAGC	225	0.000275088		CTACGGACTAA	8	6.53e-06		TCCTTTAACTC	6	7.36e-06		TAGGTTCCACA	3	3.15e-06		TCCCTATCTTG	5	4.75e-06		GCACCATGTGC	8	6.17e-06		CAATACCATAA	9	6.13158e-06
CGCCGTACTCG	85	7.72e-05		CCTTCTGGCCT	224	0.000273866		TCAGTGTGTGA	8	6.53e-06		CACCAAGTGTA	6	7.36e-06		CACGCTTCCCA	3	3.15e-06		TAACCATTAAC	5	4.75e-06		CAGCCACGGTC	8	6.17e-06		TCAGCATTACT	9	6.13158e-06
CGACTCTAACC	85	7.72e-05		GCCTGTTCCAC	224	0.000273866		ACACGAACACC	8	6.53e-06		GACCTAATTCT	6	7.36e-06		CACGATCATCA	3	3.15e-06		TAACCTCCCGC	5	4.75e-06		TCGGGTTAGCC	8	6.17e-06		TCTCAGCCACG	9	6.13158e-06
CCGCCCCCGCC	85	7.72e-05		CGTGTAACCTT	224	0.000273866		AACCCCAGTAA	8	6.53e-06		CTTCAATAGTC	6	7.36e-06		TACGTACGCCA	3	3.15e-06		TCGCCAAGTAT	5	4.75e-06		CAGTCCACTTC	8	6.17e-06		AAATGACCTAT	9	6.13158e-06
CGCTGTCTCGG	85	7.72e-05		ACCGTTTGTAA	223	0.000272643		ATACGTCGCAA	8	6.53e-06		CGACCCACGAA	6	7.36e-06		TTCCCTCACCC	3	3.15e-06		TAACTCCGTCC	5	4.75e-06		CCACCTCGTGC	8	6.17e-06		CAATTCCCACA	9	6.13158e-06
CACCAAACGCA	85	7.72e-05		TTTCCCGCAAT	223	0.000272643		GCCCACAATCA	8	6.53e-06		CCTTTATCCAC	6	7.36e-06		GTAGCCACCCG	3	3.15e-06		CTCCATACTCA	5	4.75e-06		CGCCTACCGCC	8	6.17e-06		TCCCTCTCTAG	9	6.13158e-06
GGCCTGGCTCT	85	7.72e-05		CTATAGATCCT	223	0.000272643		GCCCGCTCGAC	8	6.53e-06		AATTTAGCCCC	6	7.36e-06		AACACCCCTCC	3	3.15e-06		AGCAGCCGTAC	5	4.75e-06		CGCCTGATCTT	8	6.17e-06		TTCTTCAAGTC	9	6.13158e-06
AGTCGGAACCC	85	7.72e-05		GCATCCAACAC	223	0.000272643		TACGTAAGTGT	8	6.53e-06		ATTAAAGCCAC	6	7.36e-06		TAGGTTCCCCG	3	3.15e-06		AGCAGCGGTAT	5	4.75e-06		CATCAACAGAC	8	6.17e-06		CCACTTCCAAC	9	6.13158e-06
GCCCTCGAACG	85	7.72e-05		TCCACCGACGT	223	0.000272643		CCACCCACTGA	8	6.53e-06		CGACCCGACAC	6	7.36e-06		GAGGGACACAC	3	3.15e-06		TCTAATCTAGG	5	4.75e-06		ACACCCCGGAA	8	6.17e-06		ACACCTTACTA	9	6.13158e-06
TATGCAGTACC	85	7.72e-05		AACTTCTTCTG	223	0.000272643		TCACTACGGTC	8	6.53e-06		GGTACCTCATC	6	7.36e-06		TAGCCTCCATC	3	3.15e-06		ACCTACACTAA	5	4.75e-06		GCGTTGCCGTC	8	6.17e-06		AGTTATCGATG	9	6.13158e-06
GGCAGAAGCAC	85	7.72e-05		GACACTTACAC	223	0.000272643		TCTTAAGCCCG	8	6.53e-06		CCACGCACAAA	6	7.36e-06		AACCCATCGCA	3	3.15e-06		TCTCCAAATGC	5	4.75e-06		TACCCTTGGCA	8	6.17e-06		TGGGTTACAAC	9	6.13158e-06
TTTTATCGCCC	85	7.72e-05		GCTACAGTTCG	222	0.000271421		TCCACATGCGT	8	6.53e-06		CACCCCTACCC	6	7.36e-06		AGGTTTCACAC	3	3.15e-06		TACCCATGTCA	5	4.75e-06		CTCATCCGCTT	8	6.17e-06		GTCTCCACTCC	9	6.13158e-06
CCCCGCAACCT	85	7.72e-05		AGCTCCCACGC	222	0.000271421		TCACTTAGAAG	8	6.53e-06		TCATCCACACG	6	7.36e-06		AACGCTTCACG	3	3.15e-06		CACTCCATCCT	5	4.75e-06		CAGCGCAATAC	8	6.17e-06		TCGGTTCCATC	9	6.13158e-06
AAAGTGGGTCC	85	7.72e-05		CGTACGTACGT	222	0.000271421		TGACGAAGAGC	8	6.53e-06		CGTTCACAAAT	6	7.36e-06		AGGGCTTTCTC	3	3.15e-06		CGAACCCTGCT	5	4.75e-06		TCGTTCTCGTG	8	6.17e-06		CTCGCCTCCAC	9	6.13158e-06
CCAAAATGCAT	85	7.72e-05		GTCCCCCCATT	222	0.000271421		GGACAGTAGGC	8	6.53e-06		CGGCAACCGAA	6	7.36e-06		GAGCCCAACAC	3	3.15e-06		ACGCGTATTAT	5	4.75e-06		TGACCACGGCT	8	6.17e-06		TTAGGCAGGCC	9	6.13158e-06
GATCACATCAA	85	7.72e-05		TCCTCTCTTAG	222	0.000271421		GCACAAAGTCC	8	6.53e-06		ATCTGTCAACT	6	7.36e-06		ATTGCTCTCCG	3	3.15e-06		CGACAAAGGAA	5	4.75e-06		ACCCGGACTCC	8	6.17e-06		AACCCATGCGT	9	6.13158e-06
CGATATAAATT	85	7.72e-05		CACGAGCGCGT	222	0.000271421		GTACCAACACG	8	6.53e-06		TACCTCGTCCC	6	7.36e-06		CTGGTCCCCTC	3	3.15e-06		TGAACCTCACA	5	4.75e-06		ACACCCTATTG	8	6.17e-06		GACTACAGGGA	9	6.13158e-06
CCCACAGTCCG	85	7.72e-05		ATACTCCTCGG	221	0.000270198		TCGCCTCGTAT	8	6.53e-06		GGTTTTGTCCT	6	7.36e-06		TCGGCTCTCTC	3	3.15e-06		CGACAAGGTAA	5	4.75e-06		CGGCGCCCTAC	8	6.17e-06		ACCCAGCATAG	9	6.13158e-06
TTAAGGCAAGT	85	7.72e-05		AAGCTAGTACC	221	0.000270198		ACGCGAGACAA	7	5.71e-06		CAGGCTCCCCT	6	7.36e-06		GAGCCATCCAC	3	3.15e-06		TATCCAAGTCT	5	4.75e-06		CAGTACACGAC	8	6.17e-06		CTAGTTTCCAT	9	6.13158e-06
TACGTCTATCC	85	7.72e-05		ACATCAATTTA	221	0.000270198		ACACGGTCGAA	7	5.71e-06		TACTTCAGCAC	6	7.36e-06		AGCGCTCTCCC	3	3.15e-06		ATAAGCGCTAA	5	4.75e-06		AGAGGCACGAA	8	6.17e-06		CAACCTCTCAA	9	6.13158e-06
GTTTCGTGTCC	85	7.72e-05		AGACTATAGGA	221	0.000270198		GCACGCCCGAG	7	5.71e-06		GGCACCTCCAC	6	7.36e-06		TACGAACGAAC	3	3.15e-06		GCAAGCACTAC	5	4.75e-06		TCATCTAGAGT	8	6.17e-06		ACGATACGTCA	9	6.13158e-06
CCACGCCCTAA	85	7.72e-05		TTCCCGGATCT	220	0.000268975		CAATCAAGTGC	7	5.71e-06		ATCATTTCGAC	6	7.36e-06		TACGCTCGCCT	3	3.15e-06		CGACCAAGATC	5	4.75e-06		TACCACTGCAC	7	5.4e-06		CAAGTAACATA	9	6.13158e-06
TCCCTGGCCTC	85	7.72e-05		TTCGGGTACCA	220	0.000268975		GCACGCACTGC	7	5.71e-06		TGACAAGAGTC	6	7.36e-06		TCGGCACCCTC	3	3.15e-06		TGACAAGAGAT	5	4.75e-06		TTGTCCCGGCG	7	5.4e-06		AAAACCATCCG	9	6.13158e-06
GATCCTTGAAA	85	7.72e-05		GTTGCCGAATA	220	0.000268975		TATCACAGTGT	7	5.71e-06		CACCCCCATAG	6	7.36e-06		GAGCCTCCCTC	3	3.15e-06		TGACCAGGGGA	5	4.75e-06		CTAGCCTCCAT	7	5.4e-06		AATTATTGTTG	9	6.13158e-06
AATACCGCCAC	85	7.72e-05		ACACTTTTATC	220	0.000268975		GCATGCACACA	7	5.71e-06		CTTTATGCTCA	6	7.36e-06		CTGTCTAATCA	3	3.15e-06		TGACCAGGTAC	5	4.75e-06		ACACTACCTTA	7	5.4e-06		GACGCACAGGT	9	6.13158e-06
TTTCCTTTTGT	85	7.72e-05		TGAGACACCTT	220	0.000268975		GCACGATGTGC	7	5.71e-06		TGGCTTCACGT	6	7.36e-06		GAGCCTCCTCC	3	3.15e-06		CGACGAAGTGC	5	4.75e-06		TTGATTCGGCA	7	5.4e-06		CTCGGTAAGCC	9	6.13158e-06
AAACACTTTAC	85	7.72e-05		CCGTACATCGA	219	0.000267753		TCACATCGAGA	7	5.71e-06		CGTTGAGTAAC	6	7.36e-06		AGGGCTCCACA	3	3.15e-06		ATACCCACCAC	5	4.75e-06		TCTCCACTGCA	7	5.4e-06		TCGATACGCCC	9	6.13158e-06
GTACCCCCAAC	85	7.72e-05		TTGCGGACATT	219	0.000267753		TCCCAAAAGCC	7	5.71e-06		CTGCAACCCCC	6	7.36e-06		AACCCTCCACT	3	3.15e-06		TCAATAAGAGA	5	4.75e-06		ATACCTCGAAC	7	5.4e-06		CGTCGTCGCGC	9	6.13158e-06
CTGGATAAATC	85	7.72e-05		TACGGTGGCCT	219	0.000267753		TCACCATGTAG	7	5.71e-06		CTACACGCGCA	6	7.36e-06		GAGCCTTCGCC	3	3.15e-06		GCACGAACACG	5	4.75e-06		GCTCGCCCTCA	7	5.4e-06		ACGCTCTCATG	9	6.13158e-06
ACCAGCAGCTG	84	7.63e-05		GAGCACTTCAT	218	0.00026653		ACACTACCTTA	7	5.71e-06		GCAGACATATC	6	7.36e-06		GCGTCTCACAC	3	3.15e-06		TCAATCTGGTT	5	4.75e-06		CCACCACCTTC	7	5.4e-06		AATGAATTAGA	9	6.13158e-06
AACAAACCCGT	84	7.63e-05		ATGACGTGCTC	218	0.00026653		TCACGAAATAA	7	5.71e-06		AAGTCTCTCCC	6	7.36e-06		TAAGAAACCCC	3	3.15e-06		ATACGACTTAA	5	4.75e-06		CCCCCACCCTC	7	5.4e-06		AACCAGTTGCA	9	6.13158e-06
CCCCAGGGACA	84	7.63e-05		ACGTAAGAAAC	218	0.00026653		CTACAAAGTGT	7	5.71e-06		TGAAGCCCGCT	6	7.36e-06		AATTCACCCCA	3	3.15e-06		TCACAGTAGGC	5	4.75e-06		ACTCGACCTCA	7	5.4e-06		AAATCCAATCG	9	6.13158e-06
TCACTGCTCAA	84	7.63e-05		CCACTTCAAAA	218	0.00026653		ACACACTATCA	7	5.71e-06		CGTTGAGAAAT	6	7.36e-06		CGGGTTCCCAC	3	3.15e-06		TCACCAACATA	5	4.75e-06		GCAAAACACAG	7	5.4e-06		ACTCCCACACA	9	6.13158e-06
AGAAGATTCGA	84	7.63e-05		TCTCTCTCCGC	218	0.00026653		ATAAAGCCTGA	7	5.71e-06		AATCTAGGCCC	6	7.36e-06		TACCTCCCACC	3	3.15e-06		TGCCAATAGCT	5	4.75e-06		ACCCCTTCCAA	7	5.4e-06		CTGTTAGACTA	9	6.13158e-06
ATCAACATTAA	84	7.63e-05		CCACCTCGTGG	217	0.000265307		CGGCCACGTGT	7	5.71e-06		CGACCATCGCA	6	7.36e-06		AACGGTCCCCA	3	3.15e-06		GCATCAAGTCG	5	4.75e-06		CACGGCACTAA	7	5.4e-06		GACCACCAGAA	9	6.13158e-06
AAGCCCTAGAT	84	7.63e-05		ACATGAGGTAC	217	0.000265307		TCATCAATAGG	7	5.71e-06		TCACCTCCTCC	6	7.36e-06		ACCGATTCCTC	3	3.15e-06		TGCCTCTCGTG	5	4.75e-06		CGCCAGTAGTC	7	5.4e-06		ATTGAACGCTG	9	6.13158e-06
GCTTGCTCTGA	84	7.63e-05		ATTGGGTCATG	217	0.000265307		TCAACTTGCTG	7	5.71e-06		AATTTAGCCTA	6	7.36e-06		ACGGGCCCACG	3	3.15e-06		TCACCAGCGGC	5	4.75e-06		CCGCTCCGGAC	7	5.4e-06		GGCGTCAAGGA	9	6.13158e-06
GATGTCGGCAC	84	7.63e-05		CCCCATGAAAT	216	0.000264085		GCCCGCACTCC	7	5.71e-06		AAACCCCCCCA	6	7.36e-06		CATCCTCTCTA	3	3.15e-06		GCATCTATCCT	5	4.75e-06		ACCCCTTCTAG	7	5.4e-06		CAATTACTATT	9	6.13158e-06
ACCCTCGACCG	84	7.63e-05		TAACGCGCTGC	216	0.000264085		CGGCCAAGTGC	7	5.71e-06		TACCGTCACGC	6	7.36e-06		TTATAACGCAC	3	3.15e-06		TGTAGACGCAC	5	4.75e-06		CACGTCAGCTT	7	5.4e-06		AAACCCATCTC	9	6.13158e-06
TACCGGGCCCC	84	7.63e-05		CCAATTATTGA	216	0.000264085		TCACGCATTCA	7	5.71e-06		CATCCAACCTA	6	7.36e-06		ACGTATACCTC	3	3.15e-06		TGTAGCTGGAA	5	4.75e-06		GCCTTATCGTC	7	5.4e-06		TACCCCTGTAC	9	6.13158e-06
ACCACTTCAAC	84	7.63e-05		CCGTCCCACAA	215	0.000262862		TCCTCATGTGA	7	5.71e-06		CATCCACGCTC	6	7.36e-06		ATGGCCCTCCT	3	3.15e-06		TCACCCTTACT	5	4.75e-06		TTTCATCGCAG	7	5.4e-06		CAGATACGACA	9	6.13158e-06
GGGACTATGCA	84	7.63e-05		GCTTTCCTGCA	215	0.000262862		AATGAAATTAA	7	5.71e-06		CCACCAGAGCG	6	7.36e-06		ACACCCACCCC	3	3.15e-06		TCACCGACTTG	5	4.75e-06		CTGGCTCGGTA	7	5.4e-06		TCCCATAAACC	9	6.13158e-06
AAAGCTCGTAC	84	7.63e-05		CACAAGCATAA	215	0.000262862		TCACGAAGCGA	7	5.71e-06		CAACCATGCGT	6	7.36e-06		TCTACTCACGG	3	3.15e-06		GCCCGCACCAG	5	4.75e-06		CATGCCATTGT	7	5.4e-06		CTAGTTGCCAA	9	6.13158e-06
ATGCCGGTTGC	84	7.63e-05		TCTCCTACTAG	215	0.000262862		TCCTCACTACT	7	5.71e-06		ACACACACTTA	6	7.36e-06		ACCGATCCTCC	3	3.15e-06		TTACCAACCAT	5	4.75e-06		CGGTTACGGCA	7	5.4e-06		CATTCACTATT	9	6.13158e-06
CCGTCCACCCA	84	7.63e-05		GGCCTTCAAGA	215	0.000262862		TCATCAACATA	7	5.71e-06		CGATCCGCGCG	6	7.36e-06		AAGCCTACTAC	3	3.15e-06		TTACCCACTCT	5	4.75e-06		AAGGAACTGTC	7	5.4e-06		AAACCACTCGA	9	6.13158e-06
CAGCGAGGTAC	84	7.63e-05		GGTAGAACATC	214	0.00026164		TCCCGCTCAAA	7	5.71e-06		AGGTCTGTCAT	6	7.36e-06		TAACCTACCGC	3	3.15e-06		TTACCGATCGA	5	4.75e-06		CCGTTAACTAC	7	5.4e-06		TCAGCATCAAT	9	6.13158e-06
AGTGCCAAGTA	84	7.63e-05		TGCCATCACCC	214	0.00026164		ATAAAGAGTTA	7	5.71e-06		TGACCCCGGGT	6	7.36e-06		ACGGTTTCTCC	3	3.15e-06		TCACGCCGTAC	5	4.75e-06		TCGCGCCGTAA	7	5.4e-06		ATTGATCGATG	9	6.13158e-06
CTGAAAAATCC	84	7.63e-05		AGAAACTGTGG	214	0.00026164		TCACTGTGTCA	7	5.71e-06		ATTCCAGTCCA	6	7.36e-06		GTAGCTCCCCG	3	3.15e-06		ACACGACCGCA	5	4.75e-06		TCGGTACTATC	7	5.4e-06		ACGCCCTCACA	9	6.13158e-06
CCCACAAGACA	84	7.63e-05		ACAATCATGAG	214	0.00026164		TGTCTGAGTGT	7	5.71e-06		TTTTTACAGTA	6	7.36e-06		TATCAACCCCC	3	3.15e-06		ACTCGCTCCAA	5	4.75e-06		CGACCAGCTGT	7	5.4e-06		GACGCCACGCG	9	6.13158e-06
GCGTGCTACAA	84	7.63e-05		AGATTGTGAAC	214	0.00026164		GCCCCATATCC	7	5.71e-06		ATTTACTCATA	6	7.36e-06		TACCCTACTCC	3	3.15e-06		ACTCGTACTAC	5	4.75e-06		CCACACAATAC	7	5.4e-06		TACCCGTCTCA	9	6.13158e-06
ATATATTTTGT	84	7.63e-05		AAGACGTAATT	214	0.00026164		CCTCGCCCTAC	7	5.71e-06		TGACCAAGCAT	6	7.36e-06		GAGGCTCCCTA	3	3.15e-06		TTCCCAATTGC	5	4.75e-06		TTACCAGGCAA	7	5.4e-06		GACTTCAAGGA	9	6.13158e-06
CTCTTATTTAG	84	7.63e-05		CACGCCTCAAG	214	0.00026164		TCCACATACTT	7	5.71e-06		ATTAAAGACTC	6	7.36e-06		ACGGCTCCAGC	3	3.15e-06		ACTCTAGCAAA	5	4.75e-06		CAGCCCAAGGC	7	5.4e-06		TACACTTTCCG	9	6.13158e-06
AATGTTACTCA	84	7.63e-05		CTTTTTCCGAA	213	0.000260417		ACACACGACAA	7	5.71e-06		CAACAACCGCA	6	7.36e-06		ACCGCCCCATC	3	3.15e-06		ACACATACTAC	5	4.75e-06		GCGCAATCGTC	7	5.4e-06		GTAGACACGGA	9	6.13158e-06
TCCACTCTTCA	84	7.63e-05		ACGCGGGGATG	213	0.000260417		CCGCCCGATAA	7	5.71e-06		ACCCGGGAACT	6	7.36e-06		ACGGTCAACCC	3	3.15e-06		GGACCGCTCCT	5	4.75e-06		TAGCCTGATAA	7	5.4e-06		CGAGCCATCCT	9	6.13158e-06
TCTTTCCCTTT	84	7.63e-05		CCTAAGCCAAC	213	0.000260417		ACTCATAGCGT	7	5.71e-06		CACGCGCATCA	6	7.36e-06		TAGGCACGACC	3	3.15e-06		ACAGCCAATAA	5	4.75e-06		TACTCCTGACC	7	5.4e-06		TATTAGCATCG	9	6.13158e-06
GCCCAACATAG	84	7.63e-05		TTCGACTCGTC	213	0.000260417		GCCCCAAGTGA	7	5.71e-06		ACTCGCACTTC	6	7.36e-06		AAGCCGCCACG	3	3.15e-06		ACACCCCGTGC	5	4.75e-06		ACGCAATGCAC	7	5.4e-06		TCCCAGCAACG	9	6.13158e-06
CCGAGGGTATC	84	7.63e-05		TTTAGTTTCTT	213	0.000260417		AAACGAACTAT	7	5.71e-06		CTTTCCATCCT	6	7.36e-06		CGTATAAAATC	3	3.15e-06		TCACTACGTTA	5	4.75e-06		ACCCACTATCC	7	5.4e-06		CACTGCACGTA	9	6.13158e-06
CAGTAACCTAC	84	7.63e-05		CCTCGTCTGAC	213	0.000260417		TCACTCTCTCA	7	5.71e-06		GTTCAGCCCTC	6	7.36e-06		AGGGCCTTCCT	3	3.15e-06		TTCCACAGTGT	5	4.75e-06		GGACAGTATCC	7	5.4e-06		ATTTCTACATG	9	6.13158e-06
CGACCTACTCT	84	7.63e-05		TGATTATTCAG	213	0.000260417		ACTCACTCCAG	7	5.71e-06		AGTCTAGAACA	6	7.36e-06		ATGGCCTCCCT	3	3.15e-06		GCACGCCCACA	5	4.75e-06		GGGCAGCAGCC	7	5.4e-06		CTGGCATCCAT	9	6.13158e-06
GTCATATCCTA	84	7.63e-05		TGTCAACTCGT	212	0.000259194		TCACATAGAGT	7	5.71e-06		ATCCACGATAC	6	7.36e-06		ATAGCACACCC	3	3.15e-06		GCACGCCCTAC	5	4.75e-06		TTGCCGTGGAC	7	5.4e-06		AACCCATCATC	9	6.13158e-06
CGCACCGAGTC	84	7.63e-05		TTGCCCCAGAA	212	0.000259194		TCACCAAAAAT	7	5.71e-06		CCTCTACCCCG	6	7.36e-06		GCAGCTCAACC	3	3.15e-06		GGTAGCCGCAT	5	4.75e-06		TTGCCTCGTCG	7	5.4e-06		CACCAGTAACC	9	6.13158e-06
TAATTCGTACC	84	7.63e-05		CAAGATTACTC	212	0.000259194		TCACCAGCAGT	7	5.71e-06		ATTCTCTCCTC	6	7.36e-06		AATGCGTACCC	3	3.15e-06		AACCTCTCTGA	5	4.75e-06		TAGCATAGGAC	7	5.4e-06		TGCTGTCGGAC	9	6.13158e-06
GATAACTCACA	84	7.63e-05		TCCCAAAACAG	212	0.000259194		TCCACATATGT	7	5.71e-06		TGAAGCACGAT	6	7.36e-06		ACCGCGCCTCC	3	3.15e-06		CGAAGCGCGAT	5	4.75e-06		TAGCCTCAGCA	7	5.4e-06		GTATGTACCTG	9	6.13158e-06
TTATATGGGCG	84	7.63e-05		ATATCCTCTAT	212	0.000259194		CCCCGCCTTAA	7	5.71e-06		GTTTAAACATC	6	7.36e-06		CCTCCAGTCCC	3	3.15e-06		ACGCGTACCAT	5	4.75e-06		TTGCCTTAGTG	7	5.4e-06		CTCTATTGCAA	9	6.13158e-06
CAAAGACAGGC	84	7.63e-05		AAGTTCCCCAC	211	0.000257972		AAACAAATAAC	7	5.71e-06		GTCGACACATC	6	7.36e-06		TTTGACGAACG	3	3.15e-06		TCACTAGCTGA	5	4.75e-06		TAGCCGCGTAA	7	5.4e-06		TACGTCTCGTG	9	6.13158e-06
ACTACCGCGTA	84	7.63e-05		GGGTCCCAACC	211	0.000257972		AAACCATTTAA	7	5.71e-06		CCCGCGCCTAC	6	7.36e-06		GAGACCAACCC	3	3.15e-06		TCACAAGCCTC	5	4.75e-06		TCTGCACGGCT	7	5.4e-06		GCATGTAGCTG	9	6.13158e-06
CGATGGCGTAA	84	7.63e-05		GGTTGACAAAC	211	0.000257972		TGACTGGGTGT	7	5.71e-06		TCCCTATACCA	6	7.36e-06		CCCGGCTAGCT	3	3.15e-06		TGATCAGTAGT	5	4.75e-06		GGTCGACCGCG	7	5.4e-06		AAACCCTATCG	9	6.13158e-06
AGGAATCGGGA	84	7.63e-05		CGCAGTCGCTT	211	0.000257972		AGGCGCCCTAA	7	5.71e-06		ATCTCCGTTAC	6	7.36e-06		AAATCTCTACC	3	3.15e-06		TCTTCCCGTGT	5	4.75e-06		AATCAAATAAA	7	5.4e-06		ACCACCCTCCG	9	6.13158e-06
CGCACCTGAGT	84	7.63e-05		CACGCCCCGAT	210	0.000256749		CAGCCAAGGAT	7	5.71e-06		CAACAAGAAAA	6	7.36e-06		AAGTCACGCCA	3	3.15e-06		GACCAAATTCT	5	4.75e-06		ATGATACCGTA	7	5.4e-06		AAACCCAATCC	9	6.13158e-06
TCACGGAACGA	84	7.63e-05		CCCGCCGCTCC	210	0.000256749		TCACCTTGGGT	7	5.71e-06		CTACCCGAGCA	6	7.36e-06		AAGGACGCTCC	3	3.15e-06		ATACGAACCAC	5	4.75e-06		CGGCTACGAGC	7	5.4e-06		AAACTCTCTTA	9	6.13158e-06
TGAAGAAACGT	84	7.63e-05		CCGTGCACCTG	210	0.000256749		GCATCCAGACG	7	5.71e-06		AATAGACTACA	6	7.36e-06		GAGGATCAGCC	3	3.15e-06		TCACAATAGCA	5	4.75e-06		GTGTTACCACC	7	5.4e-06		AATCATTTTGG	9	6.13158e-06
CCCGCCCCCAC	84	7.63e-05		TACAGACAAAA	209	0.000255527		CAACTACGATA	7	5.71e-06		GTTTAGTAGTC	6	7.36e-06		ACAACACCCAC	3	3.15e-06		AGTCTCTCAGT	5	4.75e-06		CAATCGCTTCA	7	5.4e-06		TCATGAACTTG	9	6.13158e-06
CGTTATCCCCG	84	7.63e-05		GATTTGGCGTA	209	0.000255527		TCAGTCACTAG	7	5.71e-06		CGACGATTCAC	6	7.36e-06		CAGAGTCCCCG	3	3.15e-06		CCACAAGCTAA	5	4.75e-06		CCGTTATAGAA	7	5.4e-06		AGACCACTTGA	9	6.13158e-06
GGGACCAAAGA	84	7.63e-05		TTTCACCGGCA	209	0.000255527		ACAGGATATAA	7	5.71e-06		CATACATTCTC	6	7.36e-06		CACTTCCCCCC	3	3.15e-06		ACTCACACTCA	5	4.75e-06		ACACCAACACA	7	5.4e-06		GACGACTCTGC	9	6.13158e-06
CCAAGCACCAT	84	7.63e-05		ACACTAATCCC	209	0.000255527		TCCCCACATCC	7	5.71e-06		CGATACACGCA	6	7.36e-06		CAGGAGCCCCC	3	3.15e-06		ACAGACACTAC	5	4.75e-06		CTGCCCAATAA	7	5.4e-06		CTAGGTACTCC	9	6.13158e-06
TAATGACCTCT	84	7.63e-05		CATAGAGTTCG	209	0.000255527		ACACGGACTAT	7	5.71e-06		TACCACGACAC	6	7.36e-06		AACGCTCGACC	3	3.15e-06		CGTCAAGCCTC	5	4.75e-06		TTGCTACGGTC	7	5.4e-06		AACGACAAGTA	9	6.13158e-06
CTCAGTCTCAT	84	7.63e-05		CCAGATGGTTA	209	0.000255527		TCACAGAAGCC	7	5.71e-06		CAGGTATCTAC	6	7.36e-06		GTAGCTCTCAC	3	3.15e-06		TCACTAGTAGC	5	4.75e-06		CTGCCACCGAC	7	5.4e-06		TCTCAAATCAA	9	6.13158e-06
GTGACCTTCCT	83	7.54e-05		CAAAATAAGCC	209	0.000255527		CCACTAACTAT	7	5.71e-06		AACCTACAACC	6	7.36e-06		AAGTCACCCAC	3	3.15e-06		CGAACCAGGCT	5	4.75e-06		TTATCTCCGCG	7	5.4e-06		CCAGCTTCCAG	9	6.13158e-06
AATGCGCCCCA	83	7.54e-05		TCAGTTGAAAC	208	0.000254304		TCCCCAACCGC	7	5.71e-06		TCACCCAAGTC	6	7.36e-06		CACGCTCACCA	3	3.15e-06		TCATCTTGAAT	5	4.75e-06		CTGCATAAGAC	7	5.4e-06		GCCGTCTCGGA	9	6.13158e-06
ATATGAGCTTC	83	7.54e-05		CGGCAGTCTCC	208	0.000254304		TCACGTAGAGC	7	5.71e-06		GTTTCCTCACG	6	7.36e-06		ATCGCTACCTC	3	3.15e-06		AGTCGACCTAC	5	4.75e-06		TACTACTGTAC	7	5.4e-06		GTCTACAAGGA	9	6.13158e-06
TGCTCTACTGT	83	7.54e-05		GATGGAAAGTA	208	0.000254304		CGGCGTCGTGT	7	5.71e-06		GACCGCTCACA	6	7.36e-06		AATGCACTCTC	3	3.15e-06		AAGACCCGGCT	5	4.75e-06		TACGGTCCATT	7	5.4e-06		AACCCCACGAC	9	6.13158e-06
ACCTACACTTT	83	7.54e-05		TAATATAGGAA	208	0.000254304		TAATCCAGTGC	7	5.71e-06		ACCCAACCTAG	6	7.36e-06		ACGGCTCTATC	3	3.15e-06		TCTCTCAGTGT	5	4.75e-06		TCAGGATAGCC	7	5.4e-06		AACCCAACACC	9	6.13158e-06
CCAGCAAAGCC	83	7.54e-05		ATTCTTAGAAT	208	0.000254304		CCACAAAGGGT	7	5.71e-06		TACCCATGCAC	5	6.13e-06		ACAACGCCCCC	3	3.15e-06		ACGCCTCGCCT	5	4.75e-06		CGCCGTCGCGC	7	5.4e-06		CTACAAGAAAT	9	6.13158e-06
ATCATCTTAGG	83	7.54e-05		CAACATCACGA	207	0.000253081		TCGCAAGATAC	7	5.71e-06		CTCTCCATCTC	5	6.13e-06		AAGCCGCAGCC	3	3.15e-06		CACTCCAGCAT	5	4.75e-06		TCGCCTTGGTG	7	5.4e-06		CAACCCACATA	9	6.13158e-06
TGGCATCAATG	83	7.54e-05		ACTGTTGCCTT	207	0.000253081		TCGCAAGATGT	7	5.71e-06		CGGTCACCACT	5	6.13e-06		AACGTTTCCCG	3	3.15e-06		ACGCCTCCTAC	5	4.75e-06		ACACAGACTAA	7	5.4e-06		TCACATACGAC	9	6.13158e-06
GTCTGGACAGA	83	7.54e-05		CGAGACCAACC	207	0.000253081		TCGCCAAGGAC	7	5.71e-06		TCTTGACTACT	5	6.13e-06		GCGGCTATCCC	3	3.15e-06		CCACACTCAAC	5	4.75e-06		ACACAAGGCAT	7	5.4e-06		AAACCTATTGA	9	6.13158e-06
AAACGCAAACC	83	7.54e-05		CCCGACGCGTT	206	0.000251859		TCGCTACGGGC	7	5.71e-06		CACAAACCTAG	5	6.13e-06		CAAGCCATCCC	3	3.15e-06		CCACTTCGTAT	5	4.75e-06		AAACGAACTAA	7	5.4e-06		GAATCCTTACG	9	6.13158e-06
GTAACGGCCAA	83	7.54e-05		TCCTGCATGGT	206	0.000251859		TCGCTACGTTC	7	5.71e-06		GCGTTTTTACT	5	6.13e-06		GACTTTCATCC	3	3.15e-06		CCACATAGCGC	5	4.75e-06		TGGCGTCGGCG	7	5.4e-06		CTCGCCTACAT	9	6.13158e-06
CCCGAACACGA	83	7.54e-05		GTAGCTCGGCA	206	0.000251859		TACGACAGGGA	7	5.71e-06		GATTTCGCACA	5	6.13e-06		ACAACTTCCCC	3	3.15e-06		TGCAGACGCTT	5	4.75e-06		TCACTAACAGG	7	5.4e-06		GCATGAAGCTC	9	6.13158e-06
ACGCTTACGCT	83	7.54e-05		CGCGAACTGAG	206	0.000251859		CAATCACGATT	7	5.71e-06		CGATTAGCTAT	5	6.13e-06		TAAACCCCCAC	3	3.15e-06		ACATCAACCGC	5	4.75e-06		ACACAAACAAC	7	5.4e-06		CTCCACCCCGG	9	6.13158e-06
GTAATTATCAT	83	7.54e-05		TATTAGAATCA	206	0.000251859		GGACAGTATCC	7	5.71e-06		ATTTAACTCCA	5	6.13e-06		AAGCCGTCTCC	3	3.15e-06		CCACGAAGTGA	5	4.75e-06		TATGCACTTCT	7	5.4e-06		GCCGCCACAGA	9	6.13158e-06
TCAAGCAGGCA	83	7.54e-05		CGATCGACCCA	205	0.000250636		ACTTTTACTAA	7	5.71e-06		CGACCTCACAC	5	6.13e-06		CAGTCGCCACC	3	3.15e-06		TCTCGCACCAA	5	4.75e-06		TCACTAACGGC	7	5.4e-06		TCTCTTCGATG	9	6.13158e-06
TAATTTATGTC	83	7.54e-05		CCATTCAAAGA	205	0.000250636		TGCCTTCAAGT	7	5.71e-06		AAGCCTCTCAC	5	6.13e-06		AAGGACGTTAC	3	3.15e-06		AGGGCTCCCCT	5	4.75e-06		ACTTCATTACT	7	5.4e-06		ACACAGCCTAG	9	6.13158e-06
ACCAAGAGCGG	83	7.54e-05		GGTCCTCGGCC	205	0.000250636		TGTTCGAGTGT	7	5.71e-06		TACCGCTGGAC	5	6.13e-06		CCGCCTACCCC	3	3.15e-06		TGCAGGTGGTT	5	4.75e-06		TCCCTCACTTA	7	5.4e-06		ATTTATATATG	9	6.13158e-06
AAATACACCAT	83	7.54e-05		CCGCGCCTGTA	205	0.000250636		AGACGCAGTGC	7	5.71e-06		TACTTCCATTC	5	6.13e-06		CCGCCTCCACC	3	3.15e-06		ACGCCACCTCC	5	4.75e-06		CAACCCAATGT	7	5.4e-06		AACCCCTGCCT	9	6.13158e-06
AAGCGTTTAGT	83	7.54e-05		CTATGTAGAAA	204	0.000249413		TTACCCCGAGG	7	5.71e-06		TTCTTAAACTC	5	6.13e-06		CAGTCTACTCA	3	3.15e-06		TACCCCCGCCC	5	4.75e-06		CCACCACGGCT	7	5.4e-06		TCATCTACAAA	9	6.13158e-06
TAGATCCTGGC	83	7.54e-05		CCAGAAGCAAC	204	0.000249413		TCACCTAGGGC	7	5.71e-06		TGACCAAGTGA	5	6.13e-06		CATCCTCCTCC	3	3.15e-06		TCACTATGGCA	5	4.75e-06		AACCCTTGTCC	7	5.4e-06		TCTCCTCCAAA	9	6.13158e-06
GTTTGCACACT	83	7.54e-05		TGTAAATAGTT	204	0.000249413		ATATGCGATAA	7	5.71e-06		AGACATCACAA	5	6.13e-06		AAAGATCAACC	3	3.15e-06		TGCATCTGGCT	5	4.75e-06		TATTCACTTGT	7	5.4e-06		TCGATCTGACA	9	6.13158e-06
CGAAGAAACAA	83	7.54e-05		CCACCTTCGCA	204	0.000249413		AAAGAAATAGC	7	5.71e-06		GAGCGTCCCCC	5	6.13e-06		ACGACTTCCCA	3	3.15e-06		CGCCTAGCCAC	5	4.75e-06		AACTTACGCAT	7	5.4e-06		TCCCTTTAACC	9	6.13158e-06
TCTCACAATAG	83	7.54e-05		AACTTAACTGC	204	0.000249413		TCACAAGGTAC	7	5.71e-06		TACTCCAGGAC	5	6.13e-06		AGACCACACCC	3	3.15e-06		TCTCCCCATGC	5	4.75e-06		TCCCAGTATGT	7	5.4e-06		TCGTCTACAAG	9	6.13158e-06
CGTCGACCCTA	83	7.54e-05		ATGCTCACCAT	204	0.000249413		ACACGCCTCAA	7	5.71e-06		TATTCCTGCCC	5	6.13e-06		AGACCTACACC	3	3.15e-06		CACCCTACCCT	5	4.75e-06		TGGCGTCCACG	7	5.4e-06		TCACGTACTAA	9	6.13158e-06
TTAGTCAGCCC	83	7.54e-05		AAGGCTCCCCC	204	0.000249413		TGACCATGGGT	7	5.71e-06		CTACAAACGCA	5	6.13e-06		ACACCAACCCT	3	3.15e-06		TCTCCACGGGA	5	4.75e-06		CACTTACCGAC	7	5.4e-06		GCCGACGCACA	9	6.13158e-06
CGGGCCCTCCA	83	7.54e-05		ATCTCGTGGAA	203	0.000248191		CCCCGACTGTC	7	5.71e-06		TGACCAGGTAA	5	6.13e-06		AGGGGCCCGAC	3	3.15e-06		TCTCCACGCTT	5	4.75e-06		CATCAACCGTC	7	5.4e-06		CCGCAGCATCG	9	6.13158e-06
TGTCCAGCAAC	83	7.54e-05		TCTCGCATAAC	203	0.000248191		ACACCTTACAA	7	5.71e-06		AATATAGCAAT	5	6.13e-06		AAGGCGCCTCT	3	3.15e-06		TACCCAAGCCA	5	4.75e-06		TGTCTCTTGCA	7	5.4e-06		GCACGCGGAGC	9	6.13158e-06
ATAACTATCAT	83	7.54e-05		TCCCCCCGTAC	203	0.000248191		TCGCTCACTTC	7	5.71e-06		CTATATTTATC	5	6.13e-06		CAAACACTCCC	3	3.15e-06		CCTCCCCCTAA	5	4.75e-06		AACTATTATTC	7	5.4e-06		CACCCCTTAAC	9	6.13158e-06
CGCGTGGGCAT	83	7.54e-05		GAATCCACTTA	203	0.000248191		TCGCCAAACGC	7	5.71e-06		TTCATCATTAC	5	6.13e-06		CGGCAAGACCA	3	3.15e-06		TCACCAATGCG	5	4.75e-06		TACCCCACCAA	7	5.4e-06		ACACATGCCAC	9	6.13158e-06
ATCGCACGCAT	83	7.54e-05		TGTGGGCAGGC	203	0.000248191		CCACACACTGT	7	5.71e-06		CATGCAGTAAT	5	6.13e-06		TATGCCCTCCC	3	3.15e-06		TGCCCCATCAC	5	4.75e-06		AATTAATTAGC	7	5.4e-06		CTACCTAGCGT	9	6.13158e-06
GATGGCTTTGC	83	7.54e-05		ACCAGTAATCC	203	0.000248191		TCACCAATCGA	7	5.71e-06		CATCCACACAA	5	6.13e-06		AACCCTCACCA	3	3.15e-06		AGCGCACTCCT	5	4.75e-06		AACTCCCCTCA	7	5.4e-06		GCATGCGCATC	9	6.13158e-06
TACACCGATAC	83	7.54e-05		CTATGCCCGAC	203	0.000248191		TCACAAACTTT	7	5.71e-06		GAAACCTCACC	5	6.13e-06		CAGGAGCACCT	3	3.15e-06		AAACCTACCAA	5	4.75e-06		CAAGCCATACC	7	5.4e-06		GCCCACACGAA	9	6.13158e-06
AGGAAGGGTAG	83	7.54e-05		GATTTAAAACA	202	0.000246968		ACCCGCACATG	7	5.71e-06		ATTAACGTTCC	5	6.13e-06		AAGGAAACCCA	3	3.15e-06		ACCTTCGCAGA	5	4.75e-06		TCACAAAGCAC	7	5.4e-06		TCATCACCCTT	9	6.13158e-06
ACTTATAACCT	83	7.54e-05		CAGCTAGCCAC	202	0.000246968		ACACCAAGCCT	7	5.71e-06		ACCCGCCCTCG	5	6.13e-06		TTGCCTCGCCA	3	3.15e-06		TCTCAAGCTTC	5	4.75e-06		CGACCACGGGT	7	5.4e-06		TGCTCACTCCA	9	6.13158e-06
TTCTCGCTCGC	83	7.54e-05		ACGGCCCCAGC	202	0.000246968		ACAACTTCTAA	7	5.71e-06		ACCTTCGCAGA	5	6.13e-06		CGGCATCCACC	3	3.15e-06		AGCCGCTCTCC	5	4.75e-06		CTCTCACACAT	7	5.4e-06		TGCTCCTCTCG	9	6.13158e-06
TATGCTCCACT	83	7.54e-05		TAGGCACAATT	202	0.000246968		CTATCAGCCAA	7	5.71e-06		TACTTCACCCC	5	6.13e-06		AAAACCCGCCC	3	3.15e-06		TGCCGCAGCAT	5	4.75e-06		TCGCCAGACGC	7	5.4e-06		CACCACTCACC	9	6.13158e-06
CCGCACCCCCC	83	7.54e-05		GACTAAAACCA	202	0.000246968		TCAGCAACCGT	7	5.71e-06		CTTCAAGCCAA	5	6.13e-06		TACCCGATCAC	3	3.15e-06		TCTATAGGAGA	5	4.75e-06		TAGCCCCCGAC	7	5.4e-06		CCCGCTTACTA	9	6.13158e-06
CTGACCGGAAC	83	7.54e-05		AAAGTACCTCG	202	0.000246968		ACATCCACACA	7	5.71e-06		TATCTAGACCC	5	6.13e-06		AAAGAACACAC	3	3.15e-06		TAATGTTTAAC	5	4.75e-06		TCACAAGGCGC	7	5.4e-06		TATGTCACAAC	9	6.13158e-06
TTAAATAGACG	83	7.54e-05		ACCCCCCAGGC	202	0.000246968		CCCCCAATCGT	7	5.71e-06		GCTCATCACCT	5	6.13e-06		ATCACTGCTAC	3	3.15e-06		TTCCTCAAGTT	5	4.75e-06		CGGTCACGGTA	7	5.4e-06		ACACCATTTAC	9	6.13158e-06
CGCGATCTAGA	83	7.54e-05		TCTGTACACTT	202	0.000246968		TCGTCTCCTGG	7	5.71e-06		CTTTATACTTA	5	6.13e-06		AAGGATCATAC	3	3.15e-06		TAATCATGAGT	5	4.75e-06		CACTACCGTGC	7	5.4e-06		TCGCTTCCAAA	9	6.13158e-06
CGAATCAGCTC	83	7.54e-05		TAGCTCCCCCC	202	0.000246968		CCTTGTACTAA	7	5.71e-06		CGTTAAGTTAC	5	6.13e-06		AGACTTCCCAC	3	3.15e-06		ACCGGGACTAA	5	4.75e-06		GCCCAATCGCC	7	5.4e-06		TGACTTACACG	9	6.13158e-06
TCCGAAGATGG	83	7.54e-05		TGTAATCTCTC	202	0.000246968		CCTCAATGCGG	7	5.71e-06		TCCCCCACCAA	5	6.13e-06		AAAGCTTCCCA	3	3.15e-06		TCGTCTATTGT	5	4.75e-06		AGCGACTGGCC	7	5.4e-06		GACCCCTCTTC	9	6.13158e-06
ATTGCCGCTAT	83	7.54e-05		ACAGTAGAGTA	202	0.000246968		TCGCCTAGGAT	7	5.71e-06		CAACAACCTAG	5	6.13e-06		CAGGACCTACC	3	3.15e-06		TGCCGGCGGCT	5	4.75e-06		CGACCGAGCTT	7	5.4e-06		TCAGCTAGAGT	9	6.13158e-06
GTCACCCGTAA	83	7.54e-05		CTCACCTCAGA	202	0.000246968		ACAGCACCTAA	7	5.71e-06		CTTATACTACT	5	6.13e-06		CATGCCACCCG	3	3.15e-06		ACAATAGCTAA	5	4.75e-06		CCGCCACTGTT	7	5.4e-06		CTATTTAGGCC	9	6.13158e-06
CCACTTACACC	83	7.54e-05		AAAAGCAACGC	201	0.000245746		TCAGGACTAAT	7	5.71e-06		CGAAGCCGGCT	5	6.13e-06		TCCGCCCCACC	3	3.15e-06		CTCCGCTCTAG	5	4.75e-06		CAGCGCTAAAC	7	5.4e-06		AACTCCATGTT	9	6.13158e-06
TCTTGCCCCTT	83	7.54e-05		GCCAATATCAA	201	0.000245746		TAACTCTATGT	7	5.71e-06		GCCACCTCACG	5	6.13e-06		TGAACTCCGCC	3	3.15e-06		CTCCGCCCTAT	5	4.75e-06		TCACAGTGTGT	7	5.4e-06		AGACCATTTGC	9	6.13158e-06
AAAACCTCTAA	83	7.54e-05		TATCCGTGTCC	201	0.000245746		TATGAAAGAAC	7	5.71e-06		ATATTCGCACA	5	6.13e-06		TAGTCTACTCC	3	3.15e-06		TGCCTCTCCTT	5	4.75e-06		GTATCTACGCG	7	5.4e-06		GACGACAGTGA	9	6.13158e-06
CGATAGGGGCG	83	7.54e-05		ATATAATACGG	201	0.000245746		TAACGCGATAA	7	5.71e-06		TGGCGTACCGC	5	6.13e-06		AAGGCAAACAA	3	3.15e-06		ATCCGCACTAG	5	4.75e-06		CAACCAAGAAC	7	5.4e-06		ACCGTTTCACG	9	6.13158e-06
TCTGGATGTAC	83	7.54e-05		TCCGAGAAGAT	200	0.000244523		TGACGGCGACT	7	5.71e-06		TTCCTAACGAC	5	6.13e-06		TGAACTCGCCT	3	3.15e-06		TGCGCCTCCTT	5	4.75e-06		TTGGTTCCGAG	7	5.4e-06		TCAGTGACAAA	9	6.13158e-06
TGGGTGCCAAA	83	7.54e-05		TTGACCAGCCG	200	0.000244523		ACAGAAATTAA	7	5.71e-06		TCTTACTCCTC	5	6.13e-06		AGAACCCCCAT	3	3.15e-06		TAAGCACGTGC	5	4.75e-06		CCGCTGTAGTC	7	5.4e-06		TCACACACAAC	9	6.13158e-06
CACGAGACTTT	83	7.54e-05		ATCAAAAAGTC	200	0.000244523		TCATCTTGAAC	7	5.71e-06		GCACACTCAAA	5	6.13e-06		ACGCCCTACCA	3	3.15e-06		AAGGGCCCTCC	5	4.75e-06		CAGTCATGCAC	7	5.4e-06		AAGGACTATTG	9	6.13158e-06
TACCGGAGAGC	83	7.54e-05		CCTATTAGCCT	199	0.0002433		ATAAACCCAAA	7	5.71e-06		TGACCAGCCAC	5	6.13e-06		AGAACACTACC	3	3.15e-06		CTCACCATCAT	5	4.75e-06		AACCACCCTAA	7	5.4e-06		CACCAATCATC	9	6.13158e-06
GGCAGAAAATT	83	7.54e-05		TCGAAAAGATG	199	0.0002433		TCACGCTGTGC	7	5.71e-06		GAAGCCATATC	5	6.13e-06		ACACCACTCCT	3	3.15e-06		AAACGTACTAC	5	4.75e-06		GCCCGGTATAC	7	5.4e-06		AGTTTTAATCC	9	6.13158e-06
GTTTAGAATCG	82	7.45e-05		ACACCGTGGCA	199	0.0002433		TCAACATACTG	7	5.71e-06		ATTTATAATCA	5	6.13e-06		AAGGCACAATA	3	3.15e-06		TGCTGCAAGTC	5	4.75e-06		AGACGTCCTGC	7	5.4e-06		GCACAGTAGAC	9	6.13158e-06
CGAAAGTTTAG	82	7.45e-05		ACCAATCGTAC	198	0.000242078		CCGCTACCTTT	7	5.71e-06		CCTATATAGAG	5	6.13e-06		CAACCGCCCCA	3	3.15e-06		TGCTGCCAGCT	5	4.75e-06		TGACGTAGTGC	7	5.4e-06		AACCCCTCATA	9	6.13158e-06
ATCTGAGTTGC	82	7.45e-05		GGGGAGACAGC	198	0.000242078		AAACCACGTGT	7	5.71e-06		ATCCACGTGAC	5	6.13e-06		AAGGCACATCA	3	3.15e-06		CAAGCCATCTT	5	4.75e-06		TCACCAATTGG	7	5.4e-06		TACGTTTCTAC	9	6.13158e-06
AACGACATTGA	82	7.45e-05		GTCTAATTGAT	198	0.000242078		TCCTCCAACGA	7	5.71e-06		TTCCTCAAGGT	5	6.13e-06		GTAGCCCCACG	3	3.15e-06		GGCCGGTCTCC	5	4.75e-06		AAATGCAATGC	7	5.4e-06		GCCTATTGGCA	9	6.13158e-06
CGACCAGAGGC	82	7.45e-05		ATAAAGGCCAG	198	0.000242078		ACCACCTTCCT	7	5.71e-06		CTTTAACATTC	5	6.13e-06		AAAGCCTTCCC	3	3.15e-06		CTATCTAGTGT	5	4.75e-06		TCACCCCGCGT	7	5.4e-06		CTACGTACGCC	9	6.13158e-06
CTTCAAACAAA	82	7.45e-05		CACCAACATGT	198	0.000242078		TGACCTTGCGT	7	5.71e-06		TAAATAGTGCA	5	6.13e-06		CAGGAACACCC	3	3.15e-06		TCACCATAACT	5	4.75e-06		TCCACTTACTC	7	5.4e-06		TTAGCCTCAAT	9	6.13158e-06
ACTCCCACACG	82	7.45e-05		TAACTAGGTAC	198	0.000242078		ACTGCCACTCA	7	5.71e-06		ATCATCACGCC	5	6.13e-06		CACGCCTGCCT	3	3.15e-06		GGACGGCCTCG	5	4.75e-06		TCTTCTTCGAA	7	5.4e-06		ACAGTTTCACT	9	6.13158e-06
CCAGACTAACA	82	7.45e-05		CTGAAGCCATT	197	0.000240855		TCAGCCACTAT	7	5.71e-06		ATCACAACGCG	5	6.13e-06		TATGGTCCCCC	3	3.15e-06		CTATCCACCCG	5	4.75e-06		TGCCAGCAGAC	7	5.4e-06		TCGGTACGGCA	9	6.13158e-06
CGCAAACCACC	82	7.45e-05		CTAAGATTCCA	197	0.000240855		CGACCGCGGGT	7	5.71e-06		GTGTCACCACT	5	6.13e-06		CACCACTCCCC	3	3.15e-06		TGGACCCCGCT	5	4.75e-06		CTGAAACCGTA	7	5.4e-06		ACTTACTCCTG	9	6.13158e-06
ATTACGATACC	82	7.45e-05		ACCAGTCTAAC	197	0.000240855		ACCTCCACTCC	7	5.71e-06		CACCGACAGTA	5	6.13e-06		TACCCCTCACC	3	3.15e-06		TAACGCCGGTT	5	4.75e-06		TTGCAGTAGCA	7	5.4e-06		AAATAACCATA	9	6.13158e-06
TACATGCGGTA	82	7.45e-05		CCCTCTAGCCT	197	0.000240855		TCTGCCACCAT	7	5.71e-06		CGCCTCTCATG	5	6.13e-06		AAGCGCCACCC	3	3.15e-06		TCACCATCTAT	5	4.75e-06		TAACACAGGGC	7	5.4e-06		TACCCTAGAAC	9	6.13158e-06
GTTTTTCGCAT	82	7.45e-05		GCTTGTACACC	197	0.000240855		TTATCCACTCG	7	5.71e-06		AAGGCGTACCC	5	6.13e-06		ATGGCTGCTAC	3	3.15e-06		TCGCCACTTGT	5	4.75e-06		AGCTACCGTGC	7	5.4e-06		TCAGTGTCTCA	9	6.13158e-06
CCCGTATCCGT	82	7.45e-05		CAACTGGCAGC	196	0.000239633		TAACCAATGGT	7	5.71e-06		CACCAAAAGAC	5	6.13e-06		AAAGCAACCGC	3	3.15e-06		TGGAGCCGGGT	5	4.75e-06		ACTCGCCCCAA	7	5.4e-06		CATTTACCATG	9	6.13158e-06
AGGAGACACTG	82	7.45e-05		TCGTCTCCATA	196	0.000239633		TCTCAATCCGG	7	5.71e-06		CGTCCATTGAA	5	6.13e-06		ATCCCATCCCT	3	3.15e-06		CCCTCAAGCGC	5	4.75e-06		TCCCTATGAGT	7	5.4e-06		CGCTCAACTCC	9	6.13158e-06
[truncated: 90,565 more rows]
