# Supplementary material for: Epididymal epithelium propels early sexual transmission of Zika virus in the absence of interferon signaling
Source: Nat Commun. 2021 Apr 29;12:2469. doi: 10.1038/s41467-021-22729-5 (PMC8084954; doi:10.1038/s41467-021-22729-5)
Supplement: Supplementary file 5 — Supplementary Software 1 [file 41467_2021_22729_MOESM5_ESM.zip]

Archive with 3 entries (2 files):
- swarm696_5
- __MACOSX/
- __MACOSX/._swarm696_5
