# Supplementary material for: Epididymal epithelium propels early sexual transmission of Zika virus in the absence of interferon signaling
Source: Nat Commun. 2021 Apr 29;12:2469. doi: 10.1038/s41467-021-22729-5 (PMC8084954; doi:10.1038/s41467-021-22729-5)
Supplement: Supplementary file 7 — Source Data [file 41467_2021_22729_MOESM7_ESM.xlsx]

## Sheet: Fig 1a
Liver			LN (mesenteric)			Spleen			BM			Cerebral cortex			Testis			Epididymis			Seminal vesicle			Prostate ventral			Prostate other
1.02713	1.04651	1.16279	0.271318	0.213178	0.445736	0.174419	0.213178	0.271318	0.426357	0.794574	0.639535	0.135659	0.135659	0.135659	138.353	80.0388	81.5891	0.155039	0.290698	0.193798	0.465116	0.523256	0.717054	0.736434	0.639535	1.58915	0.736434	0.639535	1.58915

## Sheet: Fig 1b
Liver			LN (mesenteric)			Spleen			BM			Cerebral cortex			Testis			Epididymis			Seminal vesicle			Prostate ventral			Prostate other
0.0100758	0.0102659	0.0114066	0.333833	0.217296	0.302085	0.231744	0.22376	0.260451	0.00418242	0.00779451	0.254177	0.00133077	0.00133077	0.00133077	0.175282	0.00418242	0.00418242	15.5088	20.2239	15.7917	73.4751	38.9834	72.4751	80.5403	105.469	113.99	40.7566	68.0083	46.4952

## Sheet: Fig 1c
	Log10(pfu/mL)
2×scr	5.85733
	5.41913
	5.03342
	5.63998
	5.59106
	5.79934
	5.96142
	5.59934
2×141(T)	5.50651
	5.47276
	5.28668
	5.80956
	5.57403
	5.52827
	5.68124
	5.19312
2×202(T)	5.26245
	5.84819
	5.26951
	5.33445
	5.24428
	4.95424
	5.23679
	5.37199
	5.39881
	6.14922
ZIKV-NS3m	5.63094
	5.2833
	5.49415
	5.52244
	5.59106
	5.14457
	5.16286
	5.92428
	5.35507
	5.38292

## Sheet: Fig 1d
dpi	2×scr								2×141(T)						2×202(T)stb						2×202(T)mut			ZIKV-NS3m
6	4.34733	4.28443	4.41078	4.35698					5.24304	5.35698	5.24304	5.05115	4.69241	6.01072	5.32736	5.41497	5.49136		5.44326	5.42732				5.26126	7	5.95424	5.66745
9	5.45484	3.74036	4.51188	5.72016	1.69897	8.27875	7.0607	4.97772	5.18327	3.69897	6.25527	7.08814	4.69897		4.03141	1.69897	4.41497	2.45864	1.69897					5.17609	7.20412	4.75967	7.30103
12	7.61013	8.17609	2	8.5563	7.13033	7.87506	7.95424		6.96614	1.69897	2.90309	8.04139	7.39794	7.11394	1.69897				1.69897		6.05115	7.47712	4.8293	8.35698	7.49136	7.90309	7.11394
17	7.59106	7.22401	5.44716	4.45102	5.11394				5.37566	7.32736	7.16137	7.17609	7.57113		3.01072	1.69897	3.20071				6.14613	7.95424

## Sheet: Fig 1e
dpi	2×scr								2×141(T)stb						2×141(T)mut				2×202(T)						ZIKV-NS3m
6	7.23045	7.14613	6.72835	7.23045					3.07918	2.23045			3.91777		5.50853	5	5.0607		6.65801	6.73239	6.76343		7.35218	7.19033	6.4624	6.95424	6.45864	6.66276
9	6.10551	5.5966	6.49485	6.54095	6.4624	6.52504	6.42325	6.37107	4.21748	1.43933	5.32222	4.35218	2.16137						6.11394	6.47712	6.32222	6.26126	6.68124		6.16137	6.35698	6.33244	7.03141
12	5.58546	6.42325	6.16137	6.38021	6.15381	6.10551	5.87506		5.13033	0.69897	1.74036	6.07004	5	5.01072					6.1383	6.24304	6.05115		6.13033	6.0607	6.43136	6.33746	5.74036	4
17	6.21085	5.77815	5.20412	3.96614	4.38917					4.87506			4.02119		3.39794		4.19033	3.19033	4.39358	5.04139	4.04139

## Sheet: Fig 1f
dpi	2×scr								2×141(T)stb						2×141(T)mut		2×202(T)						ZIKV-NS3m
6	5.95545	1.8451	3.33746	2.67669					2.29003	1.95424	0.875061	1.8293	2.38471	1.39794			4.26126	4.273	6.63849		2.90309	5.56229	4.34242	3.07004	4.97772	3.26126
9	0.69897	0.69897	4.51188	2.8293	5.47349	3.1383	4.65079	1.75967	0.875061	0.69897	0.69897	0.69897	0.875061				6.10551	6.12222	5.77815	5.03141	2.02119		4.28443	2.60206	5	3.97772
12	4.07004	2.02633	0.69897	2.37107	4.75967	0.69897	1.43933		0.69897	0.69897	0.69897	0.69897	1.43933	1.17609			4	1.77815	2.16137		4.45864	4.19728	3.09691	3.16879	4.12222	3.23679
17	5.37566	4.21085	0.69897	4.26717	5.24304				0.69897	1.17609	4.02119				2.45	1.94	4.90309	5.20412	4.11394	2.2492	4.19728

## Sheet: Fig 1g
dpi	2×scr								2×141(T)stb						2×141(T)mut	2×202(T)						ZIKV-NS3m
6	3.37566	4.1383	4.23045	3.63347					1.69897	2	2.17609	2.45864	3.31702	2.60206		3.91908	2.67669	4.23679		2.96614	3.19033	4.08814	5.21748	6.08814
9	4.77815	4.58827	4.30643	4.21748	5.02119	5.61013	5.64836	5.24304	1.69897	1.69897	1.69897	1.69897	1.69897			2.09691	5.45864	5.61542	5.97772	5.51521		4.8893	5.25527	4.47349	5.04139
12	4.09691	4.86034	5.0607	4.42732	4.66276	4.50174	4.14613		1.69897	1.69897	1.69897	1.69897	1.69897	1.69897		5.12222	4	4.43933		3.94201	3.40226	3.4624	4.47712	2.60206	4.90309
17	2.77815	3.09691	1.69897	3.38917	1.69897				1.69897	1.69897		1.69897	1.69897		2.8293	3.32736	4.07918	5.0607	1.69897	3.5563

## Sheet: Fig 3b
	Positive%	Negative%
2×scr	80	20
2×202(T)	90	10
2×141(T)	5	95
2×202/141(T)	8.82353	91.1765

## Sheet: Fig 3c
	Positive %	Negative %
2×scr	90	10
2×202(T)	90	10
2×141(T)	90	10

## Sheet: Fig 3d
	Stable targets%	Mutated targets%	Virus was not recovered%
2×scr	100	0	0
2×202(T)	100	0	0
2×141(T)	0	0	100
2×202/141(T)	0	100	0

[truncated: 20 more sheets: Fig 3e, Fig 3f, Fig 3g, Fig 3h, Fig 4b, Fig 5d, Fig 5e, Fig 5g, Fig 6, Fig 7b, Fig 7c, Fig 7d, Fig 7e, Fig 7f, Fig S4, Fig S7b, Fig S7c, Fig S7d, Fig S7e, Sheet23]
